# Supplementary material for: Phase separation properties of RPA combine high-affinity ssDNA binding with dynamic condensate functions at telomeres
Source: Nat Struct Mol Biol. 2023 Mar 9;30(4):451–62. doi: 10.1038/s41594-023-00932-w (PMC10113159; doi:10.1038/s41594-023-00932-w)
Supplement: Supplementary file 6 — Supplementary Tables 1–6 [file 41594_2023_932_MOESM6_ESM.xlsx]

## Sheet: S1
Enriched					Excluded					Common
Protein Name	log2(FC)	-Log10(p-value)	p-value		Protein Name	log2(FC)	-Log10(p-value)	p-value		Protein Name	log2(FC)	-Log10(p-value)	p-value
sp|P07947|YES_HUMAN	1.68529	4.5651	2.72e-05		sp|Q69YN4|VIR_HUMAN	-0.603472	3.13256	0.00073695		sp|P42704|LPPRC_HUMAN	0.590019	2.15334	0.0070252
sp|Q04837|SSBP_HUMAN	1.64981	2.38075	0.00416145		sp|P29692|EF1D_HUMAN	-0.609206	1.51734	0.030385		sp|P63261|ACTG_HUMAN;sp|P60709|ACTB_HUMAN	0.581345	3.9084	0.00012348
sp|Q96SB3|NEB2_HUMAN	1.63602	1.5652	0.0272144		sp|Q9H7Z6|KAT8_HUMAN	-0.642807	1.41351	0.0385917		sp|Q8NCM8|DYHC2_HUMAN	0.573128	1.51313	0.0306808
sp|P43351|RAD52_HUMAN	1.46436	4.49199	3.22e-05		sp|P05166|PCCB_HUMAN	-0.656639	1.84748	0.0142076		zz|Y-FGCZCont00491|	0.568002	2.19277	0.00641546
sp|P42898|MTHR_HUMAN	1.386	1.92738	0.01182		sp|Q9UN86|G3BP2_HUMAN	-0.6697	2.19912	0.00632241		sp|P54132|BLM_HUMAN	0.542748	5.88782	1.29e-06
sp|P0DP25|CALM3_HUMAN;sp|P0DP24|CALM2_HUMAN;sp|P0DP23|CALM1_HUMAN	1.33556	3.26999	0.000537041		sp|Q13352|CENPR_HUMAN	-0.669773	1.43223	0.0369632		sp|Q14160|SCRIB_HUMAN	0.526674	1.40588	0.0392755
sp|Q13472|TOP3A_HUMAN	1.29375	6.76869	1.7e-07		sp|Q8N1G2|CMTR1_HUMAN	-0.673076	1.34042	0.0456649		sp|P62879|GBB2_HUMAN;sp|Q9HAV0|GBB4_HUMAN	0.514747	1.55742	0.0277065
sp|Q9H9A7|RMI1_HUMAN	1.27145	5.51625	3.05e-06		sp|Q6PL18|ATAD2_HUMAN	-0.693349	1.67207	0.0212779		sp|P60660|MYL6_HUMAN	0.496844	3.8977	0.000126562
sp|Q13501|SQSTM_HUMAN	1.26963	1.59186	0.0255942		sp|Q96RR1|PEO1_HUMAN	-0.71967	1.67375	0.0211958		sp|Q16891|MIC60_HUMAN	0.496776	1.73785	0.0182875
sp|Q9NX63|MIC19_HUMAN	1.18865	2.63657	0.00230906		sp|Q96B26|EXOS8_HUMAN	-0.742372	2.18721	0.0064982		sp|Q8WWI1|LMO7_HUMAN	0.492814	2.48255	0.00329195
sp|P08754|GNAI3_HUMAN	1.1678	5.68496	2.07e-06		sp|Q96IZ7|RSRC1_HUMAN	-0.766884	1.73417	0.018443		sp|P62308|RUXG_HUMAN;sp|A8MWD9|RUXGL_HUMAN	0.488593	2.45315	0.00352248
sp|Q96E14|RMI2_HUMAN	1.13809	3.23246	0.000585521		sp|P49916|DNLI3_HUMAN	-0.771681	2.7876	0.00163079		sp|Q8WUM0|NU133_HUMAN	0.482932	1.64902	0.022438
sp|O94832|MYO1D_HUMAN	1.13371	3.99461	0.000101249		sp|P85037|FOXK1_HUMAN	-0.802138	2.4106	0.00388506		sp|P54886|P5CS_HUMAN	0.482075	2.84555	0.0014271
sp|O00161|SNP23_HUMAN	1.1015	2.74161	0.00181295		sp|P11177|ODPB_HUMAN	-0.817425	1.81872	0.0151802		sp|Q14315|FLNC_HUMAN	0.477585	4.22439	5.96e-05
sp|P04216|THY1_HUMAN	1.06437	5.64861	2.25e-06		sp|P78332|RBM6_HUMAN	-0.840562	1.52756	0.0296784		sp|Q15366|PCBP2_HUMAN	0.457942	2.19368	0.0064021
sp|P04899|GNAI2_HUMAN	0.980718	4.88469	1.3e-05		sp|Q9UM82|SPAT2_HUMAN	-0.958809	2.76674	0.00171105		sp|P45880|VDAC2_HUMAN	0.443692	2.38256	0.00414422
sp|O43707|ACTN4_HUMAN	0.970876	4.73308	1.85e-05		sp|Q8N3R9|MPP5_HUMAN	-0.983484	1.86188	0.0137441		sp|Q15149|PLEC_HUMAN	0.439205	3.33398	0.000463473
sp|O43795|MYO1B_HUMAN	0.942982	6.05749	8.76e-07		sp|Q9Y4E5|ZN451_HUMAN	-1.00792	1.68867	0.0204799		sp|Q9Y618|NCOR2_HUMAN	0.420725	1.56041	0.0275166
sp|Q8TEW0|PARD3_HUMAN	0.931455	1.96747	0.0107778		sp|Q9UKQ2|ADA28_HUMAN	-1.24573	1.43266	0.0369263		zz|Y-FGCZCont00248|;sp|P62937|PPIA_HUMAN	0.418084	1.86	0.0138039
sp|P62306|RUXF_HUMAN	0.921205	1.58923	0.0257497		sp|O75616|ERAL1_HUMAN	-1.31864	1.43231	0.0369568		sp|P19105|ML12A_HUMAN;sp|O14950|ML12B_HUMAN;sp|P24844|MYL9_HUMAN	0.415133	2.09661	0.0080055
sp|Q7L576|CYFP1_HUMAN;sp|Q96F07|CYFP2_HUMAN	0.915845	1.39788	0.0400057		sp|Q8IVF2|AHNK2_HUMAN	-1.41189	3.08905	0.000814614		sp|P61964|WDR5_HUMAN	0.394542	1.6	0.0251186
sp|Q8N2Z9|CENPS_HUMAN	0.912196	1.49309	0.0321303		sp|O15417|TNC18_HUMAN	-1.47674	2.07688	0.00837756		sp|P21333|FLNA_HUMAN	0.362983	2.52668	0.00297387
sp|Q01082|SPTB2_HUMAN	0.901219	5.9145	1.22e-06							sp|Q9UDY2|ZO2_HUMAN	0.362769	1.97107	0.0106888
sp|P62318|SMD3_HUMAN	0.881122	1.62673	0.0236194							sp|P53814|SMTN_HUMAN	0.35623	2.74409	0.00180266
sp|Q13813|SPTN1_HUMAN	0.866267	4.94506	1.13e-05							sp|P57740|NU107_HUMAN	0.346059	1.47469	0.0335203
sp|Q6WCQ1|MPRIP_HUMAN	0.853934	3.55406	0.000279213							sp|P08238|HS90B_HUMAN;sp|P07900|HS90A_HUMAN	0.341051	2.37917	0.00417667
sp|Q7Z7C8|TAF8_HUMAN	0.851865	3.38294	0.000414058							sp|Q86V48|LUZP1_HUMAN	0.331997	2.09222	0.00808679
sp|Q0ZGT2|NEXN_HUMAN	0.8302	4.44454	3.59e-05							zz|Y-FGCZCont00087|;zz|Y-FGCZCont00036|;sp|P05783|K1C18_HUMAN	0.319263	2.73236	0.00185198
sp|P21796|VDAC1_HUMAN	0.805536	3.33899	0.000458155							sp|P08670|VIME_HUMAN	0.30382	2.52656	0.00297471
sp|P35580|MYH10_HUMAN	0.781809	6.55878	2.76e-07							sp|Q3B726|RPA43_HUMAN	0.299244	1.97202	0.0106655
sp|Q9NYL9|TMOD3_HUMAN	0.768628	3.1093	0.000777506							sp|P48681|NEST_HUMAN	0.289883	1.41121	0.0387965
sp|O14639|ABLM1_HUMAN	0.762706	2.85709	0.00138966							sp|O43422|P52K_HUMAN	0.283903	1.39657	0.0401266
sp|Q07157|ZO1_HUMAN	0.757414	6.48074	3.31e-07							sp|O95816|BAG2_HUMAN	0.280079	2.74268	0.00180849
sp|Q9UNN8|EPCR_HUMAN	0.745729	3.34832	0.000448419							sp|Q9BQE3|TBA1C_HUMAN;sp|P68363|TBA1B_HUMAN;sp|Q9NY65|TBA8_HUMAN	0.27421	1.9039	0.0124767
sp|Q9P2M7|CING_HUMAN	0.745707	3.21773	0.000605721							zz|Y-FGCZCont00350|;CON__Q3ZBS7;sp|P04004|VTNC_HUMAN	0.247763	1.65541	0.02211
sp|Q13045|FLII_HUMAN	0.74385	4.20208	6.28e-05							sp|P08865|RSSA_HUMAN	0.242434	1.47523	0.0334787
sp|Q8IYD8|FANCM_HUMAN	0.721971	6.66768	2.15e-07							sp|Q8N3E9|PLCD3_HUMAN	0.238896	1.44349	0.036017
sp|Q96SI9|STRBP_HUMAN	0.710318	1.42166	0.0378737							sp|Q07666|KHDR1_HUMAN	0.219552	2.10546	0.00784405
sp|Q9UHB6|LIMA1_HUMAN	0.689308	3.55635	0.000277747							sp|P20700|LMNB1_HUMAN	0.183746	1.44365	0.0360037
sp|Q8N3V7|SYNPO_HUMAN	0.686578	4.60993	2.46e-05							sp|Q9Y277|VDAC3_HUMAN	0.183561	1.58472	0.0260182
sp|Q96M83|CCDC7_HUMAN	0.683414	1.35922	0.0437301							sp|Q6PJP8|DCR1A_HUMAN	0.174633	1.49942	0.0316651
sp|O00159|MYO1C_HUMAN	0.682656	5.18262	6.57e-06							sp|P07437|TBB5_HUMAN	0.17223	1.66941	0.0214088
sp|P16070|CD44_HUMAN	0.681657	3.65993	0.000218812							sp|Q96H12|MSD3_HUMAN	0.164976	1.5829	0.0261279
sp|P12814|ACTN1_HUMAN	0.680214	4.87212	1.34e-05							sp|Q9NX58|LYAR_HUMAN	0.162951	1.36117	0.0435342
sp|P62873|GBB1_HUMAN	0.652399	3.33108	0.000466574							sp|P11142|HSP7C_HUMAN	0.140701	1.31104	0.0488606
sp|Q8IVT2|MISP_HUMAN	0.642563	3.47869	0.000332131							sp|A6NHQ2|FBLL1_HUMAN	-0.130884	1.3285	0.0469351
sp|P35579|MYH9_HUMAN	0.638048	5.69039	2.04e-06							sp|Q9BUJ2|HNRL1_HUMAN	-0.131794	1.39843	0.0399548
sp|Q56VL3|OCAD2_HUMAN	0.636653	1.47599	0.0334202							sp|P62753|RS6_HUMAN	-0.137671	1.43794	0.03648
sp|P68032|ACTC_HUMAN;sp|P63267|ACTH_HUMAN;sp|P62736|ACTA_HUMAN	0.627736	3.3725	0.000424135							sp|Q9BVI4|NOC4L_HUMAN	-0.139806	1.44022	0.0362896
zz|Y-FGCZCont00229|;sp|P05787|K2C8_HUMAN;CON__P05787;zz|Y-FGCZCont00230|;zz|Y-FGCZCont00096|;zz|Y-FGCZCont00017|;zz|Y-FGCZCont00085|;zz|Y-FGCZCont00088|	0.619155	5.03691	9.19e-06							sp|Q9UH17|ABC3B_HUMAN	-0.152263	1.70148	0.0198849
sp|Q7Z406|MYH14_HUMAN	0.617366	2.44568	0.00358361							sp|Q9NUQ6|SPS2L_HUMAN	-0.153065	1.38301	0.0413993
sp|O43166|SI1L1_HUMAN	0.5971	3.79086	0.000161859							sp|Q9Y2R4|DDX52_HUMAN	-0.154011	1.34721	0.0449567
sp|P52907|CAZA1_HUMAN	0.595637	4.86535	1.36e-05							sp|P35250|RFC2_HUMAN	-0.155125	1.54182	0.02872
										sp|Q9NQ55|SSF1_HUMAN	-0.155462	1.33079	0.0466885
										sp|Q2TAY7|SMU1_HUMAN	-0.158218	1.52938	0.0295545
										sp|O95639|CPSF4_HUMAN	-0.158675	1.3413	0.0455717
										sp|Q9UPP1|PHF8_HUMAN	-0.166029	1.46841	0.0340087
										sp|Q13243|SRSF5_HUMAN	-0.166092	1.63876	0.0229741
										sp|Q7L0Y3|TM10C_HUMAN	-0.166408	1.3022	0.049866
										sp|Q8IWA0|WDR75_HUMAN	-0.166724	1.79703	0.0159576
										sp|Q9Y4W2|LAS1L_HUMAN	-0.169544	1.52706	0.0297123
										sp|Q8IWX8|CHERP_HUMAN	-0.169926	1.6908	0.0203799
										sp|Q9Y3B9|RRP15_HUMAN	-0.171704	1.52231	0.0300395
										sp|Q14146|URB2_HUMAN	-0.175742	1.44824	0.0356256
										sp|Q96JP5|ZFP91_HUMAN	-0.177027	1.78576	0.0163774
										sp|Q8NCD3|HJURP_HUMAN	-0.17871	1.35235	0.0444272
										sp|P40429|RL13A_HUMAN	-0.179074	1.41601	0.0383695
										sp|Q86XZ4|SPAS2_HUMAN	-0.179177	1.3327	0.0464836
										sp|P46778|RL21_HUMAN	-0.179826	1.76387	0.0172238
										sp|Q9Y4A5|TRRAP_HUMAN	-0.183503	1.64256	0.022774
										sp|P52756|RBM5_HUMAN	-0.184845	1.58254	0.0261496
										sp|Q9H583|HEAT1_HUMAN	-0.185699	1.92339	0.0119292
										sp|P51114|FXR1_HUMAN	-0.187795	2.09416	0.0080508
										sp|Q02880|TOP2B_HUMAN	-0.188457	2.01787	0.0095968
										sp|Q9P2K5|MYEF2_HUMAN	-0.189195	1.52764	0.0296731
										sp|P35249|RFC4_HUMAN	-0.189939	1.54654	0.0284092
										sp|Q9HAN9|NMNA1_HUMAN	-0.190226	1.80142	0.0157973
										sp|P42285|MTREX_HUMAN	-0.19136	1.49412	0.0320537
										sp|P17275|JUNB_HUMAN	-0.193541	1.9025	0.0125171
										sp|Q9Y2P8|RCL1_HUMAN	-0.195695	2.06433	0.00862323
										sp|Q5QJE6|TDIF2_HUMAN	-0.199714	2.06825	0.00854576
										sp|Q01780|EXOSX_HUMAN	-0.199984	1.75911	0.0174138
										sp|O60306|AQR_HUMAN	-0.200384	1.38862	0.0408676
										sp|P55769|NH2L1_HUMAN	-0.201007	1.36067	0.0435842
										sp|Q02539|H11_HUMAN	-0.20154	1.61212	0.0244275
										sp|P40937|RFC5_HUMAN	-0.201647	1.79257	0.0161224
										sp|Q9NRZ9|HELLS_HUMAN	-0.201907	1.467	0.034119
										sp|Q96BK5|PINX1_HUMAN	-0.202477	1.48081	0.0330511
										sp|Q71UM5|RS27L_HUMAN	-0.204598	1.47635	0.0333926
										sp|Q9C0G0|ZN407_HUMAN	-0.206228	1.3712	0.0425406
										sp|Q9Y4A0|JERKL_HUMAN	-0.206246	2.14493	0.00716254
										sp|Q969X6|UTP4_HUMAN	-0.209151	1.7022	0.0198517
										sp|Q9HCD5|NCOA5_HUMAN	-0.209481	1.54139	0.0287481
										sp|Q13428|TCOF_HUMAN	-0.209664	1.48247	0.0329256
										sp|Q53GS9|SNUT2_HUMAN	-0.21403	1.91799	0.0120785
										sp|Q9C005|DPY30_HUMAN	-0.218193	1.61908	0.0240394
										sp|Q8WXX5|DNJC9_HUMAN	-0.226874	2.12862	0.00743675
										sp|Q9H4L4|SENP3_HUMAN	-0.227426	2.28826	0.0051492
										sp|Q8WY36|BBX_HUMAN	-0.229419	2.19854	0.00633089
										sp|O94776|MTA2_HUMAN	-0.23193	1.93475	0.0116213
										sp|Q8NI77|KI18A_HUMAN	-0.232539	1.66342	0.0217059
										sp|Q7Z589|EMSY_HUMAN	-0.232972	1.55046	0.0281538
										sp|Q9NXF1|TEX10_HUMAN	-0.23486	2.03307	0.00926674
										sp|Q02241|KIF23_HUMAN	-0.235189	2.59233	0.00255667
										sp|O75152|ZC11A_HUMAN	-0.235287	1.31042	0.0489309
										sp|Q8TEX9|IPO4_HUMAN	-0.240712	1.80061	0.0158267
										sp|O60264|SMCA5_HUMAN	-0.243557	1.92395	0.0119139
										sp|P49711|CTCF_HUMAN	-0.245891	1.30512	0.0495318
										sp|Q9HCC0|MCCB_HUMAN	-0.246832	1.83652	0.0145708
										sp|Q86W42|THOC6_HUMAN	-0.2518	2.17844	0.00663077
										sp|P51571|SSRD_HUMAN	-0.253188	1.66563	0.0215959
										sp|O95983|MBD3_HUMAN	-0.256016	1.31606	0.0482989
										sp|Q06587|RING1_HUMAN	-0.257258	1.58024	0.026288
										sp|Q96DI7|SNR40_HUMAN	-0.257306	2.30633	0.00493936
										sp|Q9UKV3|ACINU_HUMAN	-0.258659	1.80813	0.0155551
										sp|Q96NY9|MUS81_HUMAN	-0.263184	1.91659	0.0121174
										sp|Q9H0H5|RGAP1_HUMAN	-0.264555	2.74476	0.00179987
										sp|P56537|IF6_HUMAN	-0.267117	1.72612	0.0187879
										sp|Q9UNP9|PPIE_HUMAN	-0.26726	1.79798	0.0159228
										sp|O43791|SPOP_HUMAN	-0.272807	2.92789	0.00118061
										sp|Q9H8H0|NOL11_HUMAN	-0.273091	2.67889	0.00209463
										sp|Q5T280|CI114_HUMAN	-0.273872	2.04174	0.00908374
										sp|Q96T37|RBM15_HUMAN	-0.275407	2.40778	0.00391039
										sp|Q13769|THOC5_HUMAN	-0.27575	1.94131	0.0114469
										sp|O95696|BRD1_HUMAN	-0.28366	1.32919	0.0468612
										sp|Q8IZL8|PELP1_HUMAN	-0.287252	2.2823	0.00522037
										sp|Q08945|SSRP1_HUMAN	-0.287841	2.43803	0.00364728
										sp|Q09028|RBBP4_HUMAN	-0.28827	1.81959	0.0151499
										sp|Q92797|SYMPK_HUMAN	-0.292277	1.95742	0.0110302
										sp|Q9BQ67|GRWD1_HUMAN	-0.29356	2.18147	0.00658462
										sp|P83916|CBX1_HUMAN	-0.300631	1.78328	0.0164711
										sp|Q96RQ3|MCCA_HUMAN	-0.303055	2.52303	0.00299895
										sp|Q9UIG0|BAZ1B_HUMAN	-0.30308	2.88971	0.00128911
										sp|Q13868|EXOS2_HUMAN	-0.307581	3.26664	0.000541206
										sp|P46060|RAGP1_HUMAN	-0.309476	2.16923	0.00677283
										sp|P52926|HMGA2_HUMAN	-0.310927	1.36289	0.0433617
										sp|O43447|PPIH_HUMAN	-0.312196	1.37222	0.0424406
										sp|Q15361|TTF1_HUMAN	-0.313547	1.44506	0.0358875
										sp|Q8WUU5|GATD1_HUMAN	-0.318041	1.92395	0.0119137
										sp|Q15007|FL2D_HUMAN	-0.320788	2.26367	0.00544919
										sp|Q15061|WDR43_HUMAN	-0.327121	1.73279	0.0185017
										sp|Q9NU22|MDN1_HUMAN	-0.327237	3.16854	0.000678357
										sp|Q13616|CUL1_HUMAN	-0.332033	1.79522	0.0160242
										sp|P61619|S61A1_HUMAN	-0.343774	1.72594	0.0187956
										sp|Q2KHR3|QSER1_HUMAN	-0.345144	1.60234	0.0249841
										sp|P11388|TOP2A_HUMAN	-0.345415	3.48064	0.000330643
										sp|Q9Y5B9|SP16H_HUMAN	-0.3471	2.74004	0.00181954
										sp|Q9HCS7|SYF1_HUMAN	-0.348398	2.31835	0.00480452
										sp|Q13951|PEBB_HUMAN	-0.351355	1.77993	0.0165985
										sp|O60934|NBN_HUMAN	-0.354203	1.58993	0.0257079
										sp|Q9BV38|WDR18_HUMAN	-0.355941	2.71408	0.00193161
										sp|Q15561|TEAD4_HUMAN	-0.358232	2.52949	0.00295467
										sp|Q92979|NEP1_HUMAN	-0.358477	2.1948	0.00638551
										sp|Q13416|ORC2_HUMAN	-0.360556	1.52531	0.0298327
										sp|Q14676|MDC1_HUMAN	-0.360884	1.4994	0.0316667
										sp|Q9NP66|HM20A_HUMAN	-0.369974	1.47302	0.0336494
										sp|Q6P158|DHX57_HUMAN	-0.376301	1.48978	0.0323761
										sp|P30044|PRDX5_HUMAN	-0.386663	1.41467	0.0384884
										sp|Q15428|SF3A2_HUMAN	-0.387179	2.26083	0.0054849
										sp|Q9UKX7|NUP50_HUMAN	-0.389526	1.74209	0.0181098
										sp|Q6AHZ1|Z518A_HUMAN	-0.390011	1.68664	0.0205761
										sp|P51531|SMCA2_HUMAN	-0.392504	1.59184	0.0255954
										sp|P12956|XRCC6_HUMAN	-0.393353	4.02387	9.47e-05
										sp|P45973|CBX5_HUMAN	-0.423995	2.05654	0.0087793
										sp|Q7Z7K6|CENPV_HUMAN	-0.433122	1.66706	0.021525
										sp|O75182|SIN3B_HUMAN	-0.43655	1.56158	0.0274423
										sp|Q9NV06|DCA13_HUMAN	-0.440233	3.17141	0.000673888
										sp|O43929|ORC4_HUMAN	-0.463913	1.93746	0.0115489
										sp|Q14807|KIF22_HUMAN	-0.476554	3.40288	0.000395474
										sp|Q96EY7|PTCD3_HUMAN	-0.48906	1.34021	0.0456872
										sp|P50990|TCPQ_HUMAN	-0.494481	2.7259	0.00187974
										sp|P17480|UBF1_HUMAN	-0.500201	4.15249	7.04e-05
										sp|P55201|BRPF1_HUMAN	-0.506808	3.65965	0.000218951
										sp|Q9P0W2|HM20B_HUMAN	-0.507341	1.62079	0.0239446
										sp|O75475|PSIP1_HUMAN	-0.514019	1.8415	0.0144045
										sp|Q9BTC8|MTA3_HUMAN	-0.520849	1.90232	0.0125222
										sp|O95243|MBD4_HUMAN	-0.521537	2.71071	0.00194666
										sp|Q15646|OASL_HUMAN	-0.525534	2.48054	0.0033072
										sp|Q9BUZ4|TRAF4_HUMAN	-0.53559	1.33779	0.0459425
										sp|Q9BRZ2|TRI56_HUMAN	-0.535994	2.02827	0.00936973
										sp|Q9UFC0|LRWD1_HUMAN	-0.541616	3.0102	0.000976777
										sp|P43004|EAA2_HUMAN	-0.54287	1.78982	0.016225
										sp|Q9NRL2|BAZ1A_HUMAN	-0.56164	2.44499	0.00358928
										sp|P13010|XRCC5_HUMAN	-0.565826	3.49356	0.000320951
										sp|Q6RFH5|WDR74_HUMAN	-0.573813	1.66697	0.0215294
										sp|Q9H5Z1|DHX35_HUMAN	-0.575291	3.05273	0.000885657

## Sheet: S2
TurboID-RPA2-mCherry-Cry2 light vs TurboID-RPA2-mCherry-Cry2 dark				TurboID-RPA2-mCherry-Cry2 light vs TurboID-mCherry-Cry2 light
Protein Name	log2(RPA2 light/RPA2 dark)	-LOG10(p-value)		Protein Name	log2(RPA2 light/empty light)	-LOG10(p-value)
sp|P07947|YES_HUMAN	1.68529	4.5651		sp|P27694|RFA1_HUMAN	6.70827	9.11665
sp|Q04837|SSBP_HUMAN	1.64981	2.38075		sp|P35244|RFA3_HUMAN	5.87815	8.91158
sp|Q96SB3|NEB2_HUMAN	1.63602	1.5652		zz|Y-FGCZCont00204|	4.05934	1.6306
sp|P43351|RAD52_HUMAN	1.46436	4.49199		sp|P07947|YES_HUMAN	3.9266	7.32185
sp|P42898|MTHR_HUMAN	1.386	1.92738		sp|P04216|THY1_HUMAN	3.92382	10.9991
sp|P0DP25|CALM3_HUMAN;sp|P0DP24|CALM2_HUMAN;sp|P0DP23|CALM1_HUMAN	1.33556	3.26999		sp|Q9BX63|FANCJ_HUMAN	3.85899	4.89931
sp|Q13472|TOP3A_HUMAN	1.29375	6.76869		sp|Q02880|TOP2B_HUMAN	3.4231	13.2537
sp|Q9H9A7|RMI1_HUMAN	1.27145	5.51625		sp|Q0ZGT2|NEXN_HUMAN	3.30177	6.92734
sp|Q13501|SQSTM_HUMAN	1.26963	1.59186		sp|Q9H9A7|RMI1_HUMAN	3.14497	6.94304
sp|P19525|E2AK2_HUMAN	1.25172	0.353237		sp|Q8WVB6|CTF18_HUMAN	3.06574	6.78986
sp|Q9NX63|MIC19_HUMAN	1.18865	2.63657		sp|P38398|BRCA1_HUMAN	2.83281	4.12392
sp|Q9NR48|ASH1L_HUMAN	1.17335	0.883638		sp|Q9UNN8|EPCR_HUMAN	2.74432	6.86117
sp|P08754|GNAI3_HUMAN	1.1678	5.68496		sp|Q9UGU5|HMGX4_HUMAN	2.70077	4.91929
sp|Q96E14|RMI2_HUMAN	1.13809	3.23246		sp|P04899|GNAI2_HUMAN	2.64649	8.53102
sp|O94832|MYO1D_HUMAN	1.13371	3.99461		sp|Q93077|H2A1C_HUMAN;sp|Q7L7L0|H2A3_HUMAN;sp|P04908|H2A1B_HUMAN	2.64485	2.09443
sp|Q9BPW8|NIPS1_HUMAN	1.12934	1.00407		sp|P42898|MTHR_HUMAN	2.62735	4.42559
zz|Y-FGCZCont00236|	1.12892	2.61019		sp|Q9NPJ6|MED4_HUMAN	2.49459	5.37474
sp|Q9NYV4|CDK12_HUMAN	1.11904	0.835018		sp|Q8N2Z9|CENPS_HUMAN	2.49212	4.45522
sp|O00161|SNP23_HUMAN	1.1015	2.74161		sp|Q9P2E9|RRBP1_HUMAN	2.46999	5.00191
sp|P04216|THY1_HUMAN	1.06437	5.64861		sp|Q13472|TOP3A_HUMAN	2.41194	8.7284
REV__sp|Q8N6T3|ARFG1_HUMAN	1.05531	0.509048		sp|P35222|CTNB1_HUMAN	2.39852	4.69198
sp|Q13084|RM28_HUMAN	1.05446	0.887936		sp|O00161|SNP23_HUMAN	2.33083	5.59118
sp|P04899|GNAI2_HUMAN	0.980718	4.88469		sp|Q9C0J8|WDR33_HUMAN	2.28986	2.43932
sp|O43707|ACTN4_HUMAN	0.970876	4.73308		sp|Q16777|H2A2C_HUMAN;sp|Q6FI13|H2A2A_HUMAN	2.2013	4.51217
sp|Q9ULD4|BRPF3_HUMAN	0.960256	0.528904		sp|Q8IYD8|FANCM_HUMAN	2.16137	7.77626
sp|P62304|RUXE_HUMAN	0.950412	0.822002		sp|Q9BRQ6|MIC25_HUMAN	2.15632	2.35367
sp|P35222|CTNB1_HUMAN	0.946912	1.19084		sp|P35580|MYH10_HUMAN	2.09374	9.858
sp|O43795|MYO1B_HUMAN	0.942982	6.05749		zz|Y-FGCZCont00002|;zz|Y-FGCZCont00225|;zz|Y-FGCZCont00408|;CON__A2A5Y0	2.07297	1.18156
sp|O95782|AP2A1_HUMAN	0.937777	1.10953		sp|P62873|GBB1_HUMAN	1.93775	5.986
sp|Q8TEW0|PARD3_HUMAN	0.931455	1.96747		zz|Y-FGCZCont00236|	1.90938	9.35801
sp|P62306|RUXF_HUMAN	0.921205	1.58923		sp|A8MT69|CENPX_HUMAN	1.90539	10.428
sp|Q7L576|CYFP1_HUMAN;sp|Q96F07|CYFP2_HUMAN	0.915845	1.39788		sp|Q96RQ3|MCCA_HUMAN	1.8692	8.78784
sp|Q8N2Z9|CENPS_HUMAN	0.912196	1.49309		sp|P61218|RPAB2_HUMAN	1.86547	0.987532
sp|Q8IY21|DDX60_HUMAN	0.91002	0.42626		sp|Q14126|DSG2_HUMAN	1.86031	3.07662
sp|Q8NDD1|CA131_HUMAN	0.901279	0.730325		sp|Q92878|RAD50_HUMAN	1.80452	10.0955
sp|Q01082|SPTB2_HUMAN	0.901219	5.9145		sp|P12268|IMDH2_HUMAN	1.77635	5.51498
zz|Y-FGCZCont00414|;sp|P07477|TRY1_HUMAN;CON__P07477;sp|Q8NHM4|TRY6_HUMAN;sp|P07478|TRY2_HUMAN	0.883663	1.18104		zz|Y-FGCZCont00491|	1.7712	5.00101
sp|P62318|SMD3_HUMAN	0.881122	1.62673		zz|Y-FGCZCont00350|;CON__Q3ZBS7;sp|P04004|VTNC_HUMAN	1.75383	5.80223
sp|Q6Y7W6|GGYF2_HUMAN	0.881013	0.271372		sp|P19525|E2AK2_HUMAN	1.74213	0.547177
zz|Y-FGCZCont00175|;sp|P68871|HBB_HUMAN;sp|P02042|HBD_HUMAN	0.867526	0.670994		sp|Q9Y6C9|MTCH2_HUMAN	1.73894	4.01066
sp|Q13813|SPTN1_HUMAN	0.866267	4.94506		sp|O43707|ACTN4_HUMAN	1.73606	4.6641
sp|Q6WCQ1|MPRIP_HUMAN	0.853934	3.55406		sp|Q13509|TBB3_HUMAN	1.70387	4.64222
sp|Q4VCS5|AMOT_HUMAN;sp|Q8IY63|AMOL1_HUMAN	0.85324	1.14232		sp|Q16891|MIC60_HUMAN	1.68842	9.26645
sp|Q7Z7C8|TAF8_HUMAN	0.851865	3.38294		sp|P62318|SMD3_HUMAN	1.65515	9.42395
sp|Q0ZGT2|NEXN_HUMAN	0.8302	4.44454		sp|P49848|TAF6_HUMAN	1.65204	2.42489
sp|A6NFI3|ZN316_HUMAN	0.827385	1.15546		sp|P62306|RUXF_HUMAN	1.64951	9.30475
zz|Y-FGCZCont00007|;sp|O76013|KRT36_HUMAN;CON__O76013	0.824551	0.912924		sp|Q14315|FLNC_HUMAN	1.64865	8.7934
sp|P21796|VDAC1_HUMAN	0.805536	3.33899		sp|Q9NX63|MIC19_HUMAN	1.64515	3.29685
sp|P34897|GLYM_HUMAN	0.785353	0.671616		sp|O60934|NBN_HUMAN	1.63853	3.63101
sp|P35580|MYH10_HUMAN	0.781809	6.55878		sp|P18887|XRCC1_HUMAN	1.62201	1.58864
sp|Q8TDW7|FAT3_HUMAN	0.780188	0.598815		sp|Q96GY0|ZC21A_HUMAN	1.60963	4.84843
sp|Q9NYL9|TMOD3_HUMAN	0.768628	3.1093		sp|Q96L91|EP400_HUMAN	1.60883	4.21247
sp|O14639|ABLM1_HUMAN	0.762706	2.85709		sp|Q8IVT2|MISP_HUMAN	1.58597	7.1393
sp|Q9C0J8|WDR33_HUMAN	0.761876	0.562521		sp|Q8TER5|ARH40_HUMAN	1.58419	3.19891
sp|Q07157|ZO1_HUMAN	0.757414	6.48074		sp|Q9UH17|ABC3B_HUMAN	1.57865	8.23335
sp|Q9UNN8|EPCR_HUMAN	0.745729	3.34832		sp|O94832|MYO1D_HUMAN	1.5747	5.22387
sp|Q9P2M7|CING_HUMAN	0.745707	3.21773		sp|Q96M83|CCDC7_HUMAN	1.57216	4.04327
sp|Q13045|FLII_HUMAN	0.74385	4.20208		sp|P53007|TXTP_HUMAN	1.56905	4.83969
sp|Q8IYD8|FANCM_HUMAN	0.721971	6.66768		sp|O00116|ADAS_HUMAN	1.56726	1.47663
sp|Q9Y490|TLN1_HUMAN	0.720276	0.642346		sp|Q6I9Y2|THOC7_HUMAN	1.52624	4.45091
sp|Q96SI9|STRBP_HUMAN	0.710318	1.42166		sp|P35579|MYH9_HUMAN	1.52257	10.7415
sp|Q13418|ILK_HUMAN	0.69903	1.06349		zz|Y-FGCZCont00142|;sp|P69905|HBA_HUMAN	1.50574	1.40211
sp|Q03135|CAV1_HUMAN;sp|P56539|CAV3_HUMAN	0.694435	0.878063		sp|Q9HCC0|MCCB_HUMAN	1.50335	10.239
sp|Q9UHB6|LIMA1_HUMAN	0.689308	3.55635		sp|P05165|PCCA_HUMAN	1.49472	3.88866
sp|Q8N3V7|SYNPO_HUMAN	0.686578	4.60993		sp|Q9ULD4|BRPF3_HUMAN	1.48772	1.21088
sp|Q96M83|CCDC7_HUMAN	0.683414	1.35922		sp|P09496|CLCA_HUMAN	1.48618	2.96992
sp|O00159|MYO1C_HUMAN	0.682656	5.18262		sp|P11388|TOP2A_HUMAN	1.46631	9.94188
REV__sp|Q9UQF0|SYCY1_HUMAN	0.682002	0.617648		sp|Q9Y6M1|IF2B2_HUMAN	1.46622	3.38024
sp|P16070|CD44_HUMAN	0.681657	3.65993		sp|Q7Z7C8|TAF8_HUMAN	1.43455	1.74779
sp|P12814|ACTN1_HUMAN	0.680214	4.87212		sp|P51114|FXR1_HUMAN	1.41795	9.68225
sp|P62873|GBB1_HUMAN	0.652399	3.33108		sp|Q9UK45|LSM7_HUMAN	1.41443	3.27611
sp|P62314|SMD1_HUMAN	0.646541	1.19577		sp|Q9UBI6|GBG12_HUMAN	1.41091	3.24937
sp|Q14126|DSG2_HUMAN	0.645979	0.896059		sp|Q8WXF1|PSPC1_HUMAN	1.40224	2.64015
sp|Q8IVT2|MISP_HUMAN	0.642563	3.47869		sp|Q5BKY9|F133B_HUMAN;sp|Q8N9E0|F133A_HUMAN	1.40203	3.68863
sp|P35232|PHB_HUMAN	0.641467	1.04253		sp|Q96HE9|PRR11_HUMAN	1.39292	6.77169
sp|P63162|RSMN_HUMAN;sp|P14678|RSMB_HUMAN	0.639424	1.08876		sp|Q9P2M7|CING_HUMAN	1.37675	6.44432
sp|P35579|MYH9_HUMAN	0.638048	5.69039		sp|P60660|MYL6_HUMAN	1.3696	8.96355
sp|Q56VL3|OCAD2_HUMAN	0.636653	1.47599		sp|Q92785|REQU_HUMAN	1.36845	1.25137
sp|P68032|ACTC_HUMAN;sp|P63267|ACTH_HUMAN;sp|P62736|ACTA_HUMAN	0.627736	3.3725		sp|P08670|VIME_HUMAN	1.36298	8.82006
sp|O95777|LSM8_HUMAN	0.625226	0.940939		sp|Q96J01|THOC3_HUMAN	1.3615	5.30721
sp|Q9UK45|LSM7_HUMAN	0.62498	0.660953		sp|O75529|TAF5L_HUMAN	1.35848	2.12655
zz|Y-FGCZCont00229|;sp|P05787|K2C8_HUMAN;CON__P05787;zz|Y-FGCZCont00230|;zz|Y-FGCZCont00096|;zz|Y-FGCZCont00017|;zz|Y-FGCZCont00085|;zz|Y-FGCZCont00088|	0.619155	5.03691		sp|O14880|MGST3_HUMAN	1.34979	4.74236
sp|Q7Z406|MYH14_HUMAN	0.617366	2.44568		sp|P08754|GNAI3_HUMAN	1.33841	5.26385
zz|Y-FGCZCont00099|;sp|Q06830|PRDX1_HUMAN	0.604257	1.00336		sp|O00268|TAF4_HUMAN	1.33581	5.29499
sp|O43166|SI1L1_HUMAN	0.5971	3.79086		zz|Y-FGCZCont00414|;sp|P07477|TRY1_HUMAN;CON__P07477;sp|Q8NHM4|TRY6_HUMAN;sp|P07478|TRY2_HUMAN	1.32991	1.96245
zz|Y-FGCZCont00142|;sp|P69905|HBA_HUMAN	0.595681	0.374891		REV__sp|Q9UQF0|SYCY1_HUMAN	1.32742	1.91674
sp|Q9ULL5|PRR12_HUMAN	0.595656	0.489789		sp|Q5BJF6|ODFP2_HUMAN	1.32132	1.76468
sp|P52907|CAZA1_HUMAN	0.595637	4.86535		sp|Q13769|THOC5_HUMAN	1.3111	6.02239
sp|Q9P0K7|RAI14_HUMAN	0.590941	0.561691		sp|Q52LR7|EPC2_HUMAN	1.30999	1.59098
sp|P42704|LPPRC_HUMAN	0.590019	2.15334		sp|P35221|CTNA1_HUMAN	1.29117	2.74628
sp|P00367|DHE3_HUMAN;zz|Y-FGCZCont00492|	0.585669	0.760032		sp|Q96FV9|THOC1_HUMAN	1.29103	8.6348
sp|Q96DV4|RM38_HUMAN	0.581903	0.32123		REV__sp|Q9P219|DAPLE_HUMAN	1.26207	0.764627
sp|P63261|ACTG_HUMAN;sp|P60709|ACTB_HUMAN	0.581345	3.9084		sp|P62314|SMD1_HUMAN	1.25825	7.70956
sp|P12268|IMDH2_HUMAN	0.57925	1.01349		sp|Q9NVC6|MED17_HUMAN	1.25756	1.84537
sp|Q9BRQ6|MIC25_HUMAN	0.577275	0.918302		sp|Q86W42|THOC6_HUMAN	1.2547	6.09379
sp|Q9H4Z2|ZN335_HUMAN	0.576719	0.66528		sp|Q8NI27|THOC2_HUMAN	1.24976	7.51453
sp|Q8NCM8|DYHC2_HUMAN	0.573128	1.51313		sp|P35268|RL22_HUMAN	1.24955	6.04629
sp|P22735|TGM1_HUMAN	0.568615	0.446359		sp|P28370|SMCA1_HUMAN	1.22801	5.19137
zz|Y-FGCZCont00491|	0.568002	2.19277		sp|P11586|C1TC_HUMAN	1.2259	1.07102
sp|O15231|ZN185_HUMAN	0.567576	1.1634		sp|Q9NYL9|TMOD3_HUMAN	1.22558	7.51506
REV__sp|Q7Z7M1|AGRD2_HUMAN	0.565494	0.150256		sp|O43166|SI1L1_HUMAN	1.21874	7.91201
sp|O00116|ADAS_HUMAN	0.548096	0.485121		sp|Q8N3V7|SYNPO_HUMAN	1.21848	8.32978
sp|Q9Y512|SAM50_HUMAN	0.544961	0.695015		sp|P12270|TPR_HUMAN	1.21787	2.1361
sp|P26641|EF1G_HUMAN	0.543086	0.83887		sp|P05166|PCCB_HUMAN	1.20815	3.58361
sp|P54132|BLM_HUMAN	0.542748	5.88782		sp|Q9NS69|TOM22_HUMAN	1.20715	2.62313
sp|Q96QA5|GSDMA_HUMAN	0.541721	0.743727		sp|P62304|RUXE_HUMAN	1.20167	1.58045
sp|P14373|TRI27_HUMAN	0.541115	1.25855		sp|Q7LGA3|HS2ST_HUMAN	1.19106	6.47503
sp|Q9NXZ1|SAGE1_HUMAN	0.531888	0.666739		sp|Q9UK61|TASOR_HUMAN	1.18992	2.94708
sp|P17029|ZKSC1_HUMAN	0.530457	0.416674		sp|P63261|ACTG_HUMAN;sp|P60709|ACTB_HUMAN	1.18073	7.15376
sp|Q92820|GGH_HUMAN	0.529734	0.206992		zz|Y-FGCZCont00175|;sp|P68871|HBB_HUMAN;sp|P02042|HBD_HUMAN	1.17711	1.12063
sp|Q14160|SCRIB_HUMAN	0.526674	1.40588		sp|Q6ZN18|AEBP2_HUMAN	1.17281	2.64121
sp|Q9NZT1|CALL5_HUMAN	0.516192	0.413694		sp|Q15149|PLEC_HUMAN	1.1721	9.05764
sp|P62879|GBB2_HUMAN;sp|Q9HAV0|GBB4_HUMAN	0.514747	1.55742		sp|Q13045|FLII_HUMAN	1.17065	6.12696
sp|O95299|NDUAA_HUMAN	0.513842	1.25164		sp|Q86Y07|VRK2_HUMAN	1.16738	1.21205
REV__sp|Q96HP0|DOCK6_HUMAN	0.513201	0.669241		sp|Q8WVK2|SNR27_HUMAN	1.16254	1.09218
sp|Q9NYY8|FAKD2_HUMAN	0.509744	0.708627		sp|P12814|ACTN1_HUMAN	1.14838	7.51108
sp|P12270|TPR_HUMAN	0.509156	0.784852		sp|P63162|RSMN_HUMAN;sp|P14678|RSMB_HUMAN	1.14725	4.26002
sp|Q86Y07|VRK2_HUMAN	0.501429	0.32171		sp|Q86XP3|DDX42_HUMAN	1.14045	6.23194
sp|P60660|MYL6_HUMAN	0.496844	3.8977		sp|Q7Z406|MYH14_HUMAN	1.13443	5.87584
sp|Q16891|MIC60_HUMAN	0.496776	1.73785		sp|Q93074|MED12_HUMAN	1.12962	1.92707
sp|Q8WWI1|LMO7_HUMAN	0.492814	2.48255		sp|Q969Q0|RL36L_HUMAN;sp|P83881|RL36A_HUMAN	1.12942	2.07556
sp|P62308|RUXG_HUMAN;sp|A8MWD9|RUXGL_HUMAN	0.488593	2.45315		zz|Y-FGCZCont00229|;sp|P05787|K2C8_HUMAN;CON__P05787;zz|Y-FGCZCont00230|;zz|Y-FGCZCont00096|;zz|Y-FGCZCont00017|;zz|Y-FGCZCont00085|;zz|Y-FGCZCont00088|	1.11955	8.45647
sp|Q8WUM0|NU133_HUMAN	0.482932	1.64902		sp|O75448|MED24_HUMAN	1.11311	4.15515
sp|P54886|P5CS_HUMAN	0.482075	2.84555		sp|Q56VL3|OCAD2_HUMAN	1.11192	3.84649
sp|Q6ZUT1|NKAP1_HUMAN	0.478661	0.668022		sp|Q9BTT4|MED10_HUMAN	1.10771	1.4695
sp|Q14315|FLNC_HUMAN	0.477585	4.22439		sp|Q86V48|LUZP1_HUMAN	1.10585	1.66807
sp|Q14865|ARI5B_HUMAN	0.476218	0.408912		sp|Q8IY92|SLX4_HUMAN	1.09703	2.02445
sp|Q92620|PRP16_HUMAN	0.472942	0.70591		sp|Q9NRZ9|HELLS_HUMAN	1.09651	8.39281
sp|Q9Y5Z7|HCFC2_HUMAN	0.468217	0.947567		sp|Q6W2J9|BCOR_HUMAN	1.0859	2.48133
sp|P61163|ACTZ_HUMAN;sp|P42025|ACTY_HUMAN	0.4652	0.879129		sp|Q9UI10|EI2BD_HUMAN	1.08534	1.62715
sp|Q13835|PKP1_HUMAN	0.460068	0.82942		sp|Q8N1G2|CMTR1_HUMAN	1.07899	2.56344
sp|Q15366|PCBP2_HUMAN	0.457942	2.19368		zz|Y-FGCZCont00084|;sp|Q04695|K1C17_HUMAN;CON__Q04695	1.07375	2.3549
zz|Y-FGCZCont00482|;sp|P62979|RS27A_HUMAN;zz|Y-FGCZCont00182|;sp|P62987|RL40_HUMAN;sp|P0CG47|UBB_HUMAN;sp|P0CG48|UBC_HUMAN	0.454943	1.09928		sp|Q7Z2T5|TRM1L_HUMAN	1.07294	6.51619
sp|Q8WVK2|SNR27_HUMAN	0.446043	0.877104		sp|P62316|SMD2_HUMAN	1.07085	2.84248
sp|Q9BU76|MMTA2_HUMAN	0.445345	0.622129		sp|Q9Y4P3|TBL2_HUMAN	1.06261	3.4622
sp|Q10713|MPPA_HUMAN	0.445182	0.291369		sp|O94864|ST65G_HUMAN	1.06256	1.11299
sp|P45880|VDAC2_HUMAN	0.443692	2.38256		sp|P68032|ACTC_HUMAN;sp|P63267|ACTH_HUMAN;sp|P62736|ACTA_HUMAN	1.05596	5.70597
sp|Q15149|PLEC_HUMAN	0.439205	3.33398		sp|Q15906|VPS72_HUMAN	1.05248	1.74305
sp|O96008|TOM40_HUMAN	0.429835	0.660509		sp|Q9P266|JCAD_HUMAN	1.04823	0.758558
sp|Q9UQ13|SHOC2_HUMAN	0.425996	1.06372		sp|Q9Y2X0|MED16_HUMAN	1.04298	1.39307
sp|P78371|TCPB_HUMAN	0.424922	0.278442		sp|P05141|ADT2_HUMAN	1.03313	7.40572
sp|Q9Y618|NCOR2_HUMAN	0.420725	1.56041		zz|Y-FGCZCont00482|;sp|P62979|RS27A_HUMAN;zz|Y-FGCZCont00182|;sp|P62987|RL40_HUMAN;sp|P0CG47|UBB_HUMAN;sp|P0CG48|UBC_HUMAN	1.03197	3.74439
zz|Y-FGCZCont00248|;sp|P62937|PPIA_HUMAN	0.418084	1.86		sp|Q9NTJ3|SMC4_HUMAN	1.03139	0.736213
sp|P19105|ML12A_HUMAN;sp|O14950|ML12B_HUMAN;sp|P24844|MYL9_HUMAN	0.415133	2.09661		sp|O15379|HDAC3_HUMAN	1.02319	2.40717
sp|Q6IPU0|CENPP_HUMAN	0.413348	0.565964		zz|Y-FGCZCont00370|;zz|Y-FGCZCont00326|;CON__Q9TTE1;CON__A2I7N1;zz|Y-FGCZCont00342|;CON__A2I7N0;zz|Y-FGCZCont00455|;zz|Y-FGCZCont00304|;CON__REFSEQ:XP_001252647;CON__A2I7N3	1.01811	2.10859
zz|Y-FGCZCont00084|;sp|Q04695|K1C17_HUMAN;CON__Q04695	0.412257	0.966252		sp|O15226|NKRF_HUMAN	1.00307	9.00657
sp|P11586|C1TC_HUMAN	0.407289	0.439056		sp|Q15648|MED1_HUMAN	0.989854	3.12042
sp|Q9UBI6|GBG12_HUMAN	0.40287	0.489895		sp|P12236|ADT3_HUMAN;sp|P12235|ADT1_HUMAN	0.986916	6.06375
REV__sp|Q8WXH0|SYNE2_HUMAN	0.401906	0.286031		sp|Q8IZT6|ASPM_HUMAN	0.984327	2.75452
sp|Q9UNL4|ING4_HUMAN	0.39921	0.455835		sp|P49916|DNLI3_HUMAN	0.979487	4.18941
sp|P15408|FOSL2_HUMAN	0.396146	0.359147		sp|Q8NCM8|DYHC2_HUMAN	0.978034	3.5219
sp|Q76L83|ASXL2_HUMAN	0.396107	0.79751		sp|Q15542|TAF5_HUMAN	0.975354	3.34258
sp|P61964|WDR5_HUMAN	0.394542	1.6		sp|Q9Y241|HIG1A_HUMAN	0.969485	0.917922
sp|Q9Y2F5|ICE1_HUMAN	0.387855	0.558952		sp|P0DP25|CALM3_HUMAN;sp|P0DP24|CALM2_HUMAN;sp|P0DP23|CALM1_HUMAN	0.969431	1.88759
sp|O75390|CISY_HUMAN	0.3869	0.611019		zz|Y-FGCZCont00180|;CON__P00761	0.9668	6.16001
sp|Q8WUZ0|BCL7C_HUMAN;sp|Q9BQE9|BCL7B_HUMAN;sp|Q4VC05|BCL7A_HUMAN	0.374626	0.493629		sp|P49959|MRE11_HUMAN	0.963805	7.24581
sp|Q9H936|GHC1_HUMAN;sp|Q9H1K4|GHC2_HUMAN	0.372875	0.763726		sp|Q56NI9|ESCO2_HUMAN	0.957094	6.72062
sp|P21333|FLNA_HUMAN	0.362983	2.52668		sp|Q5SNT2|TM201_HUMAN	0.95702	1.78724
sp|Q9UDY2|ZO2_HUMAN	0.362769	1.97107		sp|O96008|TOM40_HUMAN	0.952946	2.01897
sp|Q8NG31|KNL1_HUMAN	0.362151	0.948492		sp|Q5H9U9|DDX6L_HUMAN	0.94706	6.53111
sp|P09496|CLCA_HUMAN	0.360704	1.26021		sp|P09874|PARP1_HUMAN	0.94619	3.21386
sp|P53814|SMTN_HUMAN	0.35623	2.74409		sp|Q6WCQ1|MPRIP_HUMAN	0.945272	3.74184
sp|P49450|CENPA_HUMAN	0.350169	0.392522		sp|Q9BTC0|DIDO1_HUMAN	0.942274	1.42221
zz|Y-FGCZCont00185|	0.346368	0.835759		sp|O43795|MYO1B_HUMAN	0.940552	8.08698
sp|P57740|NU107_HUMAN	0.346059	1.47469		sp|P40692|MLH1_HUMAN	0.937047	4.77149
sp|Q9NRW3|ABC3C_HUMAN	0.343789	0.686374		sp|P83876|TXN4A_HUMAN	0.932208	0.777749
sp|Q8NEY8|PPHLN_HUMAN	0.342483	0.638078		sp|Q8TEW0|PARD3_HUMAN	0.927911	1.86483
sp|Q9NWS1|PARI_HUMAN	0.341242	0.396624		sp|P07992|ERCC1_HUMAN	0.918888	4.69945
sp|P08238|HS90B_HUMAN;sp|P07900|HS90A_HUMAN	0.341051	2.37917		sp|Q12899|TRI26_HUMAN	0.917537	3.03654
sp|Q14191|WRN_HUMAN	0.337377	0.730045		sp|Q3B820|F161A_HUMAN	0.908724	0.450008
sp|Q16718|NDUA5_HUMAN	0.33647	0.217609		sp|P21796|VDAC1_HUMAN	0.908168	3.83721
sp|P62316|SMD2_HUMAN	0.336157	0.857542		sp|Q9Y6J9|TAF6L_HUMAN	0.892506	5.26994
REV__sp|Q14674|ESPL1_HUMAN	0.334225	0.414689		sp|Q9Y277|VDAC3_HUMAN	0.890026	3.59143
sp|O75489|NDUS3_HUMAN	0.333632	0.310045		sp|P30153|2AAA_HUMAN	0.881474	0.615655
zz|Y-FGCZCont00180|;CON__P00761	0.332765	0.746011		sp|Q9ULK4|MED23_HUMAN	0.877299	1.91876
sp|Q86V48|LUZP1_HUMAN	0.331997	2.09222		sp|Q7L014|DDX46_HUMAN	0.863741	6.79041
sp|Q5M9N0|CD158_HUMAN	0.331311	0.219505		sp|P14373|TRI27_HUMAN	0.849987	3.01742
REV__sp|P11215|ITAM_HUMAN	0.325239	0.296061		zz|Y-FGCZCont00444|;CON__Streptavidin	0.849554	5.64131
zz|Y-FGCZCont00087|;zz|Y-FGCZCont00036|;sp|P05783|K1C18_HUMAN	0.319263	2.73236		sp|Q9BX40|LS14B_HUMAN	0.837652	1.15021
zz|Y-FGCZCont00395|;CON__A2A4G1	0.315367	0.538906		sp|P35250|RFC2_HUMAN	0.826035	7.53066
sp|Q6P4F7|RHGBA_HUMAN	0.312112	0.330153		sp|Q8N5F7|NKAP_HUMAN	0.825674	4.72882
sp|P47755|CAZA2_HUMAN	0.310659	1.05023		sp|Q9UH99|SUN2_HUMAN	0.82395	1.72795
sp|Q96CM3|RUSD4_HUMAN	0.307689	0.233744		sp|Q9Y512|SAM50_HUMAN	0.822253	1.11743
sp|Q9C0D2|CE295_HUMAN	0.307142	0.215903		sp|Q9NXR7|BABA2_HUMAN	0.820707	1.46337
sp|P11021|BIP_HUMAN	0.306611	0.392386		sp|Q96NE9|FRMD6_HUMAN	0.820011	4.70999
sp|Q6W2J9|BCOR_HUMAN	0.30636	0.370102		sp|P51587|BRCA2_HUMAN	0.819033	3.57
sp|Q9BTT4|MED10_HUMAN	0.306014	0.321942		sp|P40938|RFC3_HUMAN	0.814105	7.46086
sp|P21980|TGM2_HUMAN	0.304944	0.200803		REV__sp|Q8N6T3|ARFG1_HUMAN	0.811828	0.531342
sp|P49759|CLK1_HUMAN	0.304874	0.419416		sp|Q07157|ZO1_HUMAN	0.805515	7.05924
sp|Q5VT25|MRCKA_HUMAN	0.303927	0.237094		sp|Q15910|EZH2_HUMAN	0.804356	2.19025
sp|P08670|VIME_HUMAN	0.30382	2.52656		sp|Q96QT6|PHF12_HUMAN	0.803397	5.37802
sp|P47756|CAPZB_HUMAN	0.300283	1.12351		sp|Q8NFW8|NEUA_HUMAN	0.802571	3.29379
sp|Q9H2H8|PPIL3_HUMAN	0.299538	0.270873		sp|Q68CP9|ARID2_HUMAN	0.800354	4.93197
sp|P82914|RT15_HUMAN	0.299502	0.44982		sp|P11498|PYC_HUMAN	0.792445	6.75964
sp|Q3B726|RPA43_HUMAN	0.299244	1.97202		sp|Q13029|PRDM2_HUMAN	0.790496	2.37408
REV__sp|Q8WZ42|TITIN_HUMAN	0.295884	0.62438		sp|Q8NDX5|PHC3_HUMAN	0.789913	1.64216
sp|O15014|ZN609_HUMAN	0.295245	0.752676		sp|Q9Y483|MTF2_HUMAN	0.788332	3.37395
sp|Q9UM54|MYO6_HUMAN	0.294159	1.14237		sp|Q07065|CKAP4_HUMAN	0.786851	1.40079
sp|Q99676|ZN184_HUMAN	0.293564	0.549954		sp|P62308|RUXG_HUMAN;sp|A8MWD9|RUXGL_HUMAN	0.784902	4.3612
sp|P47985|UCRI_HUMAN;sp|P0C7P4|UCRIL_HUMAN	0.293305	0.427366		zz|Y-FGCZCont00354|;CON__Q3SX09;zz|Y-FGCZCont00362|;CON__P02070	0.784492	5.89409
sp|Q04637|IF4G1_HUMAN	0.290671	0.556862		sp|P48634|PRC2A_HUMAN	0.784359	2.84521
sp|P48681|NEST_HUMAN	0.289883	1.41121		sp|Q9Y4A5|TRRAP_HUMAN	0.780872	7.15431
sp|P42357|HUTH_HUMAN	0.28608	0.285257		sp|P11021|BIP_HUMAN	0.779963	0.955198
sp|Q9Y224|RTRAF_HUMAN	0.284847	0.250398		sp|P35249|RFC4_HUMAN	0.768375	6.68432
sp|O43422|P52K_HUMAN	0.283903	1.39657		sp|Q92499|DDX1_HUMAN	0.764548	2.02545
sp|Q8WWC4|MAIP1_HUMAN	0.282682	0.446279		sp|Q16698|DECR_HUMAN	0.76035	2.41819
sp|O95816|BAG2_HUMAN	0.280079	2.74268		sp|Q4G0J3|LARP7_HUMAN	0.759479	6.38822
sp|Q14257|RCN2_HUMAN	0.278093	0.78761		sp|Q86U86|PB1_HUMAN	0.751826	6.80585
sp|Q12830|BPTF_HUMAN	0.27772	0.361142		sp|P78347|GTF2I_HUMAN	0.75002	2.13219
sp|Q9BQE3|TBA1C_HUMAN;sp|P68363|TBA1B_HUMAN;sp|Q9NY65|TBA8_HUMAN	0.27421	1.9039		sp|P40937|RFC5_HUMAN	0.741436	7.07899
sp|Q9UGU5|HMGX4_HUMAN	0.271385	0.484688		sp|Q9H0D6|XRN2_HUMAN	0.736642	7.10133
sp|P37275|ZEB1_HUMAN	0.270909	0.434805		sp|Q9C0D2|CE295_HUMAN	0.733694	4.13556
sp|Q9UBU9|NXF1_HUMAN	0.268057	0.905119		sp|P19105|ML12A_HUMAN;sp|O14950|ML12B_HUMAN;sp|P24844|MYL9_HUMAN	0.730044	4.62566
sp|P84077|ARF1_HUMAN;sp|P61204|ARF3_HUMAN;sp|P84085|ARF5_HUMAN;sp|P18085|ARF4_HUMAN	0.260742	0.716226		sp|Q14562|DHX8_HUMAN	0.724778	1.89927
sp|Q9Y6C9|MTCH2_HUMAN	0.260094	0.275452		sp|Q99567|NUP88_HUMAN	0.71744	4.45982
sp|Q9BTD8|RBM42_HUMAN	0.259852	0.568462		sp|P15408|FOSL2_HUMAN	0.714674	0.896561
sp|Q96L91|EP400_HUMAN	0.259654	0.62472		sp|Q6IQ21|ZN770_HUMAN	0.714318	1.53974
zz|Y-FGCZCont00416|;sp|Q7Z794|K2C1B_HUMAN;CON__Q7Z794	0.259491	0.385319		sp|Q13501|SQSTM_HUMAN	0.71326	1.11768
sp|P07992|ERCC1_HUMAN	0.256274	0.709704		sp|Q00610|CLH1_HUMAN	0.708971	4.05585
sp|Q9P266|JCAD_HUMAN	0.255599	0.1707		sp|Q13085|ACACA_HUMAN	0.707391	6.0358
sp|P0DMV9|HS71B_HUMAN;sp|P0DMV8|HS71A_HUMAN;sp|P34931|HS71L_HUMAN	0.252396	0.784519		sp|P55795|HNRH2_HUMAN	0.706946	7.08171
sp|O14980|XPO1_HUMAN	0.251017	0.798943		REV__sp|O15020|SPTN2_HUMAN	0.7068	1.32694
sp|P01040|CYTA_HUMAN	0.249733	0.303024		sp|P51116|FXR2_HUMAN	0.706265	2.65504
zz|Y-FGCZCont00350|;CON__Q3ZBS7;sp|P04004|VTNC_HUMAN	0.247763	1.65541		sp|Q8WWI1|LMO7_HUMAN	0.696195	4.45847
sp|Q02086|SP2_HUMAN	0.247456	0.389342		sp|O60244|MED14_HUMAN	0.695384	1.30025
sp|P35221|CTNA1_HUMAN	0.24672	0.439046		sp|O43422|P52K_HUMAN	0.695243	4.76908
sp|P13639|EF2_HUMAN	0.245377	0.585828		sp|Q9BZK7|TBL1R_HUMAN	0.695106	4.66971
sp|Q15906|VPS72_HUMAN	0.24453	0.471534		sp|P67809|YBOX1_HUMAN	0.693698	1.96702
sp|P08865|RSSA_HUMAN	0.242434	1.47523		sp|Q5SVZ6|ZMYM1_HUMAN	0.692911	4.3439
sp|P26599|PTBP1_HUMAN	0.24214	0.691464		sp|P17028|ZNF24_HUMAN	0.677103	3.97383
sp|P15311|EZRI_HUMAN;sp|P26038|MOES_HUMAN;sp|P35241|RADI_HUMAN	0.240097	0.554039		sp|Q9NPF5|DMAP1_HUMAN	0.676522	2.89596
sp|Q659A1|ICE2_HUMAN	0.239565	0.259555		sp|Q9H2G4|TSYL2_HUMAN	0.67346	2.65934
sp|Q8N3E9|PLCD3_HUMAN	0.238896	1.44349		sp|O95239|KIF4A_HUMAN	0.672098	4.79007
sp|Q5JTV8|TOIP1_HUMAN	0.237106	0.658685		sp|Q92576|PHF3_HUMAN	0.668035	4.38195
sp|Q9Y6J9|TAF6L_HUMAN	0.236594	0.657355		sp|O95782|AP2A1_HUMAN	0.664326	0.497582
sp|Q86SQ0|PHLB2_HUMAN	0.235801	0.445144		sp|Q6PJG2|EMSA1_HUMAN	0.664096	7.09851
sp|Q9Y580|RBM7_HUMAN	0.234725	0.899142		sp|Q13838|DX39B_HUMAN	0.658803	3.52648
sp|O14776|TCRG1_HUMAN	0.23369	0.332661		sp|Q13268|DHRS2_HUMAN	0.657056	6.29413
sp|Q16777|H2A2C_HUMAN;sp|Q6FI13|H2A2A_HUMAN	0.2333	0.24583		sp|P54727|RD23B_HUMAN	0.654313	0.540866
sp|Q9BVA1|TBB2B_HUMAN;sp|Q13885|TBB2A_HUMAN	0.231958	1.09688		sp|Q7Z333|SETX_HUMAN	0.65347	0.575719
sp|P57678|GEMI4_HUMAN	0.230381	0.197701		sp|P04792|HSPB1_HUMAN	0.648154	2.46884
sp|Q96I24|FUBP3_HUMAN	0.230168	0.299303		sp|Q14011|CIRBP_HUMAN	0.647899	0.735511
sp|P53007|TXTP_HUMAN	0.228836	0.574086		sp|O60885|BRD4_HUMAN;sp|Q15059|BRD3_HUMAN	0.647862	1.08268
sp|Q6ZN55|ZN574_HUMAN	0.228625	0.329053		sp|Q8IZX4|TAF1L_HUMAN;sp|P21675|TAF1_HUMAN	0.64669	1.81934
sp|P25205|MCM3_HUMAN	0.22516	0.224291		sp|Q8WXA9|SREK1_HUMAN	0.645368	2.97926
sp|O00255|MEN1_HUMAN	0.223882	0.70001		sp|Q4VCS5|AMOT_HUMAN;sp|Q8IY63|AMOL1_HUMAN	0.645262	1.82748
sp|P46937|YAP1_HUMAN	0.223579	0.582161		sp|Q9NZI7|UBIP1_HUMAN	0.64209	4.02845
sp|P08047|SP1_HUMAN	0.223049	0.500019		sp|Q8NEM7|SP20H_HUMAN	0.639412	1.31075
sp|P19338|NUCL_HUMAN	0.22239	0.368522		sp|Q8N5C6|SRBD1_HUMAN	0.6386	3.58817
sp|Q07666|KHDR1_HUMAN	0.219552	2.10546		sp|Q5VWG9|TAF3_HUMAN	0.637163	2.09943
sp|P12273|PIP_HUMAN	0.217321	0.144785		sp|Q92922|SMRC1_HUMAN	0.635771	4.37918
sp|O95503|CBX6_HUMAN	0.215711	0.364955		sp|O14639|ABLM1_HUMAN	0.633783	2.87001
sp|Q99623|PHB2_HUMAN	0.21194	0.641552		sp|Q9C0K0|BC11B_HUMAN	0.632557	5.96199
sp|Q13867|BLMH_HUMAN	0.211559	0.289965		sp|P37198|NUP62_HUMAN	0.631112	3.2227
sp|P40227|TCPZ_HUMAN	0.211318	0.297317		sp|P62273|RS29_HUMAN	0.627044	3.07065
sp|Q8NBT2|SPC24_HUMAN	0.210938	0.212862		sp|Q92618|ZN516_HUMAN	0.621482	1.89385
sp|Q15019|SEPT2_HUMAN	0.209794	0.91175		sp|P54274|TERF1_HUMAN	0.619628	0.977337
sp|P60174|TPIS_HUMAN	0.209037	0.47567		sp|P08238|HS90B_HUMAN;sp|P07900|HS90A_HUMAN	0.619081	2.22238
sp|P20929|NEBU_HUMAN	0.209033	0.559301		sp|Q92522|H1X_HUMAN	0.618965	6.59605
sp|Q8TER5|ARH40_HUMAN	0.208239	0.296069		sp|P61163|ACTZ_HUMAN;sp|P42025|ACTY_HUMAN	0.618344	1.05335
sp|P61218|RPAB2_HUMAN	0.208056	0.243742		REV__sp|Q96HP0|DOCK6_HUMAN	0.617945	1.04444
sp|P78344|IF4G2_HUMAN	0.206591	0.160233		sp|Q92614|MY18A_HUMAN	0.614912	2.30793
sp|P67809|YBOX1_HUMAN	0.206563	0.316131		sp|P17096|HMGA1_HUMAN	0.614852	2.13922
sp|Q9BW27|NUP85_HUMAN	0.202142	0.424795		sp|P48681|NEST_HUMAN	0.614613	3.2403
sp|Q9BSD7|NTPCR_HUMAN	0.200925	0.653488		sp|Q9UIF8|BAZ2B_HUMAN	0.61154	2.58726
sp|P82930|RT34_HUMAN	0.199834	0.557275		sp|Q12824|SNF5_HUMAN	0.607843	5.33529
zz|Y-FGCZCont00037|;sp|P09211|GSTP1_HUMAN	0.198597	0.237503		sp|Q9H2P0|ADNP_HUMAN	0.604957	4.20923
sp|Q92614|MY18A_HUMAN	0.198114	0.514251		sp|P16070|CD44_HUMAN	0.602081	3.65022
sp|P46783|RS10_HUMAN;sp|Q9NQ39|RS10L_HUMAN	0.197908	0.526141		sp|Q969G3|SMCE1_HUMAN	0.601285	5.26208
sp|P06576|ATPB_HUMAN	0.197795	0.896809		sp|Q04837|SSBP_HUMAN	0.5993	3.34986
sp|Q9NQ29|LUC7L_HUMAN	0.197657	0.972728		zz|Y-FGCZCont00248|;sp|P62937|PPIA_HUMAN	0.595943	2.96349
sp|Q14202|ZMYM3_HUMAN	0.19589	0.26488		sp|P16403|H12_HUMAN	0.593169	2.10737
sp|Q969Q0|RL36L_HUMAN;sp|P83881|RL36A_HUMAN	0.195649	0.168425		sp|Q96HI0|SENP5_HUMAN	0.592804	3.80112
sp|P82663|RT25_HUMAN	0.194311	0.288903		sp|P51532|SMCA4_HUMAN	0.592429	4.22175
sp|Q92674|CENPI_HUMAN	0.194272	0.146878		sp|Q9UIG0|BAZ1B_HUMAN	0.587396	4.88976
sp|P17020|ZNF16_HUMAN	0.192038	0.0980894		sp|O43175|SERA_HUMAN	0.580724	0.758641
sp|P35244|RFA3_HUMAN	0.191517	0.933724		sp|P52907|CAZA1_HUMAN	0.579868	4.6946
sp|Q96GM8|TOE1_HUMAN	0.191203	0.16861		sp|Q9BVA1|TBB2B_HUMAN;sp|Q13885|TBB2A_HUMAN	0.579155	3.78768
sp|Q96T88|UHRF1_HUMAN	0.188472	0.283084		sp|Q06787|FMR1_HUMAN	0.578212	4.1435
sp|P60842|IF4A1_HUMAN;sp|Q14240|IF4A2_HUMAN	0.187299	1.10293		sp|P62269|RS18_HUMAN	0.576715	5.07745
sp|P20700|LMNB1_HUMAN	0.183746	1.44365		sp|Q96CW1|AP2M1_HUMAN	0.573424	0.710409
sp|Q9Y277|VDAC3_HUMAN	0.183561	1.58472		sp|Q8WUB8|PHF10_HUMAN	0.573129	3.11991
sp|Q5SNT2|TM201_HUMAN	0.183142	0.186343		sp|P0DPI3|CENL2_HUMAN;sp|A0A0U1RR11|CENL1_HUMAN;sp|A0A0U1RRI6|CENL3_HUMAN	0.570683	2.0527
sp|O94887|FARP2_HUMAN	0.180479	0.348657		sp|Q15022|SUZ12_HUMAN	0.569461	5.50517
sp|Q8NB50|ZFP62_HUMAN	0.177667	0.149732		sp|Q9BWF2|TRAIP_HUMAN	0.567975	4.42022
sp|Q9HCG8|CWC22_HUMAN	0.176405	0.367751		sp|Q86X51|EZHIP_HUMAN	0.566614	4.15596
sp|Q8IUF8|RIOX2_HUMAN	0.176124	0.419844		sp|Q9HBM6|TAF9B_HUMAN	0.565333	0.80861
sp|P48200|IREB2_HUMAN	0.175634	0.416688		zz|Y-FGCZCont00185|	0.562063	2.31217
sp|Q6PJP8|DCR1A_HUMAN	0.174633	1.49942		sp|P78364|PHC1_HUMAN	0.558295	4.37961
sp|Q99569|PKP4_HUMAN;sp|Q9UQB3|CTND2_HUMAN	0.173832	0.883935		sp|P35251|RFC1_HUMAN	0.557723	6.4604
sp|P48047|ATPO_HUMAN	0.173428	0.198096		sp|P54277|PMS1_HUMAN	0.556465	1.48605
sp|Q14683|SMC1A_HUMAN	0.172321	0.897468		sp|P48200|IREB2_HUMAN	0.555161	3.14421
sp|P07437|TBB5_HUMAN	0.17223	1.66941		sp|Q99878|H2A1J_HUMAN;sp|Q96KK5|H2A1H_HUMAN;sp|Q9BTM1|H2AJ_HUMAN;sp|P20671|H2A1D_HUMAN;sp|P0C0S8|H2A1_HUMAN	0.552348	3.19383
sp|Q00610|CLH1_HUMAN	0.171435	1.13465		sp|P0DPH8|TBA3D_HUMAN;sp|P0DPH7|TBA3C_HUMAN;sp|Q6PEY2|TBA3E_HUMAN	0.548738	3.30526
zz|Y-FGCZCont00444|;CON__Streptavidin	0.17033	0.533973		sp|Q9P013|CWC15_HUMAN	0.546777	0.235182
REV__sp|O15020|SPTN2_HUMAN	0.169787	0.20193		sp|O14980|XPO1_HUMAN	0.545759	1.70421
sp|Q15287|RNPS1_HUMAN	0.168014	0.632332		sp|P46063|RECQ1_HUMAN	0.544555	1.88197
sp|P41223|BUD31_HUMAN	0.166621	0.229706		sp|Q8IYA6|CKP2L_HUMAN	0.543784	6.88374
sp|O00422|SAP18_HUMAN	0.165111	0.563768		sp|O43809|CPSF5_HUMAN	0.542753	1.3124
sp|Q96H12|MSD3_HUMAN	0.164976	1.5829		sp|Q9UJS0|CMC2_HUMAN	0.54095	2.50317
sp|Q9Y3I0|RTCB_HUMAN	0.163824	0.0719573		sp|O96019|ACL6A_HUMAN	0.540033	5.6771
sp|Q9NX58|LYAR_HUMAN	0.162951	1.36117		sp|Q8NEF9|SRFB1_HUMAN	0.538112	2.92385
sp|Q9NQV6|PRD10_HUMAN	0.16229	0.257123		sp|P33992|MCM5_HUMAN	0.536105	2.31337
sp|Q07065|CKAP4_HUMAN	0.162225	0.176685		sp|Q7L576|CYFP1_HUMAN;sp|Q96F07|CYFP2_HUMAN	0.535975	0.977075
sp|Q8TED9|AF1L1_HUMAN	0.160519	0.249518		sp|Q92925|SMRD2_HUMAN	0.533326	3.57315
sp|P04792|HSPB1_HUMAN	0.160122	1.00862		sp|P25205|MCM3_HUMAN	0.531021	0.924256
sp|Q8N5L8|RP25L_HUMAN	0.158126	0.52533		sp|Q9UJV9|DDX41_HUMAN	0.529893	3.56854
sp|Q9H7H0|MET17_HUMAN	0.154534	0.120564		sp|P78395|PRAME_HUMAN	0.527104	1.34804
sp|P08708|RS17_HUMAN	0.152928	1.18516		REV__sp|Q8WZ42|TITIN_HUMAN	0.526895	2.03897
sp|P02545|LMNA_HUMAN	0.152441	0.864187		sp|Q96QE3|ATAD5_HUMAN	0.524063	4.99293
sp|P39656|OST48_HUMAN	0.152175	0.177227		sp|Q9BSD7|NTPCR_HUMAN	0.522372	0.915611
sp|P27694|RFA1_HUMAN	0.14941	1.00853		sp|Q14781|CBX2_HUMAN	0.521933	5.34218
sp|Q96SK2|TM209_HUMAN	0.148493	0.49608		sp|Q8NB50|ZFP62_HUMAN	0.515927	0.931798
sp|O00268|TAF4_HUMAN	0.148433	0.502695		sp|Q8NDT2|RB15B_HUMAN	0.508221	5.56407
sp|Q5T750|XP32_HUMAN	0.147221	0.137441		sp|Q9H0H5|RGAP1_HUMAN	0.508169	6.05805
sp|Q9NSI2|F207A_HUMAN	0.147084	0.615042		sp|Q02241|KIF23_HUMAN	0.505513	5.56673
sp|Q9NX24|NHP2_HUMAN	0.144889	0.682647		sp|Q562F6|SGO2_HUMAN	0.504069	6.20742
sp|P25311|ZA2G_HUMAN	0.144696	0.15368		sp|Q04637|IF4G1_HUMAN	0.502962	1.72366
sp|P62273|RS29_HUMAN	0.143652	0.340844		sp|P07305|H10_HUMAN	0.502529	4.86809
sp|Q9H2G4|TSYL2_HUMAN	0.143477	0.72434		REV__sp|Q5FWF4|ZRAB3_HUMAN	0.502496	0.787546
sp|P50914|RL14_HUMAN	0.142913	0.321087		sp|O00159|MYO1C_HUMAN	0.498097	5.27583
sp|Q8N684|CPSF7_HUMAN	0.141749	0.409654		sp|P83111|LACTB_HUMAN	0.496766	4.71562
sp|P11142|HSP7C_HUMAN	0.140701	1.31104		sp|Q8TAQ2|SMRC2_HUMAN	0.495771	3.96085
sp|P22626|ROA2_HUMAN	0.139747	0.928395		zz|Y-FGCZCont00374|;CON__Q3MHN5	0.495109	1.90097
sp|Q5VTE0|EF1A3_HUMAN;sp|P68104|EF1A1_HUMAN	0.138712	1.09628		sp|Q6P1X5|TAF2_HUMAN	0.495093	1.72929
sp|Q9H9B1|EHMT1_HUMAN	0.138673	0.551133		sp|Q13813|SPTN1_HUMAN	0.49168	4.14229
sp|Q96DT7|ZBT10_HUMAN	0.13799	0.334162		sp|P54132|BLM_HUMAN	0.491668	5.87514
sp|Q9BX63|FANCJ_HUMAN	0.137635	0.286952		sp|Q9Y5Q9|TF3C3_HUMAN	0.487487	1.24039
sp|P60866|RS20_HUMAN	0.137453	0.516402		sp|Q01082|SPTB2_HUMAN	0.485181	3.61267
sp|P68371|TBB4B_HUMAN	0.137421	1.04127		sp|Q6UB99|ANR11_HUMAN	0.483122	1.07177
FGCZcustom_TurboID-RPA2	0.136143	0.710311		sp|Q99676|ZN184_HUMAN	0.482402	1.16378
zz|Y-FGCZCont00354|;CON__Q3SX09;zz|Y-FGCZCont00362|;CON__P02070	0.135732	1.09478		sp|Q86SQ0|PHLB2_HUMAN	0.479535	0.787531
sp|P62269|RS18_HUMAN	0.134843	0.893453		sp|P07437|TBB5_HUMAN	0.477311	5.49164
sp|Q9Y5A9|YTHD2_HUMAN	0.13453	0.164338		sp|Q8WUU5|GATD1_HUMAN	0.476478	1.87593
sp|P43358|MAGA4_HUMAN;sp|P43361|MAGA8_HUMAN	0.133812	0.677762		sp|Q9Y230|RUVB2_HUMAN	0.476416	4.82424
sp|Q8TA86|RP9_HUMAN	0.133461	0.556707		sp|P46783|RS10_HUMAN;sp|Q9NQ39|RS10L_HUMAN	0.476387	1.36807
zz|Y-FGCZCont00443|;sp|Q5D862|FILA2_HUMAN;CON__Q5D862	0.133028	0.208338		sp|Q9UN81|LORF1_HUMAN	0.47449	2.04973
sp|P31942|HNRH3_HUMAN	0.132906	0.193721		sp|Q71U36|TBA1A_HUMAN	0.473485	1.59323
sp|P30876|RPB2_HUMAN	0.132685	0.458197		sp|Q5BKZ1|ZN326_HUMAN	0.472527	2.88349
sp|Q49AG3|ZBED5_HUMAN	0.131634	0.0474261		sp|Q8WWY3|PRP31_HUMAN	0.472039	4.62163
sp|P49411|EFTU_HUMAN	0.130907	0.829498		sp|Q9BZ95|NSD3_HUMAN	0.470833	3.54321
sp|A8MW92|P20L1_HUMAN	0.130112	0.328214		sp|Q9Y383|LC7L2_HUMAN	0.468949	2.90605
sp|O75531|BAF_HUMAN	0.129762	0.720965		sp|Q9H147|TDIF1_HUMAN	0.468343	4.27644
sp|Q9NR12|PDLI7_HUMAN	0.129649	0.768543		sp|Q9ULR0|ISY1_HUMAN	0.467581	3.30448
sp|P78527|PRKDC_HUMAN	0.129387	0.768125		sp|Q99661|KIF2C_HUMAN	0.465177	1.68237
sp|Q6IAN0|DRS7B_HUMAN	0.128859	0.695391		sp|P56270|MAZ_HUMAN	0.456103	1.38022
sp|P04843|RPN1_HUMAN	0.127662	0.527799		sp|P49368|TCPG_HUMAN	0.453979	0.0832445
sp|P07910|HNRPC_HUMAN	0.125781	0.501489		sp|Q12800|TFCP2_HUMAN	0.453961	2.29964
sp|Q9NWB6|ARGL1_HUMAN	0.125312	0.218403		sp|Q96T88|UHRF1_HUMAN	0.452445	2.44075
sp|P33993|MCM7_HUMAN	0.123414	0.422849		sp|P35658|NU214_HUMAN	0.450579	5.20908
sp|Q96EY1|DNJA3_HUMAN	0.123335	0.0867103		zz|Y-FGCZCont00395|;CON__A2A4G1	0.449585	1.11056
zz|Y-FGCZCont00276|;zz|Y-FGCZCont00189|;sp|P08779|K1C16_HUMAN;CON__P08779;zz|Y-FGCZCont00156|	0.123047	0.118558		sp|P35659|DEK_HUMAN	0.448946	1.86191
sp|Q5TGY3|AHDC1_HUMAN	0.12303	0.620173		sp|Q02539|H11_HUMAN	0.447143	3.95208
sp|P09651|ROA1_HUMAN;sp|Q32P51|RA1L2_HUMAN	0.122733	0.36391		sp|P60866|RS20_HUMAN	0.444916	2.31559
sp|P28347|TEAD1_HUMAN;sp|Q99594|TEAD3_HUMAN;sp|Q15562|TEAD2_HUMAN	0.122656	0.291967		zz|Y-FGCZCont00087|;zz|Y-FGCZCont00036|;sp|P05783|K1C18_HUMAN	0.442249	4.99475
sp|Q16698|DECR_HUMAN	0.121372	0.224125		sp|Q9Y2X9|ZN281_HUMAN	0.437609	4.03728
sp|Q96RE7|NACC1_HUMAN	0.121143	0.0861967		sp|P61964|WDR5_HUMAN	0.430563	3.82724
sp|Q53HL2|BOREA_HUMAN	0.119314	0.272401		zz|Y-FGCZCont00468|;CON__ENSEMBL:ENSBTAP00000031900	0.427147	4.1587
zz|Y-FGCZCont00061|	0.118733	0.0713395		sp|Q14676|MDC1_HUMAN	0.419475	2.28819
zz|Y-FGCZCont00370|;zz|Y-FGCZCont00326|;CON__Q9TTE1;CON__A2I7N1;zz|Y-FGCZCont00342|;CON__A2I7N0;zz|Y-FGCZCont00455|;zz|Y-FGCZCont00304|;CON__REFSEQ:XP_001252647;CON__A2I7N3	0.118591	0.137478		sp|Q9Y265|RUVB1_HUMAN	0.417428	4.29511
sp|Q9UJS0|CMC2_HUMAN	0.118309	0.303327		sp|P08865|RSSA_HUMAN	0.416168	3.64634
sp|Q5BJF6|ODFP2_HUMAN	0.118154	0.237967		sp|P55209|NP1L1_HUMAN	0.414599	2.13345
sp|Q9BUF5|TBB6_HUMAN	0.117927	0.665175		zz|Y-FGCZCont00116|;sp|Q15843|NEDD8_HUMAN	0.414559	0.488234
sp|P11166|GTR1_HUMAN	0.117758	0.58289		sp|Q9BQE3|TBA1C_HUMAN;sp|P68363|TBA1B_HUMAN;sp|Q9NY65|TBA8_HUMAN	0.41425	3.52017
sp|Q3B820|F161A_HUMAN	0.117504	0.0475232		sp|P46781|RS9_HUMAN	0.413551	4.7423
sp|Q9UHD8|SEPT9_HUMAN	0.11686	0.301617		sp|Q9NTW7|ZF64B_HUMAN	0.411249	1.09385
sp|Q12769|NU160_HUMAN	0.116187	0.242803		sp|O43913|ORC5_HUMAN	0.411094	2.04065
sp|A8MT69|CENPX_HUMAN	0.115509	0.111554		sp|A2RRD8|ZN320_HUMAN	0.410545	0.793149
sp|Q9NTW7|ZF64B_HUMAN	0.115154	0.261785		sp|O43451|MGA_HUMAN	0.410271	3.17427
sp|Q9H444|CHM4B_HUMAN	0.112189	0.803156		zz|Y-FGCZCont00113|;CON__P02769;zz|Y-FGCZCont00219|	0.409191	2.31323
sp|Q8N5F7|NKAP_HUMAN	0.111723	0.347301		sp|Q9Y646|CBPQ_HUMAN	0.408379	3.09879
sp|P50750|CDK9_HUMAN	0.110185	0.484205		sp|Q7Z589|EMSY_HUMAN	0.406444	2.67241
sp|Q9UHI6|DDX20_HUMAN	0.107729	0.201964		sp|Q6PJP8|DCR1A_HUMAN	0.405942	2.81767
zz|Y-FGCZCont00319|;CON__P34955	0.107615	0.209649		sp|Q92797|SYMPK_HUMAN	0.405927	4.01665
sp|P40692|MLH1_HUMAN	0.107438	0.415125		sp|Q15233|NONO_HUMAN	0.398533	1.32588
sp|Q9HCI7|MSL2_HUMAN	0.107312	0.382829		sp|Q9UBD5|ORC3_HUMAN	0.396861	2.11001
sp|Q12797|ASPH_HUMAN	0.106942	0.164957		sp|Q99728|BARD1_HUMAN	0.396406	3.27384
sp|Q01130|SRSF2_HUMAN	0.105733	0.218198		sp|O75400|PR40A_HUMAN	0.395989	3.10681
sp|O75683|SURF6_HUMAN	0.103921	0.455562		sp|Q96HA1|P121A_HUMAN	0.393816	0.698423
sp|Q13310|PABP4_HUMAN	0.103791	0.229594		sp|Q9P2K5|MYEF2_HUMAN	0.393777	4.75378
sp|Q6P161|RM54_HUMAN	0.102517	0.299543		sp|Q13416|ORC2_HUMAN	0.393701	1.89569
sp|P62081|RS7_HUMAN	0.0994521	0.249892		sp|Q14146|URB2_HUMAN	0.392967	4.71001
sp|Q96GA3|LTV1_HUMAN	0.0979036	0.222789		sp|Q6PI98|IN80C_HUMAN	0.392678	2.23433
sp|Q96GD4|AURKB_HUMAN	0.0975761	0.147763		sp|Q9BUF5|TBB6_HUMAN	0.391657	2.15797
sp|Q15773|MLF2_HUMAN	0.0970208	0.233678		sp|Q9UHB6|LIMA1_HUMAN	0.391596	3.47422
sp|P31930|QCR1_HUMAN	0.0970196	0.102665		sp|Q8TD26|CHD6_HUMAN	0.391539	0.285898
sp|Q5T749|KPRP_HUMAN	0.0967842	0.229377		sp|P04843|RPN1_HUMAN	0.39071	2.1087
sp|P12236|ADT3_HUMAN;sp|P12235|ADT1_HUMAN	0.0928633	0.211076		sp|Q14202|ZMYM3_HUMAN	0.388458	0.969972
sp|Q7LGA3|HS2ST_HUMAN	0.0922404	0.374365		sp|Q96HS1|PGAM5_HUMAN	0.383735	4.2678
sp|Q5T9A4|ATD3B_HUMAN	0.0913693	0.524845		sp|Q6P158|DHX57_HUMAN	0.383547	0.927864
sp|Q9UG63|ABCF2_HUMAN	0.0909952	0.201148		sp|Q9HAF1|EAF6_HUMAN	0.379991	1.05006
sp|Q96GD3|SCMH1_HUMAN	0.0908358	0.155665		sp|Q12873|CHD3_HUMAN	0.378796	1.27747
sp|P39019|RS19_HUMAN	0.0903281	0.319374		sp|P09012|SNRPA_HUMAN	0.375846	2.36591
sp|P82933|RT09_HUMAN	0.0901968	0.160439		sp|P62854|RS26_HUMAN;sp|Q5JNZ5|RS26L_HUMAN	0.375828	4.16661
sp|Q14119|VEZF1_HUMAN	0.0886829	0.311222		sp|Q14191|WRN_HUMAN	0.375222	0.727499
sp|Q2TB10|ZN800_HUMAN	0.0870205	0.137782		sp|Q99879|H2B1M_HUMAN;sp|Q99877|H2B1N_HUMAN;sp|Q93079|H2B1H_HUMAN;sp|Q5QNW6|H2B2F_HUMAN;sp|P62807|H2B1C_HUMAN;sp|P58876|H2B1D_HUMAN;sp|O60814|H2B1K_HUMAN;sp|P57053|H2BFS_HUMAN;sp|Q99880|H2B1L_HUMAN	0.369355	3.48904
sp|P09001|RM03_HUMAN	0.0864686	0.129515		sp|Q9BXS6|NUSAP_HUMAN	0.368149	2.73044
sp|Q15573|TAF1A_HUMAN	0.085631	0.469183		sp|Q13427|PPIG_HUMAN	0.367337	1.66789
sp|Q96IX5|ATPMD_HUMAN	0.0853313	0.110914		sp|P51610|HCFC1_HUMAN	0.366049	3.18991
sp|Q9NYV6|RRN3_HUMAN	0.0852426	0.136716		sp|Q9NQW6|ANLN_HUMAN	0.364897	1.33452
sp|Q92621|NU205_HUMAN	0.0844653	0.656383		sp|Q9NR56|MBNL1_HUMAN	0.36285	0.483859
sp|P10809|CH60_HUMAN	0.0842187	0.157591		sp|Q92620|PRP16_HUMAN	0.362646	0.401768
sp|Q02930|CREB5_HUMAN	0.0835612	0.186413		sp|O43172|PRP4_HUMAN	0.361936	2.79457
sp|Q9HC78|ZBT20_HUMAN	0.0835256	0.469629		sp|Q8N684|CPSF7_HUMAN	0.361795	0.933333
sp|Q9NPE3|NOP10_HUMAN	0.0831265	0.393912		sp|Q14966|ZN638_HUMAN	0.360806	3.79222
sp|Q86V81|THOC4_HUMAN	0.0829649	0.488522		sp|P62249|RS16_HUMAN	0.358105	4.2101
sp|Q5BKY9|F133B_HUMAN;sp|Q8N9E0|F133A_HUMAN	0.081125	0.229754		sp|O75475|PSIP1_HUMAN	0.357939	1.27233
sp|Q8N531|FBXL6_HUMAN	0.080052	0.215396		sp|Q13415|ORC1_HUMAN	0.357769	2.64079
sp|Q14739|LBR_HUMAN	0.0794609	0.637501		zz|Y-FGCZCont00319|;CON__P34955	0.357352	0.959743
sp|P36542|ATPG_HUMAN	0.0784767	0.221817		zz|Y-FGCZCont00307|;CON__Q3SZR3	0.35726	1.56974
sp|Q9UIF8|BAZ2B_HUMAN	0.0781825	0.363021		sp|O14647|CHD2_HUMAN	0.352936	0.572115
sp|Q6P5R6|RL22L_HUMAN	0.0773861	0.0990125		sp|P29375|KDM5A_HUMAN	0.350571	1.93277
sp|Q96J01|THOC3_HUMAN	0.076811	0.217367		sp|Q6NZI2|CAVN1_HUMAN	0.348441	1.63784
sp|Q13823|NOG2_HUMAN	0.0766352	0.748611		sp|P26373|RL13_HUMAN	0.347469	4.51655
sp|Q96C57|CSTOS_HUMAN	0.075959	0.521201		sp|Q03135|CAV1_HUMAN;sp|P56539|CAV3_HUMAN	0.346851	0.603821
sp|Q9Y388|RBMX2_HUMAN	0.0738509	0.252915		sp|Q96SB3|NEB2_HUMAN	0.342579	0.326647
sp|Q96NE9|FRMD6_HUMAN	0.0734527	0.38343		sp|P47756|CAPZB_HUMAN	0.341817	1.11541
sp|P37198|NUP62_HUMAN	0.0729473	0.184438		sp|O60264|SMCA5_HUMAN	0.341688	3.47191
sp|Q9Y5J1|UTP18_HUMAN	0.0723682	0.408501		sp|O95232|LC7L3_HUMAN	0.340889	2.34228
sp|P33992|MCM5_HUMAN	0.0706784	0.171761		sp|Q7L2E3|DHX30_HUMAN	0.340115	3.85563
sp|O15379|HDAC3_HUMAN	0.0694532	0.0871186		sp|Q96FK6|WDR89_HUMAN	0.339217	2.86412
sp|Q8N9T8|KRI1_HUMAN	0.069356	0.343551		sp|Q8IY21|DDX60_HUMAN	0.339159	0.112686
zz|Y-FGCZCont00442|;sp|P20930|FILA_HUMAN;CON__P20930	0.0692687	0.0520352		sp|P17010|ZFX_HUMAN;sp|P08048|ZFY_HUMAN	0.336949	0.675029
sp|Q5JVF3|PCID2_HUMAN	0.067972	0.216869		sp|P98179|RBM3_HUMAN	0.336387	0.320131
sp|Q8TF76|HASP_HUMAN	0.0679	0.174367		sp|P49756|RBM25_HUMAN	0.33505	2.70451
sp|Q96DY7|MTBP_HUMAN	0.0669334	0.0882556		sp|Q5UIP0|RIF1_HUMAN	0.334393	0.495188
sp|Q9ULG1|INO80_HUMAN	0.066767	0.244032		sp|P0C1Z6|TFPT_HUMAN	0.334023	2.12992
sp|Q9H6F5|CCD86_HUMAN	0.0667514	0.262863		sp|Q86WJ1|CHD1L_HUMAN	0.33266	0.937735
sp|Q13509|TBB3_HUMAN	0.0662228	0.111166		sp|Q15365|PCBP1_HUMAN	0.332606	1.92925
sp|Q07021|C1QBP_HUMAN	0.065983	0.103795		sp|Q9NR48|ASH1L_HUMAN	0.329662	0.355967
sp|Q9BXP5|SRRT_HUMAN	0.0653126	0.0713741		sp|P62851|RS25_HUMAN	0.328437	2.70303
sp|Q9UK61|TASOR_HUMAN	0.0653093	0.102548		sp|Q13185|CBX3_HUMAN	0.328423	2.26183
sp|Q8NEJ9|NGDN_HUMAN	0.0649084	0.366564		sp|Q96QD9|UIF_HUMAN	0.328081	2.50537
sp|Q13029|PRDM2_HUMAN	0.0621949	0.12694		sp|Q9BRR8|GPTC1_HUMAN	0.328041	2.12908
sp|Q14498|RBM39_HUMAN	0.0616251	0.415013		zz|Y-FGCZCont00461|;CON__ENSEMBL:ENSBTAP00000018229	0.326705	2.15321
sp|P0C1Z6|TFPT_HUMAN	0.0603652	0.220271		sp|P68400|CSK21_HUMAN;sp|Q8NEV1|CSK23_HUMAN	0.325067	1.61537
sp|Q9UNY4|TTF2_HUMAN	0.0594971	0.0722704		sp|Q7Z3K3|POGZ_HUMAN	0.324923	3.50352
sp|P13645|K1C10_HUMAN;zz|Y-FGCZCont00286|;zz|Y-FGCZCont00161|;zz|Y-FGCZCont00127|;CON__P13645;zz|Y-FGCZCont00031|;zz|Y-FGCZCont00159|	0.0584954	0.0863708		sp|Q15397|PUM3_HUMAN	0.324145	3.37327
sp|Q4G0J3|LARP7_HUMAN	0.0582845	0.232716		sp|Q99459|CDC5L_HUMAN	0.322338	4.58039
sp|Q93077|H2A1C_HUMAN;sp|Q7L7L0|H2A3_HUMAN;sp|P04908|H2A1B_HUMAN	0.0581879	0.0355463		sp|P18077|RL35A_HUMAN	0.321872	3.27802
sp|P11940|PABP1_HUMAN	0.0576804	0.201539		sp|Q9NPI1|BRD7_HUMAN	0.321811	2.04113
sp|Q9Y265|RUVB1_HUMAN	0.057541	0.290931		sp|Q9BZJ0|CRNL1_HUMAN	0.320936	2.07889
sp|Q9BTX1|NDC1_HUMAN	0.0574826	0.137945		sp|P49450|CENPA_HUMAN	0.320362	0.325967
sp|P35637|FUS_HUMAN	0.0572544	0.223457		sp|P37275|ZEB1_HUMAN	0.319925	0.454025
sp|Q96A19|C102A_HUMAN	0.0552446	0.116351		sp|Q53TQ3|IN80D_HUMAN	0.319171	2.98267
sp|P04406|G3P_HUMAN	0.0541524	0.139269		sp|Q9HC52|CBX8_HUMAN	0.315708	3.39324
sp|P17028|ZNF24_HUMAN	0.0537685	0.135848		sp|Q5T5X7|BEND3_HUMAN	0.312278	0.497195
sp|O00148|DX39A_HUMAN	0.053525	0.278998		sp|Q5XKP0|MIC13_HUMAN	0.310096	0.470044
sp|Q9NPD3|EXOS4_HUMAN	0.0534622	0.061015		sp|P08579|RU2B_HUMAN	0.309716	1.0655
sp|Q12906|ILF3_HUMAN	0.052846	0.300088		sp|Q15459|SF3A1_HUMAN	0.309578	2.47168
sp|P35268|RL22_HUMAN	0.0527144	0.181452		sp|Q9UNX3|RL26L_HUMAN	0.303051	1.54797
sp|Q1ED39|KNOP1_HUMAN	0.0526162	0.199547		sp|Q9Y520|PRC2C_HUMAN	0.302139	0.577377
sp|Q66PJ3|AR6P4_HUMAN	0.0523043	0.110567		sp|P15880|RS2_HUMAN	0.30072	3.43797
sp|Q53TQ3|IN80D_HUMAN	0.0522372	0.218011		sp|Q6STE5|SMRD3_HUMAN	0.30024	0.930897
sp|Q9Y4P3|TBL2_HUMAN	0.0513631	0.0800744		sp|Q2TB10|ZN800_HUMAN	0.296879	0.684395
sp|Q6ZVX7|FBX50_HUMAN	0.0506012	0.0641106		sp|P20700|LMNB1_HUMAN	0.296774	3.02449
sp|Q9Y3B2|EXOS1_HUMAN	0.0502537	0.125557		sp|P62753|RS6_HUMAN	0.296719	3.27076
sp|O95347|SMC2_HUMAN	0.0499599	0.0345001		sp|Q8NG31|KNL1_HUMAN	0.296543	0.238068
sp|Q96JM3|CHAP1_HUMAN	0.0491134	0.234409		sp|P32969|RL9_HUMAN	0.291123	3.13661
sp|P98175|RBM10_HUMAN	0.0471271	0.224054		sp|O60306|AQR_HUMAN	0.291098	2.29124
sp|P28288|ABCD3_HUMAN	0.0469028	0.10389		sp|Q02040|AK17A_HUMAN	0.290423	3.43514
sp|Q9H5J8|TAF1D_HUMAN	0.0467077	0.113383		sp|Q15287|RNPS1_HUMAN	0.290386	1.09622
sp|P17066|HSP76_HUMAN;sp|P48741|HSP77_HUMAN	0.0463409	0.161905		sp|Q96GA3|LTV1_HUMAN	0.288263	0.37237
sp|P49790|NU153_HUMAN	0.0460495	0.239166		sp|O95373|IPO7_HUMAN	0.286943	0.229911
sp|Q9NYB0|TE2IP_HUMAN	0.0453965	0.0193415		sp|P52948|NUP98_HUMAN	0.285336	0.853721
sp|P62851|RS25_HUMAN	0.0447914	0.274625		sp|Q86VM9|ZCH18_HUMAN	0.285332	3.09527
sp|P25705|ATPA_HUMAN	0.0444912	0.30139		sp|P30876|RPB2_HUMAN	0.285089	1.33725
sp|P36873|PP1G_HUMAN	0.0438859	0.198836		sp|P60842|IF4A1_HUMAN;sp|Q14240|IF4A2_HUMAN	0.28424	2.27855
sp|Q9BZ95|NSD3_HUMAN	0.0431902	0.148875		sp|Q15637|SF01_HUMAN	0.283699	2.42897
sp|Q6P4R8|NFRKB_HUMAN	0.042954	0.152186		sp|Q9ULU4|PKCB1_HUMAN	0.283357	0.602948
sp|Q02447|SP3_HUMAN	0.0421555	0.204692		sp|Q14739|LBR_HUMAN	0.283273	3.81857
sp|Q00325|MPCP_HUMAN	0.0417329	0.136666		sp|P62241|RS8_HUMAN	0.282902	2.94381
sp|Q15024|EXOS7_HUMAN	0.0411116	0.142926		sp|Q96ES7|SGF29_HUMAN	0.282718	0.294675
sp|O43395|PRPF3_HUMAN	0.0409992	0.297833		sp|P05387|RLA2_HUMAN	0.282398	2.7435
sp|P78347|GTF2I_HUMAN	0.0405572	0.0565264		sp|Q8N3X1|FNBP4_HUMAN	0.281821	1.37615
sp|Q96JM2|ZN462_HUMAN	0.0404774	0.0319768		sp|Q15545|TAF7_HUMAN	0.280687	1.16556
sp|Q9NZM5|NOP53_HUMAN	0.0404637	0.302321		sp|Q6UN15|FIP1_HUMAN	0.279615	2.99569
sp|Q9BRJ6|CG050_HUMAN	0.0399001	0.110938		sp|Q00577|PURA_HUMAN	0.27935	0.666961
sp|Q13206|DDX10_HUMAN	0.0390748	0.157231		sp|Q9NRL2|BAZ1A_HUMAN	0.278249	1.0541
sp|P52434|RPAB3_HUMAN	0.0387742	0.161055		sp|Q9H2H8|PPIL3_HUMAN	0.278112	0.291041
sp|Q9NWH9|SLTM_HUMAN	0.0385898	0.179907		sp|Q9H9F9|ARP5_HUMAN	0.277739	3.58283
sp|Q9UN81|LORF1_HUMAN	0.0384476	0.0945551		sp|Q96NB3|ZN830_HUMAN	0.277153	0.607587
sp|P62829|RL23_HUMAN	0.0383487	0.191304		sp|O75533|SF3B1_HUMAN	0.274704	2.71079
sp|P98179|RBM3_HUMAN	0.0369618	0.0273697		sp|Q02086|SP2_HUMAN	0.27449	1.03826
sp|Q6PD62|CTR9_HUMAN	0.0368371	0.0457404		sp|O95777|LSM8_HUMAN	0.273801	0.255723
sp|O00411|RPOM_HUMAN	0.0366739	0.156071		sp|O75746|CMC1_HUMAN	0.273269	0.392443
sp|Q16795|NDUA9_HUMAN	0.0364031	0.126638		sp|Q86XZ4|SPAS2_HUMAN	0.273253	2.61337
sp|P84090|ERH_HUMAN	0.0361846	0.0767569		sp|Q8TDW7|FAT3_HUMAN	0.273091	0.564676
sp|Q8NBZ0|IN80E_HUMAN	0.0346412	0.184438		sp|O43929|ORC4_HUMAN	0.268945	1.40489
sp|Q9UKM9|RALY_HUMAN	0.0345065	0.157616		sp|Q9HCS7|SYF1_HUMAN	0.265386	1.87293
sp|P23396|RS3_HUMAN	0.0343806	0.170458		sp|P23396|RS3_HUMAN	0.264842	2.28209
sp|Q8NEF9|SRFB1_HUMAN	0.0341253	0.0886956		sp|P10412|H14_HUMAN;sp|P16402|H13_HUMAN	0.264827	2.92598
sp|Q92499|DDX1_HUMAN	0.0330489	0.0476299		sp|Q92804|RBP56_HUMAN	0.264535	0.98053
sp|Q14011|CIRBP_HUMAN	0.0328249	0.028035		sp|Q92769|HDAC2_HUMAN	0.263842	2.54367
sp|P61978|HNRPK_HUMAN	0.0325614	0.173106		sp|P61247|RS3A_HUMAN	0.263805	2.50815
zz|Y-FGCZCont00284|;sp|P13647|K2C5_HUMAN;CON__P13647;zz|Y-FGCZCont00252|	0.0325524	0.0466839		sp|Q13263|TIF1B_HUMAN	0.26341	3.10988
sp|Q96QT6|PHF12_HUMAN	0.0320976	0.105907		sp|Q9UHX1|PUF60_HUMAN	0.26213	3.29504
sp|P43243|MATR3_HUMAN	0.031572	0.186104		sp|Q12830|BPTF_HUMAN	0.261075	0.451859
sp|Q9Y2R5|RT17_HUMAN	0.0313879	0.0462158		sp|Q76FK4|NOL8_HUMAN	0.260037	3.42995
sp|Q13363|CTBP1_HUMAN;sp|P56545|CTBP2_HUMAN	0.0308209	0.0165106		sp|O43395|PRPF3_HUMAN	0.259021	2.93903
sp|P62875|RPAB5_HUMAN	0.0305057	0.10822		sp|Q9Y5B6|PAXB1_HUMAN	0.259008	1.64294
sp|Q7Z6E9|RBBP6_HUMAN	0.0295443	0.184243		sp|Q8TA86|RP9_HUMAN	0.25892	1.09344
sp|O75165|DJC13_HUMAN	0.0292163	0.0503166		sp|Q92833|JARD2_HUMAN	0.257399	0.77254
sp|P42167|LAP2B_HUMAN;sp|P42166|LAP2A_HUMAN	0.0286012	0.141327		sp|Q9H9J4|UBP42_HUMAN	0.256942	2.10865
sp|Q9BVJ6|UT14A_HUMAN	0.0276139	0.180739		sp|P05388|RLA0_HUMAN;sp|Q8NHW5|RLA0L_HUMAN	0.254197	2.24611
sp|Q9H2Y7|ZN106_HUMAN	0.0273256	0.0679295		sp|Q13616|CUL1_HUMAN	0.25345	1.41207
sp|P54277|PMS1_HUMAN	0.0272565	0.0467609		sp|Q10570|CPSF1_HUMAN	0.253065	2.53699
sp|Q92665|RT31_HUMAN	0.02722	0.028961		sp|Q99959|PKP2_HUMAN	0.251304	3.73381
sp|P49848|TAF6_HUMAN	0.0271469	0.117711		sp|Q9H967|WDR76_HUMAN	0.250572	1.35107
sp|Q13838|DX39B_HUMAN	0.0270394	0.0678842		sp|Q8TDI0|CHD5_HUMAN	0.250007	0.519819
sp|Q13601|KRR1_HUMAN	0.0266417	0.127989		sp|P62266|RS23_HUMAN	0.249887	2.74787
sp|O94880|PHF14_HUMAN	0.0265513	0.0213392		sp|Q01196|RUNX1_HUMAN	0.249745	1.98364
sp|Q9NVI7|ATD3A_HUMAN	0.0264106	0.0905466		sp|Q9BRZ2|TRI56_HUMAN	0.248449	0.551396
sp|Q15233|NONO_HUMAN	0.0259008	0.0421724		sp|P39019|RS19_HUMAN	0.245361	0.906381
sp|O95453|PARN_HUMAN	0.0249188	0.0572193		sp|Q5VZL5|ZMYM4_HUMAN	0.241507	0.362238
sp|Q15365|PCBP1_HUMAN	0.024778	0.106086		sp|Q14119|VEZF1_HUMAN	0.240055	1.29715
sp|O75477|ERLN1_HUMAN	0.0246639	0.0383646		sp|P49759|CLK1_HUMAN	0.236738	0.347962
sp|O60244|MED14_HUMAN	0.0245097	0.0365659		sp|P62847|RS24_HUMAN	0.235928	2.39583
REV__sp|P29474|NOS3_HUMAN	0.0240532	0.018855		sp|Q9Y4E5|ZN451_HUMAN	0.235871	0.325156
sp|Q56NI9|ESCO2_HUMAN	0.0236696	0.0908604		sp|Q99569|PKP4_HUMAN;sp|Q9UQB3|CTND2_HUMAN	0.235288	1.50038
sp|P05141|ADT2_HUMAN	0.0233659	0.0815716		sp|Q07020|RL18_HUMAN	0.234534	1.2883
sp|Q9NY61|AATF_HUMAN	0.0224778	0.158906		sp|P52272|HNRPM_HUMAN	0.234329	1.86414
sp|O14979|HNRDL_HUMAN	0.0217041	0.0875063		sp|P49790|NU153_HUMAN	0.23267	2.24368
zz|Y-FGCZCont00174|;CON__P04259;zz|Y-FGCZCont00034|;zz|Y-FGCZCont00039|	0.021219	0.0139783		sp|Q9H981|ARP8_HUMAN	0.231801	1.79364
sp|P30153|2AAA_HUMAN	0.0208059	0.0577443		sp|Q66PJ3|AR6P4_HUMAN	0.231689	1.66149
sp|Q08211|DHX9_HUMAN	0.0207681	0.0900021		sp|Q96JM3|CHAP1_HUMAN	0.230053	2.15033
sp|O75400|PR40A_HUMAN	0.0205314	0.0832795		sp|Q14839|CHD4_HUMAN	0.22959	2.02583
sp|P63173|RL38_HUMAN	0.0204984	0.0593143		sp|P62244|RS15A_HUMAN	0.22925	2.86696
sp|P31689|DNJA1_HUMAN	0.0204335	0.0518882		REV__sp|P12110|CO6A2_HUMAN	0.229069	0.0877473
sp|O95232|LC7L3_HUMAN	0.0202279	0.0754787		sp|Q8IYB3|SRRM1_HUMAN	0.228782	2.31647
sp|Q7Z353|HDX_HUMAN	0.0200251	0.0443056		sp|Q5SSJ5|HP1B3_HUMAN	0.227781	2.19797
sp|P48643|TCPE_HUMAN	0.0194227	0.0330383		sp|P61513|RL37A_HUMAN	0.226276	1.71851
sp|Q5SRE5|NU188_HUMAN	0.0187853	0.032839		sp|Q9NUL3|STAU2_HUMAN	0.225189	0.438209
sp|O43818|U3IP2_HUMAN	0.0184986	0.0811775		sp|Q9UMS4|PRP19_HUMAN	0.224518	1.8412
sp|O75934|SPF27_HUMAN	0.0182581	0.0636829		sp|P53814|SMTN_HUMAN	0.223121	0.797518
sp|Q96K58|ZN668_HUMAN	0.0181378	0.0507997		sp|Q15398|DLGP5_HUMAN	0.222863	1.04843
sp|P42677|RS27_HUMAN	0.0180494	0.117271		sp|Q96Q89|KI20B_HUMAN	0.222606	1.32337
sp|P62995|TRA2B_HUMAN	0.017118	0.071561		sp|Q96EK4|THA11_HUMAN	0.222456	2.13925
sp|P24539|AT5F1_HUMAN	0.0167243	0.0144018		sp|Q5C9Z4|NOM1_HUMAN	0.221648	2.66707
sp|Q9BXK1|KLF16_HUMAN	0.0167123	0.056192		sp|Q8NBZ0|IN80E_HUMAN	0.220796	2.28295
sp|Q9H9F9|ARP5_HUMAN	0.0164109	0.0972257		sp|P62841|RS15_HUMAN	0.220529	1.74117
sp|P35659|DEK_HUMAN	0.0158296	0.0415604		sp|Q92665|RT31_HUMAN	0.220062	0.296231
sp|P52739|ZN131_HUMAN	0.0157547	0.0127007		sp|Q8NI35|INADL_HUMAN	0.220043	0.423153
sp|P68400|CSK21_HUMAN;sp|Q8NEV1|CSK23_HUMAN	0.0157411	0.0478658		sp|Q96DI7|SNR40_HUMAN	0.219414	1.39846
sp|Q9NVX2|NLE1_HUMAN	0.0157132	0.0312396		sp|Q71UI9|H2AV_HUMAN;sp|P0C0S5|H2AZ_HUMAN	0.218354	0.6546
sp|Q52LR7|EPC2_HUMAN	0.0156727	0.011965		sp|Q92889|XPF_HUMAN	0.21817	0.640733
sp|Q96HE9|PRR11_HUMAN	0.0156627	0.061843		zz|Y-FGCZCont00007|;sp|O76013|KRT36_HUMAN;CON__O76013	0.217875	0.211886
sp|Q8IY81|SPB1_HUMAN	0.0154943	0.0862523		sp|O43143|DHX15_HUMAN	0.21668	0.485066
sp|Q9NQZ2|SAS10_HUMAN	0.0154285	0.0652899		sp|Q9Y5A9|YTHD2_HUMAN	0.21658	0.331483
sp|P56270|MAZ_HUMAN	0.0148328	0.0301155		sp|Q10713|MPPA_HUMAN	0.215965	0.11507
sp|Q14204|DYHC1_HUMAN	0.0147523	0.0201821		sp|Q9H5Z1|DHX35_HUMAN	0.215924	0.542714
sp|Q53T94|TAF1B_HUMAN	0.0145143	0.0766917		sp|Q13435|SF3B2_HUMAN	0.215655	2.2277
sp|P29508|SPB3_HUMAN	0.0144484	0.0161657		sp|Q8TED9|AF1L1_HUMAN	0.215452	0.304089
sp|Q96P63|SPB12_HUMAN	0.0135714	0.0109314		sp|Q9UNP9|PPIE_HUMAN	0.215233	1.26639
sp|P61313|RL15_HUMAN	0.013509	0.0582239		sp|Q12789|TF3C1_HUMAN	0.215091	1.21077
sp|Q8N1F7|NUP93_HUMAN	0.0134739	0.0793515		sp|P50914|RL14_HUMAN	0.215063	2.5286
sp|Q9NP50|SHCAF_HUMAN	0.012846	0.0328243		sp|P33993|MCM7_HUMAN	0.213731	1.03507
sp|Q8N1N4|K2C78_HUMAN;zz|Y-FGCZCont00269|;CON__Q8N1N4-2;CON__Q7RTT2	0.0125439	0.0146799		sp|Q16666|IF16_HUMAN	0.213066	2.01797
sp|Q99729|ROAA_HUMAN	0.0123206	0.0286009		sp|P07910|HNRPC_HUMAN	0.212793	1.16418
sp|P08621|RU17_HUMAN	0.0119858	0.0497023		sp|Q12874|SF3A3_HUMAN	0.210689	1.17504
sp|A6NKT7|RGPD3_HUMAN;sp|Q7Z3J3|RGPD4_HUMAN	0.0119409	0.043186		sp|O94906|PRP6_HUMAN	0.209718	2.40835
sp|P78346|RPP30_HUMAN	0.0119235	0.040721		sp|Q9NRC8|SIR7_HUMAN	0.20728	0.122338
sp|P62140|PP1B_HUMAN	0.0112997	0.0443315		sp|P35226|BMI1_HUMAN	0.207264	1.83077
sp|O60832|DKC1_HUMAN	0.0111548	0.0584788		sp|P62277|RS13_HUMAN	0.20693	1.53739
sp|Q9C0K0|BC11B_HUMAN	0.0110857	0.0647636		sp|P18621|RL17_HUMAN	0.205478	1.87205
sp|P0DPH8|TBA3D_HUMAN;sp|P0DPH7|TBA3C_HUMAN;sp|Q6PEY2|TBA3E_HUMAN	0.0101591	0.0403443		sp|P09651|ROA1_HUMAN;sp|Q32P51|RA1L2_HUMAN	0.205352	0.854353
sp|P50402|EMD_HUMAN	0.0099223	0.0383195		sp|Q8NI77|KI18A_HUMAN	0.204634	1.33509
sp|Q99459|CDC5L_HUMAN	0.00933396	0.0486479		sp|Q8TF76|HASP_HUMAN	0.203373	0.504021
sp|P05388|RLA0_HUMAN;sp|Q8NHW5|RLA0L_HUMAN	0.00927795	0.0480688		sp|Q13151|ROA0_HUMAN	0.202455	1.27989
sp|Q9Y2X9|ZN281_HUMAN	0.00858108	0.0473936		sp|Q15393|SF3B3_HUMAN	0.202002	2.22653
sp|Q99878|H2A1J_HUMAN;sp|Q96KK5|H2A1H_HUMAN;sp|Q9BTM1|H2AJ_HUMAN;sp|P20671|H2A1D_HUMAN;sp|P0C0S8|H2A1_HUMAN	0.00847893	0.0173674		sp|P52756|RBM5_HUMAN	0.201973	1.52089
sp|P50991|TCPD_HUMAN	0.00766776	0.0107788		sp|Q9BUQ8|DDX23_HUMAN	0.201524	2.12542
sp|Q9Y5Q9|TF3C3_HUMAN	0.00719347	0.00736094		sp|P51531|SMCA2_HUMAN	0.200097	0.586709
sp|Q9BWF3|RBM4_HUMAN	0.00688623	0.0200592		sp|Q00325|MPCP_HUMAN	0.199793	0.990077
sp|P82675|RT05_HUMAN	0.00674217	0.0105354		sp|P42677|RS27_HUMAN	0.198686	1.7044
sp|P32969|RL9_HUMAN	0.0058958	0.0336342		sp|Q8NAV1|PR38A_HUMAN	0.198527	0.877627
sp|Q13151|ROA0_HUMAN	0.00562613	0.0156106		sp|Q8WWK9|CKAP2_HUMAN	0.196322	1.76233
sp|Q8WUB8|PHF10_HUMAN	0.00546932	0.0169749		sp|P31943|HNRH1_HUMAN	0.196049	0.716114
sp|P05109|S10A8_HUMAN	0.00511494	0.0041239		sp|P37108|SRP14_HUMAN	0.195682	0.839859
sp|Q9P015|RM15_HUMAN	0.0048349	0.0059854		sp|Q9UKV3|ACINU_HUMAN	0.193239	1.27016
sp|O94822|LTN1_HUMAN	0.00479587	0.0047564		sp|Q71UM5|RS27L_HUMAN	0.192717	0.535661
sp|Q8TF68|ZN384_HUMAN	0.0036008	0.0156869		sp|Q9UBB9|TFP11_HUMAN	0.192542	0.761986
sp|Q9NPF5|DMAP1_HUMAN	0.00346519	0.00800331		sp|Q96BN2|TADA1_HUMAN	0.19232	0.349824
sp|Q9BRR8|GPTC1_HUMAN	0.00319594	0.0146063		sp|Q9Y5K5|UCHL5_HUMAN	0.192028	1.09499
zz|Y-FGCZCont00035|;sp|P02538|K2C6A_HUMAN;CON__P02538;zz|Y-FGCZCont00144|	0.00289425	0.00145748		sp|Q96PZ2|F111A_HUMAN	0.191882	1.73023
sp|Q9Y2X3|NOP58_HUMAN	0.00271047	0.0114564		sp|Q76L83|ASXL2_HUMAN	0.191592	0.542341
sp|Q15717|ELAV1_HUMAN	0.00190089	0.00205934		sp|Q8WUD4|CCD12_HUMAN	0.190954	0.449791
sp|O75817|POP7_HUMAN	0.000967846	0.00387266		sp|Q6P4F7|RHGBA_HUMAN	0.189559	0.274508
sp|P62861|RS30_HUMAN	0.000828077	0.00349629		sp|Q9BSM1|PCGF1_HUMAN	0.186832	0.249283
sp|Q13242|SRSF9_HUMAN	-3.61214e-05	0.000157779		sp|Q9Y4W2|LAS1L_HUMAN	0.185958	2.03897
sp|Q9NR56|MBNL1_HUMAN	-4.54568e-05	4.55114e-05		sp|Q12797|ASPH_HUMAN	0.184967	0.298136
sp|Q15459|SF3A1_HUMAN	-0.000344455	0.00147865		sp|Q9BRL6|SRSF8_HUMAN	0.18439	0.739797
sp|Q9BQ75|CMS1_HUMAN	-0.000354674	0.000936453		sp|Q8WXI9|P66B_HUMAN	0.182748	0.428472
sp|Q02040|AK17A_HUMAN	-0.00101015	0.00348848		sp|O60287|NPA1P_HUMAN	0.182527	1.9492
sp|Q9BRL6|SRSF8_HUMAN	-0.0020123	0.00538386		sp|P63173|RL38_HUMAN	0.181558	0.682476
sp|O43251|RFOX2_HUMAN;sp|Q9NWB1|RFOX1_HUMAN	-0.00203496	0.00809658		sp|P26368|U2AF2_HUMAN	0.180759	1.4574
sp|P14923|PLAK_HUMAN	-0.00223031	0.00306954		sp|Q9UKN8|TF3C4_HUMAN	0.179465	0.336015
sp|Q9Y4C8|RBM19_HUMAN	-0.00300925	0.0144996		sp|O43660|PLRG1_HUMAN	0.178646	1.93614
sp|Q14980|NUMA1_HUMAN	-0.00375875	0.0209447		sp|Q9HAN9|NMNA1_HUMAN	0.178506	1.93065
sp|Q9UGY1|NOL12_HUMAN	-0.00402103	0.0128828		sp|O75643|U520_HUMAN	0.177091	1.78003
sp|Q9BY77|PDIP3_HUMAN	-0.00691735	0.0320447		sp|Q13620|CUL4B_HUMAN;sp|Q13619|CUL4A_HUMAN	0.176887	0.574199
sp|Q9Y6M1|IF2B2_HUMAN	-0.00702756	0.00822309		sp|P56134|ATPK_HUMAN	0.176098	0.325077
sp|P38646|GRP75_HUMAN	-0.00711412	0.0203527		sp|Q9Y5Q8|TF3C5_HUMAN	0.175772	0.381313
sp|Q99081|HTF4_HUMAN	-0.00866566	0.029282		zz|Y-FGCZCont00488|	0.174975	0.538261
sp|O75190|DNJB6_HUMAN	-0.00909984	0.00792218		sp|P27635|RL10_HUMAN	0.173952	1.54269
sp|Q9P2E9|RRBP1_HUMAN	-0.00912749	0.0144566		sp|P46937|YAP1_HUMAN	0.172955	0.539952
sp|O60762|DPM1_HUMAN	-0.00918783	0.0426312		sp|P62906|RL10A_HUMAN	0.171535	1.65365
sp|Q13547|HDAC1_HUMAN	-0.00980637	0.0309886		sp|Q99549|MPP8_HUMAN	0.170752	0.239734
sp|Q15637|SF01_HUMAN	-0.00988868	0.0524736		sp|P41208|CETN2_HUMAN	0.169647	0.827953
sp|O60506|HNRPQ_HUMAN	-0.00998652	0.0265342		sp|Q9UNF1|MAGD2_HUMAN	0.167575	0.865759
sp|P25398|RS12_HUMAN	-0.00999377	0.0110634		sp|P08708|RS17_HUMAN	0.16713	2.0995
sp|Q02413|DSG1_HUMAN	-0.0103912	0.0128637		sp|Q8NHM5|KDM2B_HUMAN	0.166888	0.682929
sp|Q13761|RUNX3_HUMAN	-0.0104202	0.0264711		sp|P46778|RL21_HUMAN	0.16633	1.8397
sp|P51587|BRCA2_HUMAN	-0.0105362	0.0514397		sp|Q9Y324|FCF1_HUMAN	0.164867	1.0006
sp|Q6KC79|NIPBL_HUMAN	-0.0106729	0.01991		sp|Q96EZ8|MCRS1_HUMAN	0.164808	0.684217
sp|Q13148|TADBP_HUMAN	-0.0110305	0.0498815		sp|P25311|ZA2G_HUMAN	0.163022	0.0964275
sp|P15880|RS2_HUMAN	-0.0119838	0.0668526		sp|Q07955|SRSF1_HUMAN	0.161921	1.36322
sp|Q9H0A0|NAT10_HUMAN	-0.012441	0.0637322		sp|Q15029|U5S1_HUMAN	0.161231	1.7995
sp|P78362|SRPK2_HUMAN	-0.0124807	0.03842		sp|P26641|EF1G_HUMAN	0.159804	0.157202
sp|P40939|ECHA_HUMAN	-0.0125956	0.0399561		sp|Q8IWS0|PHF6_HUMAN	0.159476	1.191
sp|O00566|MPP10_HUMAN	-0.0126332	0.0531974		sp|Q14498|RBM39_HUMAN	0.158334	1.58271
sp|P38398|BRCA1_HUMAN	-0.0129541	0.0187172		sp|O75934|SPF27_HUMAN	0.157902	1.044
sp|O75494|SRS10_HUMAN	-0.013085	0.0645153		sp|P30050|RL12_HUMAN	0.155964	1.17864
sp|P51991|ROA3_HUMAN	-0.0132638	0.0319087		sp|P02545|LMNA_HUMAN	0.155627	1.01721
sp|O00541|PESC_HUMAN	-0.0133235	0.0528163		sp|Q86U42|PABP2_HUMAN	0.155495	0.34839
sp|Q99959|PKP2_HUMAN	-0.0139037	0.0856941		sp|Q99496|RING2_HUMAN	0.154757	0.96108
sp|Q9H116|GZF1_HUMAN	-0.0140959	0.0410209		sp|P82930|RT34_HUMAN	0.154202	0.347663
sp|Q8WYP5|ELYS_HUMAN	-0.0149321	0.0890803		sp|Q9NVF7|FBX28_HUMAN	0.153039	0.491404
sp|O76021|RL1D1_HUMAN	-0.015381	0.0863635		sp|Q96QC0|PP1RA_HUMAN	0.15231	0.550896
sp|Q9Y2R9|RT07_HUMAN	-0.0156919	0.0236953		sp|P62280|RS11_HUMAN	0.152042	1.39347
sp|Q96GQ7|DDX27_HUMAN	-0.0157526	0.101034		sp|Q9HCI5|MAGE1_HUMAN	0.151955	0.403172
sp|P18077|RL35A_HUMAN	-0.0161109	0.0821034		sp|P62805|H4_HUMAN	0.151151	0.776591
sp|Q9Y483|MTF2_HUMAN	-0.0162856	0.0279654		sp|O00148|DX39A_HUMAN	0.150786	0.679041
sp|Q14692|BMS1_HUMAN	-0.0167128	0.0980191		sp|P36578|RL4_HUMAN	0.150629	1.50047
sp|Q96L73|NSD1_HUMAN	-0.0167392	0.0756698		sp|P25490|TYY1_HUMAN	0.149425	0.776885
sp|P07355|ANXA2_HUMAN;sp|A6NMY6|AXA2L_HUMAN	-0.0172242	0.0259684		sp|Q9BWJ5|SF3B5_HUMAN	0.148303	1.23765
sp|A2RRD8|ZN320_HUMAN	-0.0172798	0.0153938		sp|P62750|RL23A_HUMAN	0.145567	0.998672
sp|Q96GY0|ZC21A_HUMAN	-0.0174166	0.0225604		sp|P23246|SFPQ_HUMAN	0.145175	0.315401
sp|P17676|CEBPB_HUMAN	-0.0177943	0.0107671		sp|Q14207|NPAT_HUMAN	0.144949	0.501304
sp|P55795|HNRH2_HUMAN	-0.0178392	0.0880997		sp|Q8WXX5|DNJC9_HUMAN	0.144241	1.22571
sp|O95625|ZBT11_HUMAN	-0.0180065	0.065885		sp|Q9NXF1|TEX10_HUMAN	0.14415	1.45418
sp|P52597|HNRPF_HUMAN	-0.0181509	0.0692303		sp|P46779|RL28_HUMAN	0.143691	1.41409
sp|P62826|RAN_HUMAN	-0.0186072	0.0591671		sp|Q86YC2|PALB2_HUMAN	0.143165	0.23112
sp|O96028|NSD2_HUMAN	-0.0189683	0.14622		sp|Q96I25|SPF45_HUMAN	0.142143	0.551256
sp|Q14978|NOLC1_HUMAN	-0.0194105	0.0611516		sp|Q8IWX8|CHERP_HUMAN	0.139617	1.24663
sp|P37108|SRP14_HUMAN	-0.0198282	0.0507635		sp|P84103|SRSF3_HUMAN	0.139075	1.36532
sp|Q99848|EBP2_HUMAN	-0.0204227	0.0916138		sp|Q9Y5B9|SP16H_HUMAN	0.137767	1.13431
sp|Q9NUL3|STAU2_HUMAN	-0.0206072	0.0280268		sp|Q01130|SRSF2_HUMAN	0.137738	0.487521
sp|Q9H6R0|DHX33_HUMAN	-0.020745	0.133819		sp|Q6P2Q9|PRP8_HUMAN	0.137656	1.48347
sp|Q9BSC4|NOL10_HUMAN	-0.020766	0.0977428		sp|Q6P4R8|NFRKB_HUMAN	0.136945	0.824905
sp|O96019|ACL6A_HUMAN	-0.0210104	0.116127		sp|Q9NXZ1|SAGE1_HUMAN	0.136936	0.315445
sp|P11387|TOP1_HUMAN	-0.0213884	0.141134		sp|P78362|SRPK2_HUMAN	0.136684	0.942276
sp|Q92804|RBP56_HUMAN	-0.0215878	0.0496249		sp|Q68CZ1|FTM_HUMAN	0.136681	0.397919
sp|O15504|NUPL2_HUMAN	-0.0218344	0.0579956		sp|Q7Z353|HDX_HUMAN	0.135661	0.263423
sp|Q86WX3|AROS_HUMAN	-0.0223783	0.121128		sp|Q08170|SRSF4_HUMAN	0.134375	0.92353
sp|Q15776|ZKSC8_HUMAN	-0.022822	0.063839		sp|P62861|RS30_HUMAN	0.133022	1.10018
sp|Q9BWF2|TRAIP_HUMAN	-0.022996	0.0986295		sp|Q9NPA8|ENY2_HUMAN	0.130844	0.3316
sp|P36578|RL4_HUMAN	-0.0232979	0.116409		sp|P51991|ROA3_HUMAN	0.127993	0.458706
sp|Q59GN2|R39L5_HUMAN;sp|P62891|RL39_HUMAN	-0.0235629	0.0778651		sp|Q4W5G0|TIGD2_HUMAN	0.127816	0.36904
sp|Q9UNX4|WDR3_HUMAN	-0.0241145	0.129375		sp|P61313|RL15_HUMAN	0.126698	0.709979
sp|Q6PK04|CC137_HUMAN	-0.0259431	0.174217		sp|P62701|RS4X_HUMAN;sp|Q8TD47|RS4Y2_HUMAN;sp|P22090|RS4Y1_HUMAN	0.126635	1.06554
zz|Y-FGCZCont00415|;sp|Q6KB66|K2C80_HUMAN;CON__Q6KB66-1	-0.0260082	0.0418		sp|Q53GS9|SNUT2_HUMAN	0.126441	0.845293
sp|P35226|BMI1_HUMAN	-0.0264366	0.134872		sp|Q71DI3|H32_HUMAN;sp|Q16695|H31T_HUMAN;sp|P84243|H33_HUMAN;sp|P68431|H31_HUMAN;sp|Q6NXT2|H3C_HUMAN	0.124886	0.546944
sp|Q15397|PUM3_HUMAN	-0.0264368	0.166801		sp|Q15776|ZKSC8_HUMAN	0.124321	0.706727
sp|Q68CZ1|FTM_HUMAN	-0.0266569	0.0559087		sp|Q6UXN9|WDR82_HUMAN	0.124307	0.699282
sp|Q9P035|HACD3_HUMAN	-0.0268135	0.0803305		sp|Q8WUQ7|CATIN_HUMAN	0.124029	0.298905
sp|P62854|RS26_HUMAN;sp|Q5JNZ5|RS26L_HUMAN	-0.0273167	0.171139		sp|Q15326|ZMY11_HUMAN	0.122893	0.385601
sp|Q14781|CBX2_HUMAN	-0.0275265	0.202136		sp|Q08945|SSRP1_HUMAN	0.121645	0.905507
sp|Q9Y230|RUVB2_HUMAN	-0.0279896	0.117403		sp|P17480|UBF1_HUMAN	0.120633	0.876038
sp|Q6NW34|NEPRO_HUMAN	-0.0280746	0.181041		sp|Q7Z5K2|WAPL_HUMAN	0.120094	0.73547
sp|Q9H9J4|UBP42_HUMAN	-0.0283291	0.13219		sp|P52747|ZN143_HUMAN	0.119702	0.415834
sp|Q9NYF8|BCLF1_HUMAN	-0.0283518	0.172843		sp|Q9Y3B2|EXOS1_HUMAN	0.119012	0.254304
sp|Q01081|U2AF1_HUMAN;sp|P0DN76|U2AF5_HUMAN	-0.0285434	0.114718		sp|Q05519|SRS11_HUMAN	0.117411	0.225647
sp|P55265|DSRAD_HUMAN	-0.0286412	0.184788		sp|P62910|RL32_HUMAN	0.115581	0.85193
sp|P84103|SRSF3_HUMAN	-0.029192	0.127504		sp|Q59GN2|R39L5_HUMAN;sp|P62891|RL39_HUMAN	0.115367	0.680178
sp|Q8WTT2|NOC3L_HUMAN	-0.0292542	0.175431		sp|O15297|PPM1D_HUMAN	0.114698	0.183588
sp|P86452|ZBED6_HUMAN	-0.0294332	0.112362		sp|Q96JP5|ZFP91_HUMAN	0.114362	0.916996
sp|Q14690|RRP5_HUMAN	-0.0294596	0.179001		sp|O96028|NSD2_HUMAN	0.114116	1.10502
sp|O15446|RPA34_HUMAN	-0.0297161	0.101735		sp|Q96KM6|Z512B_HUMAN	0.111904	1.11559
zz|Y-FGCZCont00116|;sp|Q15843|NEDD8_HUMAN	-0.0298049	0.0232627		sp|P98175|RBM10_HUMAN	0.111547	0.863556
sp|Q96QD9|UIF_HUMAN	-0.0304704	0.124688		sp|Q6ZN55|ZN574_HUMAN	0.110163	0.134319
sp|Q9UGU0|TCF20_HUMAN	-0.0309765	0.0775071		sp|Q16576|RBBP7_HUMAN	0.110087	0.406254
sp|Q9Y2W2|WBP11_HUMAN	-0.0315208	0.0769182		sp|O15056|SYNJ2_HUMAN	0.110016	0.112242
sp|Q13268|DHRS2_HUMAN	-0.0321736	0.161761		sp|Q92900|RENT1_HUMAN	0.109677	0.724339
sp|Q9H4L7|SMRCD_HUMAN	-0.0323589	0.0482413		sp|Q5SY16|NOL9_HUMAN	0.109358	0.812096
sp|P18583|SON_HUMAN	-0.0325176	0.190887		sp|P86452|ZBED6_HUMAN	0.10929	0.377149
sp|Q92522|H1X_HUMAN	-0.0325214	0.228194		sp|P41223|BUD31_HUMAN	0.108788	0.447858
sp|Q9NRX1|PNO1_HUMAN	-0.032769	0.0944117		sp|P11940|PABP1_HUMAN	0.108561	0.574307
sp|O15213|WDR46_HUMAN	-0.0328461	0.0815996		sp|P78527|PRKDC_HUMAN	0.10807	0.900645
sp|Q9H0S4|DDX47_HUMAN	-0.0333323	0.253864		sp|Q9Y618|NCOR2_HUMAN	0.101584	0.256478
sp|Q7Z3K3|POGZ_HUMAN	-0.0334339	0.20726		sp|Q3T8J9|GON4L_HUMAN	0.100947	0.163234
sp|P49750|YLPM1_HUMAN	-0.0336603	0.150032		sp|O75390|CISY_HUMAN	0.100247	0.132092
sp|Q32NC0|CR021_HUMAN	-0.0337899	0.170206		sp|P78406|RAE1L_HUMAN	0.0981576	0.452552
sp|Q9NXE8|CWC25_HUMAN	-0.0339462	0.0507752		sp|P40429|RL13A_HUMAN	0.0964249	0.73684
sp|Q9BVP2|GNL3_HUMAN	-0.0340319	0.186384		sp|Q9NVI7|ATD3A_HUMAN	0.0963457	0.573451
sp|Q96I25|SPF45_HUMAN	-0.034112	0.100037		sp|P11142|HSP7C_HUMAN	0.095177	0.868769
sp|Q92925|SMRD2_HUMAN	-0.0343513	0.220683		sp|P85037|FOXK1_HUMAN	0.0940086	0.169548
sp|Q96PV6|LENG8_HUMAN	-0.03445	0.0526056		sp|P62424|RL7A_HUMAN	0.0926288	0.773337
sp|P06748|NPM_HUMAN	-0.0344657	0.184596		sp|P18124|RL7_HUMAN	0.0902749	0.570277
sp|Q68D10|SPT2_HUMAN	-0.0345442	0.237488		sp|Q9Y388|RBMX2_HUMAN	0.089894	0.515386
sp|Q9UNQ2|DIM1_HUMAN	-0.0347848	0.138895		sp|P08047|SP1_HUMAN	0.0897135	0.17828
sp|Q8IY37|DHX37_HUMAN	-0.0347887	0.225889		sp|P61326|MGN_HUMAN	0.089635	0.15075
sp|Q9ULJ3|ZBT21_HUMAN	-0.0351245	0.0158981		sp|Q7Z6E9|RBBP6_HUMAN	0.0892292	0.771962
sp|P78345|RPP38_HUMAN	-0.035812	0.163311		sp|Q96PV6|LENG8_HUMAN	0.0887603	0.220233
sp|Q9Y646|CBPQ_HUMAN	-0.0360077	0.126456		sp|Q96IZ7|RSRC1_HUMAN	0.08865	0.0564624
sp|Q9H7B2|RPF2_HUMAN	-0.0362496	0.268822		sp|P43358|MAGA4_HUMAN;sp|P43361|MAGA8_HUMAN	0.0881179	0.599877
zz|Y-FGCZCont00285|;sp|P35908|K22E_HUMAN;zz|Y-FGCZCont00147|;CON__P35908;zz|Y-FGCZCont00243|	-0.0363219	0.0458409		sp|Q13547|HDAC1_HUMAN	0.0876168	0.390247
sp|Q92547|TOPB1_HUMAN	-0.0364891	0.095445		sp|Q16778|H2B2E_HUMAN;sp|P33778|H2B1B_HUMAN;sp|P23527|H2B1O_HUMAN;sp|P06899|H2B1J_HUMAN;sp|Q8N257|H2B3B_HUMAN	0.0868005	0.457616
sp|Q9Y6Q3|ZFP37_HUMAN	-0.0369608	0.0313976		sp|P84077|ARF1_HUMAN;sp|P61204|ARF3_HUMAN;sp|P84085|ARF5_HUMAN;sp|P18085|ARF4_HUMAN	0.0861222	0.184546
sp|Q9BXS6|NUSAP_HUMAN	-0.037014	0.165232		sp|Q9Y3B4|SF3B6_HUMAN	0.0859574	0.669898
sp|O75691|UTP20_HUMAN	-0.0371939	0.290562		REV__sp|P0CG39|POTEJ_HUMAN;REV__sp|Q6S5H5|POTEG_HUMAN;REV__sp|A6NI47|POTEM_HUMAN;REV__sp|B2RU33|POTEC_HUMAN;REV__sp|H3BUK9|POTB2_HUMAN;REV__sp|A0A0A6YYL3|POTEB_HUMAN;REV__sp|Q6S545|POTEH_HUMAN;REV__sp|A0JP26|POTB3_HUMAN;REV__sp|Q86YR6|POTED_HUMAN;REV__sp|Q6S8J3|POTEE_HUMAN;REV__sp|P0CG38|POTEI_HUMAN;REV__sp|A5A3E0|POTEF_HUMAN	0.0856741	0.0401871
sp|O43660|PLRG1_HUMAN	-0.0372001	0.146409		sp|P42766|RL35_HUMAN	0.0855595	0.658251
sp|P30260|CDC27_HUMAN	-0.0374419	0.0776269		sp|Q9UQN3|CHM2B_HUMAN	0.0855588	0.119297
sp|Q5T3I0|GPTC4_HUMAN	-0.037516	0.16765		sp|Q14103|HNRPD_HUMAN	0.0854312	0.846127
sp|O60508|PRP17_HUMAN	-0.0375415	0.0711805		sp|Q9HCE1|MOV10_HUMAN	0.0850817	0.731675
zz|Y-FGCZCont00288|;sp|P02533|K1C14_HUMAN;CON__P02533;zz|Y-FGCZCont00188|	-0.0379242	0.0396477		sp|P62829|RL23_HUMAN	0.0850172	0.6359
sp|Q4W5G0|TIGD2_HUMAN	-0.0381472	0.129295		sp|P36873|PP1G_HUMAN	0.0824298	0.184818
sp|Q99547|MPH6_HUMAN	-0.038952	0.0758435		sp|Q9BXP5|SRRT_HUMAN	0.0821441	0.0957236
sp|Q8IZX4|TAF1L_HUMAN;sp|P21675|TAF1_HUMAN	-0.0390376	0.0716356		sp|P22626|ROA2_HUMAN	0.0818727	0.453039
sp|O43159|RRP8_HUMAN	-0.0395544	0.215486		sp|Q9P0K7|RAI14_HUMAN	0.0817992	0.0700088
sp|P84098|RL19_HUMAN	-0.039679	0.131329		sp|O43251|RFOX2_HUMAN;sp|Q9NWB1|RFOX1_HUMAN	0.0815484	0.598232
sp|P49959|MRE11_HUMAN	-0.0400205	0.15432		sp|P83731|RL24_HUMAN	0.0803632	0.72151
sp|Q9HC52|CBX8_HUMAN	-0.0401617	0.231871		sp|P61353|RL27_HUMAN	0.079111	0.425021
sp|P06702|S10A9_HUMAN	-0.0405892	0.0354546		sp|O76021|RL1D1_HUMAN	0.0771693	0.50348
sp|Q9Y3A2|UTP11_HUMAN	-0.0407035	0.0750519		sp|Q2KHR3|QSER1_HUMAN	0.0766668	0.254968
sp|Q13427|PPIG_HUMAN	-0.0409677	0.124028		sp|P62081|RS7_HUMAN	0.0762275	0.248
sp|Q9UBB5|MBD2_HUMAN	-0.0410288	0.188597		sp|P0CJ79|ZN888_HUMAN;sp|Q5VIY5|ZN468_HUMAN;sp|Q7L2R6|ZN765_HUMAN;sp|Q9NV72|ZN701_HUMAN;sp|P17035|ZNF28_HUMAN	0.0760824	0.0855562
sp|P35658|NU214_HUMAN	-0.0415995	0.195062		sp|Q15717|ELAV1_HUMAN	0.0735366	0.0878329
sp|O14880|MGST3_HUMAN	-0.0416837	0.104844		sp|Q9UFC0|LRWD1_HUMAN	0.0726885	0.219035
sp|O43175|SERA_HUMAN	-0.0419229	0.0285068		sp|Q9P0M6|H2AW_HUMAN	0.072206	0.105361
sp|Q6UXN9|WDR82_HUMAN	-0.0422693	0.266976		sp|Q02447|SP3_HUMAN	0.0711832	0.300876
sp|Q14103|HNRPD_HUMAN	-0.0423527	0.296143		sp|P46776|RL27A_HUMAN	0.0711825	0.238265
sp|Q99728|BARD1_HUMAN	-0.0430993	0.128174		sp|Q13573|SNW1_HUMAN	0.0710383	0.62375
sp|P51843|NR0B1_HUMAN	-0.04316	0.162564		sp|Q9NWB6|ARGL1_HUMAN	0.0707458	0.278016
sp|Q9H582|ZN644_HUMAN	-0.0444377	0.0835528		sp|P42167|LAP2B_HUMAN;sp|P42166|LAP2A_HUMAN	0.0704137	0.382842
sp|O43390|HNRPR_HUMAN	-0.0445453	0.160642		REV__sp|P29474|NOS3_HUMAN	0.0683991	0.0636459
sp|P62249|RS16_HUMAN	-0.0446436	0.304368		sp|P62917|RL8_HUMAN	0.06581	0.34655
sp|Q9H501|ESF1_HUMAN	-0.0447572	0.335961		sp|O43818|U3IP2_HUMAN	0.065401	0.486496
sp|O75607|NPM3_HUMAN	-0.045572	0.179764		sp|O95400|CD2B2_HUMAN	0.0653367	0.094275
sp|Q15050|RRS1_HUMAN	-0.0459799	0.2623		sp|Q8IX12|CCAR1_HUMAN	0.0648229	0.0593205
sp|Q86U42|PABP2_HUMAN	-0.0460332	0.0882036		sp|P24928|RPB1_HUMAN	0.063626	0.111931
sp|Q9HCE1|MOV10_HUMAN	-0.0462558	0.271891		sp|Q9NQ29|LUC7L_HUMAN	0.0623028	0.175115
sp|P49792|RBP2_HUMAN	-0.046618	0.262964		sp|P83916|CBX1_HUMAN	0.0622027	0.206682
sp|Q12874|SF3A3_HUMAN	-0.0467269	0.158924		sp|O00422|SAP18_HUMAN	0.0611124	0.196646
sp|Q92794|KAT6A_HUMAN	-0.0467957	0.0444476		sp|P10809|CH60_HUMAN	0.0607773	0.108385
sp|P22087|FBRL_HUMAN	-0.0468684	0.320782		sp|Q02543|RL18A_HUMAN	0.0604263	0.423251
sp|Q92878|RAD50_HUMAN	-0.046986	0.245943		sp|P13639|EF2_HUMAN	0.0598405	0.125869
sp|Q5RKV6|EXOS6_HUMAN	-0.0477678	0.207331		zz|Y-FGCZCont00098|;sp|P02768|ALBU_HUMAN;CON__P02768-1	0.0592567	0.145208
sp|Q86XP3|DDX42_HUMAN	-0.0478185	0.171604		sp|Q02878|RL6_HUMAN	0.0587865	0.396839
sp|P33947|ERD22_HUMAN	-0.0480822	0.0639573		sp|O43390|HNRPR_HUMAN	0.0584562	0.217165
sp|Q6PJG2|EMSA1_HUMAN	-0.0482354	0.437678		sp|Q86YP4|P66A_HUMAN	0.0576427	0.221156
sp|P62701|RS4X_HUMAN;sp|Q8TD47|RS4Y2_HUMAN;sp|P22090|RS4Y1_HUMAN	-0.0484244	0.259222		sp|Q12872|SFSWA_HUMAN	0.0576212	0.419509
sp|Q6P1X5|TAF2_HUMAN	-0.04843	0.0855005		sp|Q9UKM9|RALY_HUMAN	0.0567108	0.239074
sp|Q9UQE7|SMC3_HUMAN	-0.0487141	0.235039		sp|Q9NR12|PDLI7_HUMAN	0.0562629	0.316514
sp|O43172|PRP4_HUMAN	-0.0500638	0.203885		sp|P39023|RL3_HUMAN	0.0561423	0.40172
sp|O75746|CMC1_HUMAN	-0.050197	0.122291		sp|Q96ME7|ZN512_HUMAN	0.0561158	0.366661
sp|Q5JTH9|RRP12_HUMAN	-0.0504016	0.364264		sp|P25705|ATPA_HUMAN	0.055971	0.541376
sp|Q6NZI2|CAVN1_HUMAN	-0.0505161	0.115699		sp|Q9NZ01|TECR_HUMAN	0.0558476	0.203166
sp|Q14966|ZN638_HUMAN	-0.0506662	0.305253		sp|P49711|CTCF_HUMAN	0.0549455	0.253865
sp|O15015|ZN646_HUMAN	-0.0510841	0.0799081		sp|Q15424|SAFB1_HUMAN	0.0542504	0.249475
sp|A8CG34|P121C_HUMAN	-0.0521418	0.142059		sp|Q9BPW8|NIPS1_HUMAN	0.0537177	0.080167
sp|Q9ULV4|COR1C_HUMAN	-0.0521991	0.0423152		sp|O95926|SYF2_HUMAN	0.053384	0.118187
sp|Q9UHX1|PUF60_HUMAN	-0.0526058	0.284022		sp|Q86V81|THOC4_HUMAN	0.0508228	0.158227
sp|Q9H9Y2|RPF1_HUMAN	-0.0527296	0.264158		sp|P49458|SRP09_HUMAN	0.0495792	0.22445
sp|Q92552|RT27_HUMAN	-0.0529934	0.122262		sp|Q3L8U1|CHD9_HUMAN	0.0461597	0.0554213
sp|Q9UIF9|BAZ2A_HUMAN	-0.0533665	0.0973215		sp|P05386|RLA1_HUMAN	0.0451897	0.22567
sp|Q16637|SMN_HUMAN	-0.0545692	0.076442		sp|P19338|NUCL_HUMAN	0.0450254	0.07073
sp|P04264|K2C1_HUMAN;zz|Y-FGCZCont00179|;zz|Y-FGCZCont00026|;CON__P04264;zz|Y-FGCZCont00078|;zz|Y-FGCZCont00051|	-0.0548456	0.0864682		sp|Q9UMN6|KMT2B_HUMAN	0.0438976	0.0298412
sp|P17026|ZNF22_HUMAN	-0.0550465	0.332883		sp|P06748|NPM_HUMAN	0.0438851	0.25935
sp|P35527|K1C9_HUMAN;zz|Y-FGCZCont00100|;CON__P35527;zz|Y-FGCZCont00220|;zz|Y-FGCZCont00196|	-0.0558196	0.0797671		sp|Q9BTD8|RBM42_HUMAN	0.0435918	0.0699036
sp|Q86Y91|KI18B_HUMAN	-0.0562233	0.225113		sp|Q92841|DDX17_HUMAN	0.0435499	0.298342
sp|Q96KM6|Z512B_HUMAN	-0.0565685	0.298212		sp|Q9Y224|RTRAF_HUMAN	0.0416929	0.0984573
sp|Q13895|BYST_HUMAN	-0.0570725	0.148864		sp|Q6PJT7|ZC3HE_HUMAN	0.0387042	0.286796
sp|Q9Y324|FCF1_HUMAN	-0.0577327	0.282723		sp|O94776|MTA2_HUMAN	0.0382964	0.248277
sp|Q9Y383|LC7L2_HUMAN	-0.058138	0.318315		sp|P82675|RT05_HUMAN	0.0363589	0.0668279
sp|P42696|RBM34_HUMAN	-0.0584661	0.457205		sp|O15014|ZN609_HUMAN	0.03589	0.0621491
sp|Q99567|NUP88_HUMAN	-0.0587547	0.136141		sp|P17844|DDX5_HUMAN	0.0337304	0.171902
sp|P83111|LACTB_HUMAN	-0.0590219	0.42508		sp|Q9UPP1|PHF8_HUMAN	0.0331627	0.215597
sp|Q12788|TBL3_HUMAN	-0.059259	0.374717		sp|P84090|ERH_HUMAN	0.0320219	0.0605429
sp|Q07020|RL18_HUMAN	-0.0598938	0.248176		sp|O60318|GANP_HUMAN	0.0309006	0.0887456
sp|Q68CP9|ARID2_HUMAN	-0.0601755	0.384067		sp|Q9NUQ6|SPS2L_HUMAN	0.0296636	0.171577
sp|P62888|RL30_HUMAN	-0.0601959	0.237362		sp|Q6KC79|NIPBL_HUMAN	0.0287196	0.0577615
sp|O75448|MED24_HUMAN	-0.0602035	0.148188		sp|Q8NCD3|HJURP_HUMAN	0.0285751	0.169139
sp|Q1KMD3|HNRL2_HUMAN	-0.060605	0.301539		sp|Q9UKF6|CPSF3_HUMAN	0.0261243	0.0544243
sp|Q5SSJ5|HP1B3_HUMAN	-0.0606824	0.445785		sp|Q9Y2W2|WBP11_HUMAN	0.025334	0.085326
sp|Q9UMY1|NOL7_HUMAN	-0.0607923	0.327262		sp|Q9BWF3|RBM4_HUMAN	0.0251477	0.0914948
sp|Q9H1A4|APC1_HUMAN	-0.0610575	0.0559297		sp|P62995|TRA2B_HUMAN	0.0220492	0.148858
sp|Q6IQ21|ZN770_HUMAN	-0.0611298	0.102938		sp|Q5T9A4|ATD3B_HUMAN	0.021893	0.100229
sp|P56134|ATPK_HUMAN	-0.0612766	0.115526		sp|Q9H160|ING2_HUMAN	0.0212713	0.0206855
sp|Q8IYA6|CKP2L_HUMAN	-0.061684	0.551976		sp|P47755|CAZA2_HUMAN	0.021242	0.0442489
sp|Q86U86|PB1_HUMAN	-0.0620858	0.391781		sp|Q969R5|LMBL2_HUMAN	0.0212407	0.0191565
sp|Q15269|PWP2_HUMAN	-0.0622951	0.378937		sp|Q6DD87|ZN787_HUMAN	0.0210488	0.0498167
sp|O95478|NSA2_HUMAN	-0.0625981	0.227092		sp|P62263|RS14_HUMAN	0.0205834	0.115639
sp|P17844|DDX5_HUMAN	-0.0627834	0.392744		sp|Q92674|CENPI_HUMAN	0.0201262	0.014183
sp|Q01469|FABP5_HUMAN	-0.0628963	0.0663152		sp|O75494|SRS10_HUMAN	0.0200754	0.0893176
sp|Q92576|PHF3_HUMAN	-0.0629036	0.155233		sp|O95758|PTBP3_HUMAN	0.0198399	0.0516749
sp|Q8NI36|WDR36_HUMAN	-0.0631782	0.526934		sp|Q5T200|ZC3HD_HUMAN	0.0178059	0.0541205
sp|P62263|RS14_HUMAN	-0.0633668	0.655215		sp|O43290|SNUT1_HUMAN	0.0172494	0.106437
sp|Q01196|RUNX1_HUMAN	-0.0633806	0.329405		sp|Q7Z7K6|CENPV_HUMAN	0.0168647	0.0341695
sp|Q9Y676|RT18B_HUMAN	-0.0638318	0.201055		sp|P42696|RBM34_HUMAN	0.0152773	0.105329
sp|Q8TBF4|ZCRB1_HUMAN	-0.0641783	0.0717387		sp|O60506|HNRPQ_HUMAN	0.0138012	0.0432844
sp|Q15572|TAF1C_HUMAN	-0.0644985	0.367935		sp|P45880|VDAC2_HUMAN	0.0136352	0.0383892
sp|Q9Y2J4|AMOL2_HUMAN	-0.0648029	0.0971157		sp|O95816|BAG2_HUMAN	0.0135809	0.0643334
sp|Q9NZZ3|CHMP5_HUMAN	-0.0654035	0.175766		sp|P61978|HNRPK_HUMAN	0.0132748	0.0649319
sp|Q14974|IMB1_HUMAN	-0.0654259	0.311676		zz|Y-FGCZCont00276|;zz|Y-FGCZCont00189|;sp|P08779|K1C16_HUMAN;CON__P08779;zz|Y-FGCZCont00156|	0.0124781	0.0117591
sp|Q9BZE4|NOG1_HUMAN	-0.0655196	0.387243		sp|Q9NW64|RBM22_HUMAN	0.0123817	0.0259692
sp|O00567|NOP56_HUMAN	-0.0657405	0.4286		sp|P19387|RPB3_HUMAN	0.0110133	0.0105175
sp|Q10570|CPSF1_HUMAN	-0.0657592	0.460782		sp|Q9C086|IN80B_HUMAN	0.0104374	0.0431193
sp|Q96N64|PWP2A_HUMAN	-0.0663096	0.125352		sp|Q9HCG8|CWC22_HUMAN	0.00861213	0.0120288
sp|Q99575|POP1_HUMAN	-0.0665306	0.513179		sp|O95347|SMC2_HUMAN	0.00841644	0.00530559
sp|P82673|RT35_HUMAN	-0.0675518	0.141532		sp|Q8TEX9|IPO4_HUMAN	0.00779247	0.0365962
sp|Q9BWJ5|SF3B5_HUMAN	-0.0675625	0.288795		sp|Q14257|RCN2_HUMAN	0.0069103	0.0189813
sp|Q9UJV9|DDX41_HUMAN	-0.0676006	0.494865		zz|Y-FGCZCont00337|;CON__Q95M17	0.00602906	0.0127887
sp|P62847|RS24_HUMAN	-0.0684334	0.488828		sp|O95983|MBD3_HUMAN	0.00583262	0.0201129
sp|Q03252|LMNB2_HUMAN	-0.0685608	0.0778889		sp|P52739|ZN131_HUMAN	0.00564857	0.00485024
sp|Q9P2N5|RBM27_HUMAN	-0.0692119	0.123003		sp|Q86Y91|KI18B_HUMAN	0.0049952	0.0240049
sp|Q9NPI1|BRD7_HUMAN	-0.0693344	0.210575		sp|Q9BUJ2|HNRL1_HUMAN	0.00486562	0.030482
sp|P09012|SNRPA_HUMAN	-0.069437	0.547814		sp|Q9UDY2|ZO2_HUMAN	0.00399354	0.0104657
sp|Q9Y3A4|RRP7A_HUMAN	-0.0698709	0.485078		sp|Q9UQR1|ZN148_HUMAN	0.00262845	0.0146005
sp|P20226|TBP_HUMAN;sp|Q6SJ96|TBPL2_HUMAN	-0.0699579	0.650123		sp|Q8IZL8|PELP1_HUMAN	0.00236341	0.0111801
sp|Q9Y3T9|NOC2L_HUMAN	-0.0704486	0.36866		sp|Q9HC78|ZBT20_HUMAN	0.00146913	0.00336981
sp|O75818|RPP40_HUMAN	-0.0705337	0.138122		sp|Q9Y2W1|TR150_HUMAN	-0.00045317	0.00261626
sp|P61247|RS3A_HUMAN	-0.0706366	0.48183		sp|P55084|ECHB_HUMAN	-0.00160477	0.00344953
sp|P78364|PHC1_HUMAN	-0.0711116	0.318037		sp|Q15427|SF3B4_HUMAN	-0.00166728	0.00235544
sp|Q8WXF1|PSPC1_HUMAN	-0.0711268	0.055773		sp|P17066|HSP76_HUMAN;sp|P48741|HSP77_HUMAN	-0.00181576	0.00913011
sp|Q9BX40|LS14B_HUMAN	-0.0713842	0.122619		sp|Q96AG4|LRC59_HUMAN	-0.00240112	0.0032623
sp|O95239|KIF4A_HUMAN	-0.071908	0.376097		sp|P62913|RL11_HUMAN	-0.00293035	0.0105199
sp|Q9NR30|DDX21_HUMAN	-0.0720249	0.4768		sp|Q96T58|MINT_HUMAN	-0.00298887	0.00461802
sp|Q8WVM7|STAG1_HUMAN	-0.0721839	0.1896		sp|Q9P2I0|CPSF2_HUMAN	-0.0044383	0.0126612
sp|Q8NHQ9|DDX55_HUMAN	-0.0731565	0.270737		sp|P55081|MFAP1_HUMAN	-0.00455808	0.0209516
sp|Q9Y3C1|NOP16_HUMAN	-0.0731992	0.512053		sp|Q9Y3U8|RL36_HUMAN	-0.00464153	0.0203311
sp|Q16610|ECM1_HUMAN	-0.0732904	0.0546864		sp|P55201|BRPF1_HUMAN	-0.00504601	0.0126143
sp|O95758|PTBP3_HUMAN	-0.0736288	0.167926		sp|Q9P035|HACD3_HUMAN	-0.00504884	0.0173526
sp|P38432|COIL_HUMAN	-0.0737061	0.278441		REV__sp|P11215|ITAM_HUMAN	-0.00516219	0.00521308
sp|O75533|SF3B1_HUMAN	-0.07444	0.634747		sp|O15479|MAGB2_HUMAN	-0.00644438	0.0258408
zz|Y-FGCZCont00234|;sp|P04259|K2C6B_HUMAN	-0.0745693	0.0426063		sp|O60341|KDM1A_HUMAN	-0.00685999	0.0222283
sp|Q14669|TRIPC_HUMAN	-0.0746174	0.376971		sp|Q9H307|PININ_HUMAN	-0.00831829	0.0336511
sp|P38159|RBMX_HUMAN	-0.0748926	0.50853		sp|Q8TDN6|BRX1_HUMAN	-0.00924595	0.0416123
sp|Q9H7N4|SFR19_HUMAN	-0.0749963	0.265032		sp|Q96A72|MGN2_HUMAN	-0.0102438	0.0364563
sp|Q8NAV1|PR38A_HUMAN	-0.0752182	0.318818		sp|Q9UKX7|NUP50_HUMAN	-0.0121322	0.0203925
sp|Q9ULU4|PKCB1_HUMAN	-0.0754124	0.105858		sp|Q1KMD3|HNRL2_HUMAN	-0.0140011	0.0516643
sp|Q9GZS1|RPA49_HUMAN	-0.0756069	0.430011		sp|Q9NY61|AATF_HUMAN	-0.0142733	0.0721688
sp|Q8TAD8|SNIP1_HUMAN	-0.0758297	0.334249		sp|Q9H5H4|ZN768_HUMAN	-0.0145628	0.0195866
sp|Q9BQG0|MBB1A_HUMAN	-0.0759397	0.365691		REV__sp|Q9NZJ4|SACS_HUMAN	-0.0154615	0.020906
sp|P18621|RL17_HUMAN	-0.0759439	0.579504		sp|Q9NWH9|SLTM_HUMAN	-0.0161953	0.0507379
sp|Q15424|SAFB1_HUMAN	-0.0761193	0.250802		sp|Q9H7B2|RPF2_HUMAN	-0.0163301	0.0928279
sp|P14866|HNRPL_HUMAN	-0.0762567	0.155231		zz|Y-FGCZCont00347|;CON__P01966	-0.0166593	0.0123362
sp|Q5C9Z4|NOM1_HUMAN	-0.0763513	0.566463		sp|O43791|SPOP_HUMAN	-0.018666	0.0861298
sp|P38919|IF4A3_HUMAN	-0.0764552	0.292509		sp|Q96PK6|RBM14_HUMAN	-0.0200624	0.111418
sp|Q96QE5|TEFM_HUMAN	-0.0764958	0.173315		sp|Q9Y676|RT18B_HUMAN	-0.0205195	0.0785899
sp|Q8N8A6|DDX51_HUMAN	-0.076512	0.653442		sp|O95251|KAT7_HUMAN	-0.0206914	0.0763261
sp|P27635|RL10_HUMAN	-0.0766012	0.517933		sp|Q9HD42|CHM1A_HUMAN	-0.020757	0.0270062
sp|Q96EK4|THA11_HUMAN	-0.076781	0.396744		sp|Q99848|EBP2_HUMAN	-0.0231794	0.125487
sp|Q9P0U3|SENP1_HUMAN	-0.0770928	0.420872		sp|Q8IWI9|MGAP_HUMAN	-0.0236856	0.0645135
sp|P55209|NP1L1_HUMAN	-0.0776352	0.187892		sp|P04264|K2C1_HUMAN;zz|Y-FGCZCont00179|;zz|Y-FGCZCont00026|;CON__P04264;zz|Y-FGCZCont00078|;zz|Y-FGCZCont00051|	-0.0239837	0.0394329
sp|Q92900|RENT1_HUMAN	-0.0778365	0.265057		sp|Q5TGY3|AHDC1_HUMAN	-0.0241824	0.124333
sp|Q8WUQ7|CATIN_HUMAN	-0.0779641	0.18215		sp|Q12996|CSTF3_HUMAN	-0.027685	0.0395947
sp|O15160|RPAC1_HUMAN	-0.0781669	0.217166		sp|Q13610|PWP1_HUMAN	-0.0300309	0.157432
sp|Q9Y3C6|PPIL1_HUMAN	-0.078349	0.440935		REV__sp|Q8WXH0|SYNE2_HUMAN	-0.0312313	0.0178581
sp|Q07955|SRSF1_HUMAN	-0.0784342	0.491293		sp|Q96L73|NSD1_HUMAN	-0.0323772	0.188863
sp|P46779|RL28_HUMAN	-0.0786895	0.543632		sp|P05412|JUN_HUMAN	-0.0327983	0.0131097
sp|O75367|H2AY_HUMAN	-0.0790006	0.324055		sp|P11387|TOP1_HUMAN	-0.0351669	0.225302
sp|Q9BYG3|MK67I_HUMAN	-0.0793816	0.647864		sp|P09661|RU2A_HUMAN	-0.0361658	0.0582611
sp|Q9UQR1|ZN148_HUMAN	-0.0794036	0.652523		sp|Q9UBU8|MO4L1_HUMAN	-0.0368369	0.108096
sp|Q9NVF7|FBX28_HUMAN	-0.0794056	0.270868		sp|Q15050|RRS1_HUMAN	-0.0384495	0.174396
sp|Q9BQ04|RBM4B_HUMAN	-0.0794146	0.341998		sp|Q9BY77|PDIP3_HUMAN	-0.0398533	0.206943
sp|Q6PJT7|ZC3HE_HUMAN	-0.0797942	0.663459		sp|Q9ULG1|INO80_HUMAN	-0.0416308	0.0523751
sp|Q16666|IF16_HUMAN	-0.0798781	0.338023		sp|P84098|RL19_HUMAN	-0.0447983	0.170853
sp|P25490|TYY1_HUMAN	-0.0800685	0.278003		sp|Q96GD4|AURKB_HUMAN	-0.0451974	0.0619098
sp|Q96A72|MGN2_HUMAN	-0.0810827	0.271182		sp|P62888|RL30_HUMAN	-0.045264	0.267801
sp|Q15648|MED1_HUMAN	-0.0811785	0.319982		sp|P38432|COIL_HUMAN	-0.0472756	0.155101
sp|Q8IX01|SUGP2_HUMAN	-0.0813561	0.508052		sp|Q5VTE0|EF1A3_HUMAN;sp|P68104|EF1A1_HUMAN	-0.0476212	0.306368
sp|Q13595|TRA2A_HUMAN	-0.0814686	0.431212		sp|Q13148|TADBP_HUMAN	-0.0477449	0.203749
sp|Q69YH5|CDCA2_HUMAN	-0.0815454	0.61608		sp|Q9H4Z2|ZN335_HUMAN	-0.0488069	0.153218
sp|O75643|U520_HUMAN	-0.081748	0.555405		sp|Q8TAD8|SNIP1_HUMAN	-0.05113	0.217981
zz|Y-FGCZCont00113|;CON__P02769;zz|Y-FGCZCont00219|	-0.081944	0.178935		sp|Q9NQV6|PRD10_HUMAN	-0.0524797	0.18738
sp|Q96FK6|WDR89_HUMAN	-0.0820975	0.508457		FGCZcustom_TurboID-RPA2	-0.0538409	0.325814
zz|Y-FGCZCont00488|	-0.0822386	0.492078		sp|Q14865|ARI5B_HUMAN	-0.0538493	0.0526478
sp|Q8N567|ZCHC9_HUMAN	-0.0824519	0.350281		sp|Q9H936|GHC1_HUMAN;sp|Q9H1K4|GHC2_HUMAN	-0.0563229	0.123419
sp|P48651|PTSS1_HUMAN	-0.0831107	0.0855518		sp|Q96FF9|CDCA5_HUMAN	-0.056925	0.193445
sp|Q9GZR7|DDX24_HUMAN	-0.0831232	0.725841		sp|Q8N9R8|SCAI_HUMAN	-0.0570174	0.0692008
sp|P42766|RL35_HUMAN	-0.0832228	0.47209		sp|Q9BUN8|DERL1_HUMAN	-0.0583264	0.122212
sp|P51532|SMCA4_HUMAN	-0.0836907	0.412089		sp|Q96DT7|ZBT10_HUMAN	-0.0593814	0.108437
sp|Q15022|SUZ12_HUMAN	-0.0838732	0.553592		sp|Q16531|DDB1_HUMAN	-0.0601195	0.0631939
sp|Q9BQ39|DDX50_HUMAN	-0.084022	0.930116		sp|Q12906|ILF3_HUMAN	-0.0604213	0.324704
sp|Q14684|RRP1B_HUMAN	-0.0841152	0.828027		sp|P49761|CLK3_HUMAN	-0.0612628	0.0586286
sp|O43451|MGA_HUMAN	-0.0841575	0.287923		sp|Q9H6W3|RIOX1_HUMAN	-0.0619456	0.407087
sp|P18124|RL7_HUMAN	-0.0843412	0.614808		sp|Q15773|MLF2_HUMAN	-0.0633092	0.143246
sp|P62277|RS13_HUMAN	-0.0843418	0.52224		sp|P49207|RL34_HUMAN	-0.0634543	0.361675
zz|Y-FGCZCont00374|;CON__Q3MHN5	-0.0846107	0.334123		sp|Q9C0G0|ZN407_HUMAN	-0.0644672	0.354159
sp|Q09161|NCBP1_HUMAN	-0.0847503	0.365146		sp|Q9ULW0|TPX2_HUMAN	-0.0649383	0.237891
sp|P62266|RS23_HUMAN	-0.0859543	0.761034		sp|Q8N9M1|CS047_HUMAN	-0.0663872	0.325372
sp|Q96FF9|CDCA5_HUMAN	-0.0863533	0.385533		sp|Q9Y3B7|RM11_HUMAN	-0.0687186	0.550761
sp|Q13247|SRSF6_HUMAN	-0.0863983	0.243468		sp|Q9Y2R9|RT07_HUMAN	-0.06904	0.1528
sp|Q9UKD2|MRT4_HUMAN	-0.0866349	0.56114		sp|Q01081|U2AF1_HUMAN;sp|P0DN76|U2AF5_HUMAN	-0.0701145	0.496396
sp|Q96KR1|ZFR_HUMAN	-0.0866506	0.475745		sp|Q9BQ04|RBM4B_HUMAN	-0.0711676	0.261463
sp|Q99496|RING2_HUMAN	-0.0866907	0.462608		sp|Q86XK2|FBX11_HUMAN	-0.0725203	0.339396
sp|Q9NVP1|DDX18_HUMAN	-0.0878911	0.621908		sp|Q13523|PRP4B_HUMAN	-0.0726362	0.6923
sp|Q9H6W3|RIOX1_HUMAN	-0.0882376	0.506322		sp|Q09028|RBBP4_HUMAN	-0.0757124	0.479129
sp|Q13435|SF3B2_HUMAN	-0.0882421	0.996772		sp|O15504|NUPL2_HUMAN	-0.0757399	0.202633
sp|Q13610|PWP1_HUMAN	-0.088627	0.482204		sp|P35637|FUS_HUMAN	-0.0762418	0.33496
sp|P49207|RL34_HUMAN	-0.0888895	0.444529		sp|Q9NVP1|DDX18_HUMAN	-0.0763798	0.578341
sp|Q15029|U5S1_HUMAN	-0.0889272	0.617562		sp|Q14444|CAPR1_HUMAN	-0.076819	0.395818
sp|P62910|RL32_HUMAN	-0.089191	0.624469		sp|Q8NEJ9|NGDN_HUMAN	-0.0769694	0.553262
sp|Q13523|PRP4B_HUMAN	-0.0893606	0.777124		sp|Q96AY2|EME1_HUMAN	-0.0772697	0.188878
sp|O94906|PRP6_HUMAN	-0.0895715	0.551646		sp|P60174|TPIS_HUMAN	-0.0776314	0.0910647
sp|Q6UN15|FIP1_HUMAN	-0.0901736	0.506789		sp|O75925|PIAS1_HUMAN	-0.080226	0.226521
sp|Q9H9Y6|RPA2_HUMAN	-0.0905144	0.272949		sp|O95639|CPSF4_HUMAN	-0.0804092	0.607282
sp|Q562F6|SGO2_HUMAN	-0.0911163	0.559961		sp|P30044|PRDX5_HUMAN	-0.0823277	0.216906
sp|Q13263|TIF1B_HUMAN	-0.0914256	0.761396		sp|P61254|RL26_HUMAN	-0.0840987	0.419522
sp|Q5H9U9|DDX6L_HUMAN	-0.0920104	0.530654		sp|P33240|CSTF2_HUMAN;sp|Q9H0L4|CSTFT_HUMAN	-0.0860512	0.139134
sp|Q96G21|IMP4_HUMAN	-0.0921955	0.602188		sp|Q8IX01|SUGP2_HUMAN	-0.0871735	0.565384
sp|Q9BXY0|MAK16_HUMAN	-0.0925553	0.719777		sp|O75319|DUS11_HUMAN	-0.088246	0.0650282
sp|Q8NDT2|RB15B_HUMAN	-0.092816	0.818204		sp|Q9Y6A4|CFA20_HUMAN	-0.0886178	0.317296
sp|Q16629|SRSF7_HUMAN	-0.0929652	0.776335		sp|Q9NQT5|EXOS3_HUMAN	-0.0886764	0.366723
sp|Q8WWY3|PRP31_HUMAN	-0.0935976	0.562054		sp|Q9UGY1|NOL12_HUMAN	-0.0892408	0.396155
sp|Q8TDN6|BRX1_HUMAN	-0.0936487	0.468584		sp|P20226|TBP_HUMAN;sp|Q6SJ96|TBPL2_HUMAN	-0.0912118	0.897732
sp|P31943|HNRH1_HUMAN	-0.0937821	0.265349		sp|Q99729|ROAA_HUMAN	-0.0913778	0.234105
sp|O95707|RPP29_HUMAN	-0.0937923	0.531453		sp|Q8N531|FBXL6_HUMAN	-0.0916057	0.396874
sp|P26196|DDX6_HUMAN	-0.0939226	0.059796		sp|Q9HBE1|PATZ1_HUMAN	-0.0933835	0.20781
sp|Q9UNF1|MAGD2_HUMAN	-0.0939797	0.380541		sp|Q9BXK1|KLF16_HUMAN	-0.0941332	0.327747
sp|O15226|NKRF_HUMAN	-0.094077	0.961306		sp|Q13247|SRSF6_HUMAN	-0.0941977	0.477413
sp|P46013|KI67_HUMAN	-0.0944434	0.759471		sp|Q13242|SRSF9_HUMAN	-0.0945424	0.448026
sp|P08579|RU2B_HUMAN	-0.0945018	0.484859		sp|P52926|HMGA2_HUMAN	-0.0961114	0.363535
sp|P62244|RS15A_HUMAN	-0.0945173	0.920048		sp|P13645|K1C10_HUMAN;zz|Y-FGCZCont00286|;zz|Y-FGCZCont00161|;zz|Y-FGCZCont00127|;CON__P13645;zz|Y-FGCZCont00031|;zz|Y-FGCZCont00159|	-0.0963966	0.152643
sp|Q96QE3|ATAD5_HUMAN	-0.0951042	0.722298		sp|Q6P0N0|M18BP_HUMAN	-0.0967082	0.200472
sp|Q76FK4|NOL8_HUMAN	-0.0952295	0.867089		sp|Q8NEY8|PPHLN_HUMAN	-0.0977514	0.105296
sp|P61353|RL27_HUMAN	-0.0953195	0.481991		sp|P43243|MATR3_HUMAN	-0.0987896	0.857873
sp|Q9UHA3|RLP24_HUMAN	-0.0953402	1.09532		sp|Q5VT52|RPRD2_HUMAN	-0.0993014	0.490221
sp|Q7Z5K2|WAPL_HUMAN	-0.0954369	0.449893		sp|O15042|SR140_HUMAN	-0.101947	1.20405
sp|P05387|RLA2_HUMAN	-0.0954887	0.960163		sp|O15182|CETN3_HUMAN	-0.102858	0.0795088
sp|P62906|RL10A_HUMAN	-0.0957416	0.673948		sp|Q1ED39|KNOP1_HUMAN	-0.103282	0.745333
sp|O75151|PHF2_HUMAN	-0.095824	0.549057		sp|P40939|ECHA_HUMAN	-0.105133	0.461943
sp|Q9HAF1|EAF6_HUMAN	-0.0962729	0.184171		sp|O43823|AKAP8_HUMAN	-0.105868	0.477121
sp|P62750|RL23A_HUMAN	-0.0964387	0.557269		sp|Q13123|RED_HUMAN	-0.10639	0.735615
sp|Q92841|DDX17_HUMAN	-0.0965312	0.871559		sp|O15446|RPA34_HUMAN	-0.107197	0.735792
sp|P17987|TCPA_HUMAN	-0.0965594	0.147144		sp|Q5JVF3|PCID2_HUMAN	-0.108271	0.410642
sp|Q9H967|WDR76_HUMAN	-0.096916	0.408669		sp|Q9P0U3|SENP1_HUMAN	-0.109497	0.724752
sp|Q01831|XPC_HUMAN	-0.0973956	0.83036		sp|Q9UNL4|ING4_HUMAN	-0.110858	0.22297
sp|Q9NV31|IMP3_HUMAN	-0.0982986	0.769677		sp|O95478|NSA2_HUMAN	-0.110888	0.537311
sp|Q9H8H2|DDX31_HUMAN	-0.0986617	0.961812		sp|Q96SI9|STRBP_HUMAN	-0.111999	0.259132
sp|Q7L014|DDX46_HUMAN	-0.0995273	0.699967		sp|P55265|DSRAD_HUMAN	-0.112292	1.11562
sp|Q6PI98|IN80C_HUMAN	-0.101322	0.463119		sp|Q9HCI7|MSL2_HUMAN	-0.113465	0.387945
sp|P78406|RAE1L_HUMAN	-0.101723	0.402137		sp|Q16629|SRSF7_HUMAN	-0.114936	0.992105
sp|O95602|RPA1_HUMAN	-0.101731	1.1078		sp|Q8WUA4|TF3C2_HUMAN	-0.116273	0.664228
sp|Q8TDI0|CHD5_HUMAN	-0.102207	0.117494		sp|Q8TDD1|DDX54_HUMAN	-0.116547	1.19477
sp|Q8NI27|THOC2_HUMAN	-0.102391	0.837054		sp|P46782|RS5_HUMAN	-0.117107	0.255958
sp|Q13620|CUL4B_HUMAN;sp|Q13619|CUL4A_HUMAN	-0.102751	0.285677		sp|Q9P2N5|RBM27_HUMAN	-0.117753	0.281558
sp|P10412|H14_HUMAN;sp|P16402|H13_HUMAN	-0.102982	0.6549		sp|Q5JTV8|TOIP1_HUMAN	-0.118135	0.230257
sp|Q12905|ILF2_HUMAN	-0.103235	1.04424		sp|Q9ULL5|PRR12_HUMAN	-0.118545	0.172953
sp|P61513|RL37A_HUMAN	-0.103389	0.643339		sp|O75367|H2AY_HUMAN	-0.119414	0.752258
sp|Q92833|JARD2_HUMAN	-0.104148	0.288002		sp|Q13243|SRSF5_HUMAN	-0.122599	1.75705
sp|Q5SVZ6|ZMYM1_HUMAN	-0.104561	0.54128		sp|P46777|RL5_HUMAN	-0.122949	1.08486
sp|Q5T200|ZC3HD_HUMAN	-0.105127	0.448357		sp|P54198|HIRA_HUMAN	-0.122972	0.537135
sp|Q9H0D6|XRN2_HUMAN	-0.105214	0.740193		sp|Q9BQ39|DDX50_HUMAN	-0.12572	1.34723
sp|O15042|SR140_HUMAN	-0.105592	1.11234		sp|Q9Y6J0|CABIN_HUMAN	-0.125872	0.14472
sp|P39023|RL3_HUMAN	-0.106192	0.606678		sp|O75182|SIN3B_HUMAN	-0.126059	0.104229
sp|Q13185|CBX3_HUMAN	-0.106415	0.593171		sp|Q9H0S4|DDX47_HUMAN	-0.127582	1.113
sp|Q6DKI1|RL7L_HUMAN	-0.106587	0.585571		sp|P51843|NR0B1_HUMAN	-0.127993	0.548463
sp|P46087|NOP2_HUMAN	-0.106634	0.797875		sp|Q14974|IMB1_HUMAN	-0.129552	0.904713
sp|P62136|PP1A_HUMAN	-0.107005	0.431559		sp|Q9Y4A0|JERKL_HUMAN	-0.129724	0.858875
sp|P26373|RL13_HUMAN	-0.107043	0.998273		sp|P38919|IF4A3_HUMAN	-0.129928	0.598492
sp|Q8TAQ2|SMRC2_HUMAN	-0.107407	0.416915		sp|P01040|CYTA_HUMAN	-0.13021	0.0704013
sp|Q08170|SRSF4_HUMAN	-0.107632	0.613229		sp|Q7L0Y3|TM10C_HUMAN	-0.130725	1.17768
sp|Q9BRU9|UTP23_HUMAN	-0.107907	0.418227		sp|Q13127|REST_HUMAN	-0.131391	0.10916
sp|Q9H8G2|CAAP1_HUMAN	-0.107998	1.13969		sp|Q9Y580|RBM7_HUMAN	-0.13215	0.714852
sp|Q14562|DHX8_HUMAN	-0.108207	0.515461		sp|P49750|YLPM1_HUMAN	-0.134615	0.916553
sp|Q96AG4|LRC59_HUMAN	-0.108606	0.256437		sp|Q2TAY7|SMU1_HUMAN	-0.136127	1.19816
sp|Q9UMS4|PRP19_HUMAN	-0.109347	0.763943		sp|Q15428|SF3A2_HUMAN	-0.13751	0.659417
sp|Q12849|GRSF1_HUMAN	-0.109367	0.231766		REV__sp|Q5CZC0|FSIP2_HUMAN	-0.13752	0.197943
sp|Q9P275|UBP36_HUMAN	-0.110199	1.19336		sp|P52597|HNRPF_HUMAN	-0.137824	1.19856
sp|P68366|TBA4A_HUMAN	-0.110769	0.413529		sp|Q9BV38|WDR18_HUMAN	-0.138956	0.832648
sp|Q03001|DYST_HUMAN	-0.112521	0.473804		sp|Q9GZS1|RPA49_HUMAN	-0.140179	1.1254
sp|Q9C086|IN80B_HUMAN	-0.112704	0.89607		sp|Q9BYN8|RT26_HUMAN	-0.140891	0.313279
sp|P55081|MFAP1_HUMAN	-0.112709	0.758826		zz|Y-FGCZCont00285|;sp|P35908|K22E_HUMAN;zz|Y-FGCZCont00147|;CON__P35908;zz|Y-FGCZCont00243|	-0.141026	0.220467
sp|Q8IXQ5|KLHL7_HUMAN	-0.112803	0.090962		sp|O94887|FARP2_HUMAN	-0.14223	0.252019
sp|Q9NUL7|DDX28_HUMAN	-0.112833	0.133292		sp|Q16610|ECM1_HUMAN	-0.145344	0.181304
sp|P30050|RL12_HUMAN	-0.113265	0.786771		sp|P82650|RT22_HUMAN	-0.146417	0.376244
sp|Q02878|RL6_HUMAN	-0.113339	0.637932		sp|Q9BTC8|MTA3_HUMAN	-0.146504	0.235127
sp|O43823|AKAP8_HUMAN	-0.113484	0.545333		sp|Q9BSC4|NOL10_HUMAN	-0.146977	1.16262
sp|Q8IZT6|ASPM_HUMAN	-0.113581	0.264807		sp|Q9BTX1|NDC1_HUMAN	-0.147515	0.508577
sp|Q9Y2W1|TR150_HUMAN	-0.11361	1.11592		sp|Q8TBF4|ZCRB1_HUMAN	-0.147756	0.223939
sp|O60287|NPA1P_HUMAN	-0.113918	0.785639		sp|P57071|PRD15_HUMAN	-0.148227	0.236762
sp|Q9Y3B7|RM11_HUMAN	-0.114015	0.953114		sp|Q5T750|XP32_HUMAN	-0.148632	0.125083
sp|P54198|HIRA_HUMAN	-0.114156	0.248147		sp|Q13823|NOG2_HUMAN	-0.148755	1.47421
sp|Q96MX3|ZNF48_HUMAN	-0.114626	0.409866		sp|P62899|RL31_HUMAN	-0.149402	1.26909
sp|Q8NFW8|NEUA_HUMAN	-0.114889	0.265963		sp|O43159|RRP8_HUMAN	-0.149739	1.21858
sp|Q96GC6|ZN274_HUMAN	-0.11502	0.208492		sp|P16989|YBOX3_HUMAN	-0.150349	0.155929
zz|Y-FGCZCont00432|;sp|Q9C075|K1C23_HUMAN;CON__Q9C075	-0.115214	0.146298		sp|P82663|RT25_HUMAN	-0.150808	0.203399
sp|Q15393|SF3B3_HUMAN	-0.115349	0.875605		sp|Q7L590|MCM10_HUMAN	-0.151517	0.581384
sp|O15371|EIF3D_HUMAN	-0.116094	0.0855686		sp|Q8N1F7|NUP93_HUMAN	-0.152203	1.50115
sp|P62917|RL8_HUMAN	-0.116336	0.699129		sp|Q09161|NCBP1_HUMAN	-0.152854	0.563988
sp|Q03164|KMT2A_HUMAN	-0.116383	1.01562		sp|A8CG34|P121C_HUMAN	-0.154237	0.492748
sp|P62913|RL11_HUMAN	-0.116496	0.715005		sp|Q8N567|ZCHC9_HUMAN	-0.154769	0.792296
sp|P62841|RS15_HUMAN	-0.117004	0.576508		sp|Q9BRU9|UTP23_HUMAN	-0.155828	0.658403
sp|Q8NDF8|PAPD5_HUMAN	-0.1171	0.770573		sp|O43447|PPIH_HUMAN	-0.156091	0.389766
sp|P40938|RFC3_HUMAN	-0.117195	1.13257		sp|Q9NRW3|ABC3C_HUMAN	-0.156708	0.437113
sp|Q12824|SNF5_HUMAN	-0.118014	0.376445		sp|P18583|SON_HUMAN	-0.158354	1.44776
sp|Q9NY12|GAR1_HUMAN	-0.118304	0.624141		sp|P38646|GRP75_HUMAN	-0.158597	0.68728
sp|Q96PK6|RBM14_HUMAN	-0.118359	0.918678		sp|Q9Y2R5|RT17_HUMAN	-0.159024	0.275865
sp|P26368|U2AF2_HUMAN	-0.118452	0.660175		sp|Q9UBB5|MBD2_HUMAN	-0.159446	0.853457
sp|Q6P2Q9|PRP8_HUMAN	-0.120003	1.10183		zz|Y-FGCZCont00288|;sp|P02533|K1C14_HUMAN;CON__P02533;zz|Y-FGCZCont00188|	-0.159578	0.189504
sp|P52747|ZN143_HUMAN	-0.120281	0.304531		sp|Q9Y3C6|PPIL1_HUMAN	-0.162406	0.847886
sp|Q5VWG9|TAF3_HUMAN	-0.120343	0.431237		sp|Q06587|RING1_HUMAN	-0.163924	0.728625
sp|P62424|RL7A_HUMAN	-0.120382	0.951843		sp|O95391|SLU7_HUMAN	-0.164544	0.421634
sp|Q8WWK9|CKAP2_HUMAN	-0.120527	0.81375		sp|P14866|HNRPL_HUMAN	-0.164604	0.582255
sp|Q49A26|GLYR1_HUMAN	-0.120604	0.653013		sp|Q9NW13|RBM28_HUMAN	-0.165142	1.70149
sp|Q9UNX3|RL26L_HUMAN	-0.12115	0.526993		sp|Q6PKG0|LARP1_HUMAN	-0.16869	0.44587
sp|Q8IWS0|PHF6_HUMAN	-0.121398	0.840084		sp|Q01844|EWS_HUMAN	-0.169784	0.410127
sp|Q9H6R4|NOL6_HUMAN	-0.121763	1.10415		sp|Q9UL40|ZN346_HUMAN	-0.170537	0.72914
sp|Q8TDD1|DDX54_HUMAN	-0.12244	1.05219		sp|Q9Y3B9|RRP15_HUMAN	-0.170822	1.2279
sp|Q9BZJ0|CRNL1_HUMAN	-0.122639	0.659529		sp|Q9UMY1|NOL7_HUMAN	-0.172681	1.24659
sp|P46777|RL5_HUMAN	-0.122914	1.10232		sp|Q13418|ILK_HUMAN	-0.175358	0.21216
sp|Q00577|PURA_HUMAN	-0.123177	0.187707		sp|P25398|RS12_HUMAN	-0.176253	0.421445
sp|Q9H981|ARP8_HUMAN	-0.12327	0.600484		sp|Q8N8A6|DDX51_HUMAN	-0.177265	2.37816
sp|P15924|DESP_HUMAN	-0.123272	0.196455		sp|Q9NYF8|BCLF1_HUMAN	-0.177273	1.91276
sp|Q8N3Z6|ZCHC7_HUMAN	-0.123884	0.527537		sp|Q8IXK0|PHC2_HUMAN	-0.179367	1.43858
sp|P62241|RS8_HUMAN	-0.12407	0.958284		sp|O75531|BAF_HUMAN	-0.179902	1.21503
sp|Q9NZ01|TECR_HUMAN	-0.124419	0.236098		zz|Y-FGCZCont00174|;CON__P04259;zz|Y-FGCZCont00034|;zz|Y-FGCZCont00039|	-0.180302	0.157956
sp|P46781|RS9_HUMAN	-0.124874	1.12691		sp|Q6ZUT1|NKAP1_HUMAN	-0.181438	0.2981
sp|Q8IXK0|PHC2_HUMAN	-0.12501	1.1322		sp|Q9UG63|ABCF2_HUMAN	-0.181779	0.65319
sp|P35251|RFC1_HUMAN	-0.125339	1.21465		sp|O14979|HNRDL_HUMAN	-0.18284	1.10707
sp|Q9NQW6|ANLN_HUMAN	-0.12547	0.275384		sp|P0DMV9|HS71B_HUMAN;sp|P0DMV8|HS71A_HUMAN;sp|P34931|HS71L_HUMAN	-0.183056	0.266155
sp|O95793|STAU1_HUMAN	-0.125671	0.954469		sp|Q9NPG3|UBN1_HUMAN	-0.184514	0.986056
sp|Q9GZL7|WDR12_HUMAN	-0.125716	0.566412		sp|Q9P2D1|CHD7_HUMAN	-0.185418	1.45805
sp|Q7L2Z9|CENPQ_HUMAN	-0.125902	0.177545		zz|Y-FGCZCont00061|	-0.18762	0.0693167
sp|O00629|IMA3_HUMAN	-0.126124	0.426252		REV__sp|Q7Z7M1|AGRD2_HUMAN	-0.188585	0.0483448
sp|Q99879|H2B1M_HUMAN;sp|Q99877|H2B1N_HUMAN;sp|Q93079|H2B1H_HUMAN;sp|Q5QNW6|H2B2F_HUMAN;sp|P62807|H2B1C_HUMAN;sp|P58876|H2B1D_HUMAN;sp|O60814|H2B1K_HUMAN;sp|P57053|H2BFS_HUMAN;sp|Q99880|H2B1L_HUMAN	-0.127063	0.520833		sp|Q5RKV6|EXOS6_HUMAN	-0.188698	1.91395
sp|Q8WUA4|TF3C2_HUMAN	-0.127063	1.08869		sp|P38159|RBMX_HUMAN	-0.189448	1.52824
sp|Q9Y221|NIP7_HUMAN	-0.127094	0.87835		sp|Q9Y2R4|DDX52_HUMAN	-0.190258	2.02793
sp|P83731|RL24_HUMAN	-0.127428	1.11778		sp|P11166|GTR1_HUMAN	-0.19125	1.30275
sp|P61254|RL26_HUMAN	-0.127623	0.734793		sp|Q9BVP2|GNL3_HUMAN	-0.191961	1.6969
sp|Q13573|SNW1_HUMAN	-0.127985	1.28158		sp|O75525|KHDR3_HUMAN	-0.19296	0.368632
sp|Q12872|SFSWA_HUMAN	-0.128093	1.19541		sp|Q9BQ75|CMS1_HUMAN	-0.193168	0.959939
sp|Q96FJ2|DYL2_HUMAN;sp|P63167|DYL1_HUMAN	-0.128139	0.104341		sp|Q9H5J8|TAF1D_HUMAN	-0.194079	0.706025
sp|O00571|DDX3X_HUMAN;sp|O15523|DDX3Y_HUMAN	-0.12835	0.0610354		sp|Q96KR1|ZFR_HUMAN	-0.196063	1.45551
sp|Q96SB4|SRPK1_HUMAN	-0.128373	0.603433		sp|P08621|RU17_HUMAN	-0.19642	1.85408
sp|Q8IY92|SLX4_HUMAN	-0.128541	0.36871		sp|O60684|IMA7_HUMAN;sp|O15131|IMA6_HUMAN	-0.198208	0.439512
sp|O95251|KAT7_HUMAN	-0.128735	0.961483		sp|O75190|DNJB6_HUMAN	-0.199936	0.302605
sp|Q99661|KIF2C_HUMAN	-0.129066	0.340752		sp|O75151|PHF2_HUMAN	-0.202362	1.8881
sp|Q7L2E3|DHX30_HUMAN	-0.129789	1.09283		sp|P78332|RBM6_HUMAN	-0.202836	0.902049
sp|Q00839|HNRPU_HUMAN	-0.129913	0.913838		sp|Q9H6R0|DHX33_HUMAN	-0.203873	2.06426
sp|O60341|KDM1A_HUMAN	-0.130187	0.562302		sp|O95793|STAU1_HUMAN	-0.206577	2.62835
sp|Q6NZY4|ZCHC8_HUMAN	-0.13027	0.723273		sp|Q9H116|GZF1_HUMAN	-0.207609	0.958544
sp|Q8TED0|UTP15_HUMAN	-0.13029	0.918991		sp|P17020|ZNF16_HUMAN	-0.210435	0.158092
sp|Q8N9M1|CS047_HUMAN	-0.130703	0.52523		sp|Q8N1N4|K2C78_HUMAN;zz|Y-FGCZCont00269|;CON__Q8N1N4-2;CON__Q7RTT2	-0.211512	0.427955
sp|Q6P1J9|CDC73_HUMAN	-0.13075	0.319713		sp|Q8IY81|SPB1_HUMAN	-0.21177	1.93477
sp|A6NHQ2|FBLL1_HUMAN	-0.130884	1.3285		sp|A8MW92|P20L1_HUMAN	-0.211982	0.878459
sp|Q9H160|ING2_HUMAN	-0.130999	0.233005		sp|O15381|NVL_HUMAN	-0.212026	1.30757
sp|Q2NKX8|ERC6L_HUMAN	-0.131055	0.121781		sp|Q96DY7|MTBP_HUMAN	-0.212206	0.270242
sp|Q9NVU7|SDA1_HUMAN	-0.131365	0.970818		sp|Q13330|MTA1_HUMAN	-0.212382	0.245713
sp|Q8IXT5|RB12B_HUMAN	-0.131731	0.676224		sp|Q9H4L4|SENP3_HUMAN	-0.213103	2.81706
sp|Q9NW13|RBM28_HUMAN	-0.131749	0.807156		sp|P20929|NEBU_HUMAN	-0.216992	0.633645
sp|Q9BUJ2|HNRL1_HUMAN	-0.131794	1.39843		sp|Q03001|DYST_HUMAN	-0.217771	1.53365
sp|P35240|MERL_HUMAN	-0.132039	0.468724		sp|P53999|TCP4_HUMAN	-0.217912	0.445218
sp|Q96HA1|P121A_HUMAN	-0.132119	0.179515		sp|P22087|FBRL_HUMAN	-0.218515	2.38754
zz|Y-FGCZCont00468|;CON__ENSEMBL:ENSBTAP00000031900	-0.132321	0.459565		sp|A6NKT7|RGPD3_HUMAN;sp|Q7Z3J3|RGPD4_HUMAN	-0.218578	1.02683
sp|P53999|TCP4_HUMAN	-0.132417	0.271178		sp|Q01831|XPC_HUMAN	-0.219343	2.49363
sp|Q9Y6J0|CABIN_HUMAN	-0.133017	0.132576		sp|Q9BQG0|MBB1A_HUMAN	-0.220461	2.41054
sp|P57071|PRD15_HUMAN	-0.133064	0.152559		sp|P35527|K1C9_HUMAN;zz|Y-FGCZCont00100|;CON__P35527;zz|Y-FGCZCont00220|;zz|Y-FGCZCont00196|	-0.223333	0.281659
sp|Q71F23|CENPU_HUMAN	-0.133122	0.259733		sp|Q7Z2Z1|TICRR_HUMAN	-0.223344	0.349819
sp|P06733|ENOA_HUMAN	-0.1334	0.0711342		sp|Q9H7N4|SFR19_HUMAN	-0.223855	1.30773
sp|Q9NZI7|UBIP1_HUMAN	-0.133539	0.880788		sp|Q8NDD1|CA131_HUMAN	-0.225964	0.50147
sp|Q01844|EWS_HUMAN	-0.133862	0.355276		sp|Q14683|SMC1A_HUMAN	-0.226071	1.74728
zz|Y-FGCZCont00461|;CON__ENSEMBL:ENSBTAP00000018229	-0.135196	0.639907		sp|Q8WY36|BBX_HUMAN	-0.226911	1.68987
sp|Q969R5|LMBL2_HUMAN	-0.135468	0.412532		sp|Q6IPU0|CENPP_HUMAN	-0.228273	0.467436
sp|Q8NDX5|PHC3_HUMAN	-0.13547	0.341811		sp|Q15554|TERF2_HUMAN	-0.23161	0.675174
sp|Q9Y5S9|RBM8A_HUMAN	-0.135833	0.438393		sp|Q5T749|KPRP_HUMAN	-0.232795	0.49613
sp|Q9BZK7|TBL1R_HUMAN	-0.135862	0.921396		sp|P13646|K1C13_HUMAN;zz|Y-FGCZCont00452|;CON__ENSEMBL:ENSP00000377550	-0.233762	0.0858921
sp|Q7Z2Z1|TICRR_HUMAN	-0.136782	0.289144		sp|Q92552|RT27_HUMAN	-0.238132	1.31661
sp|Q8WVV4|POF1B_HUMAN	-0.137218	0.198832		sp|Q9UBL3|ASH2L_HUMAN	-0.238589	1.2908
sp|O95785|WIZ_HUMAN	-0.137277	0.480417		sp|P62875|RPAB5_HUMAN	-0.238719	2.18986
sp|Q99549|MPP8_HUMAN	-0.137313	0.184749		sp|Q15007|FL2D_HUMAN	-0.23878	1.85761
sp|Q9H147|TDIF1_HUMAN	-0.137371	0.996721		sp|Q8NBT2|SPC24_HUMAN	-0.239999	0.2741
sp|P40926|MDHM_HUMAN	-0.137414	0.192365		sp|Q9NZM5|NOP53_HUMAN	-0.241006	2.60469
sp|P62753|RS6_HUMAN	-0.137671	1.43794		sp|Q13428|TCOF_HUMAN	-0.242184	1.61581
sp|Q06787|FMR1_HUMAN	-0.138169	1.10059		sp|Q96JB3|HIC2_HUMAN	-0.243152	0.339648
sp|Q08554|DSC1_HUMAN	-0.138256	0.229225		sp|P14923|PLAK_HUMAN	-0.243762	0.498635
sp|Q9BYN8|RT26_HUMAN	-0.138277	0.320324		sp|Q9P275|UBP36_HUMAN	-0.245186	3.31374
sp|Q03701|CEBPZ_HUMAN	-0.13845	0.778407		sp|O60216|RAD21_HUMAN	-0.246079	2.70207
sp|Q4VC44|FWCH1_HUMAN	-0.138589	0.469888		sp|Q96SB4|SRPK1_HUMAN	-0.247879	1.73504
sp|Q92785|REQU_HUMAN	-0.13872	0.180106		sp|Q4VC44|FWCH1_HUMAN	-0.247921	0.923895
sp|Q8IWI9|MGAP_HUMAN	-0.13881	0.400486		sp|P49411|EFTU_HUMAN	-0.250332	2.21227
sp|Q8NB78|KDM1B_HUMAN	-0.13906	0.201502		sp|P49792|RBP2_HUMAN	-0.252324	2.57636
sp|Q8IYB3|SRRM1_HUMAN	-0.139146	1.10223		sp|Q9UJX3|APC7_HUMAN	-0.253478	0.361239
sp|P05386|RLA1_HUMAN	-0.139591	0.929386		sp|Q96MU7|YTDC1_HUMAN	-0.253766	1.54218
sp|P52272|HNRPM_HUMAN	-0.139711	0.885472		sp|P41212|ETV6_HUMAN	-0.256614	0.190513
sp|Q9BVI4|NOC4L_HUMAN	-0.139806	1.44022		sp|O15213|WDR46_HUMAN	-0.257025	1.25624
sp|Q14137|BOP1_HUMAN	-0.139896	1.07688		sp|Q9UQE7|SMC3_HUMAN	-0.25724	2.56428
sp|P78316|NOP14_HUMAN	-0.140674	1.05703		sp|Q13595|TRA2A_HUMAN	-0.25815	2.53586
sp|Q86VM9|ZCH18_HUMAN	-0.140832	1.29751		sp|Q2NKX8|ERC6L_HUMAN	-0.258327	0.237188
sp|P16989|YBOX3_HUMAN	-0.141721	0.163832		sp|Q96A19|C102A_HUMAN	-0.259847	0.765771
sp|Q12996|CSTF3_HUMAN	-0.141809	0.20907		sp|Q15573|TAF1A_HUMAN	-0.259931	2.53206
sp|Q6P0N0|M18BP_HUMAN	-0.141824	0.312701		sp|P52701|MSH6_HUMAN	-0.260931	0.356147
sp|Q5XKP0|MIC13_HUMAN	-0.141851	0.18504		sp|Q9HCD5|NCOA5_HUMAN	-0.261191	2.67505
sp|P09874|PARP1_HUMAN	-0.141908	0.272794		sp|Q96ST3|SIN3A_HUMAN	-0.26217	0.892048
sp|Q9UC06|ZNF70_HUMAN	-0.143082	0.297695		sp|P01857|IGHG1_HUMAN;sp|P01861|IGHG4_HUMAN;sp|P01860|IGHG3_HUMAN	-0.26268	0.218385
sp|Q92618|ZN516_HUMAN	-0.143274	0.359471		sp|Q9Y3A2|UTP11_HUMAN	-0.2639	0.691981
REV__sp|P20929|NEBU_HUMAN	-0.143953	0.0897612		sp|Q9NWS1|PARI_HUMAN	-0.263917	0.615964
sp|Q96A08|H2B1A_HUMAN	-0.14428	0.661847		sp|Q96QE5|TEFM_HUMAN	-0.266465	1.25989
sp|Q9GZR2|REXO4_HUMAN	-0.144442	0.901865		sp|Q9P031|TAP26_HUMAN	-0.266829	0.484988
sp|Q9HB58|SP110_HUMAN	-0.144557	0.590119		sp|A0JLT2|MED19_HUMAN	-0.269063	0.451667
sp|Q92922|SMRC1_HUMAN	-0.144659	0.697039		zz|Y-FGCZCont00377|;CON__P02666;zz|Y-FGCZCont00154|	-0.269326	0.177652
sp|Q9BUQ8|DDX23_HUMAN	-0.144693	0.59941		sp|Q9BUZ4|TRAF4_HUMAN	-0.269542	0.451953
zz|Y-FGCZCont00060|	-0.145259	0.106154		sp|P63208|SKP1_HUMAN	-0.269943	1.82319
sp|O15479|MAGB2_HUMAN	-0.145822	0.72114		sp|Q8TF68|ZN384_HUMAN	-0.271104	2.41199
sp|P42695|CNDD3_HUMAN	-0.145862	0.136593		sp|P51571|SSRD_HUMAN	-0.271327	1.97331
sp|Q9BRD0|BUD13_HUMAN	-0.146507	0.752991		sp|Q6PL18|ATAD2_HUMAN	-0.271839	0.42099
sp|Q13085|ACACA_HUMAN	-0.14712	0.661129		sp|Q6NZY4|ZCHC8_HUMAN	-0.272949	1.81071
sp|P49458|SRP09_HUMAN	-0.148837	0.435819		sp|P53582|MAP11_HUMAN	-0.273363	0.355395
sp|Q9UQ35|SRRM2_HUMAN	-0.149106	1.29143		sp|Q9NQ55|SSF1_HUMAN	-0.274713	3.06442
sp|Q15326|ZMY11_HUMAN	-0.149314	0.59802		sp|O95625|ZBT11_HUMAN	-0.274951	1.97017
sp|Q71U36|TBA1A_HUMAN	-0.149516	0.441219		sp|Q96P63|SPB12_HUMAN	-0.275027	0.255415
sp|Q96MU7|YTDC1_HUMAN	-0.150113	0.528642		sp|Q9Y6Q3|ZFP37_HUMAN	-0.275554	0.715222
sp|O60318|GANP_HUMAN	-0.15072	0.446461		sp|P62140|PP1B_HUMAN	-0.275985	2.25895
sp|Q9Y3U8|RL36_HUMAN	-0.150902	1.05768		sp|Q92759|TF2H4_HUMAN	-0.276834	1.53813
sp|Q96E39|RMXL1_HUMAN	-0.150945	0.54579		sp|Q9H8G2|CAAP1_HUMAN	-0.276908	2.99123
sp|Q9NVC6|MED17_HUMAN	-0.151837	0.205298		sp|P50750|CDK9_HUMAN	-0.279822	1.15778
sp|P52292|IMA1_HUMAN	-0.151964	1.06495		sp|P39656|OST48_HUMAN	-0.282258	0.518968
sp|Q9UH17|ABC3B_HUMAN	-0.152263	1.70148		sp|Q9BRD0|BUD13_HUMAN	-0.282934	2.16173
sp|Q9Y3Y2|CHTOP_HUMAN	-0.15265	0.894637		sp|Q99590|SCAFB_HUMAN	-0.286002	1.78674
sp|Q9NUQ6|SPS2L_HUMAN	-0.153065	1.38301		zz|Y-FGCZCont00442|;sp|P20930|FILA_HUMAN;CON__P20930	-0.287922	0.180376
sp|Q7Z460|CLAP1_HUMAN	-0.153361	0.0996892		sp|O00567|NOP56_HUMAN	-0.289841	2.49553
sp|P62280|RS11_HUMAN	-0.153927	1.24311		sp|P32119|PRDX2_HUMAN	-0.290423	0.416113
sp|Q9Y2R4|DDX52_HUMAN	-0.154011	1.34721		REV__sp|Q8TD57|DYH3_HUMAN	-0.290717	0.168734
sp|Q9NPJ6|MED4_HUMAN	-0.154541	0.680462		sp|A6NFI3|ZN316_HUMAN	-0.291372	0.559022
sp|Q9Y3B4|SF3B6_HUMAN	-0.154739	0.843915		sp|P68371|TBB4B_HUMAN	-0.291462	2.90829
sp|E9PRG8|CK098_HUMAN	-0.15512	0.726659		sp|Q9C005|DPY30_HUMAN	-0.293119	2.50343
sp|P35250|RFC2_HUMAN	-0.155125	1.54182		sp|Q9NPE3|NOP10_HUMAN	-0.293473	2.50102
sp|Q8WXA9|SREK1_HUMAN	-0.155287	0.46565		zz|Y-FGCZCont00035|;sp|P02538|K2C6A_HUMAN;CON__P02538;zz|Y-FGCZCont00144|	-0.293483	0.197697
sp|Q9NQ55|SSF1_HUMAN	-0.155462	1.33079		sp|Q07666|KHDR1_HUMAN	-0.295579	3.61816
sp|Q96HS1|PGAM5_HUMAN	-0.15554	0.903331		sp|Q03164|KMT2A_HUMAN	-0.296435	4.2177
sp|Q92750|TAF4B_HUMAN	-0.156663	0.639466		sp|O95243|MBD4_HUMAN	-0.29776	1.21852
sp|Q14839|CHD4_HUMAN	-0.157831	0.821373		sp|Q13601|KRR1_HUMAN	-0.298312	3.27037
sp|O43290|SNUT1_HUMAN	-0.157945	1.16023		sp|Q15024|EXOS7_HUMAN	-0.300487	1.42268
sp|Q2TAY7|SMU1_HUMAN	-0.158218	1.52938		sp|Q96AK3|ABC3D_HUMAN	-0.302236	1.6635
sp|O95639|CPSF4_HUMAN	-0.158675	1.3413		sp|Q14684|RRP1B_HUMAN	-0.303002	2.81701
sp|Q96ME7|ZN512_HUMAN	-0.159019	1.20286		sp|A6NHQ2|FBLL1_HUMAN	-0.307777	3.23723
sp|Q9NY93|DDX56_HUMAN	-0.159049	1.10186		sp|Q9NU22|MDN1_HUMAN	-0.310363	3.76178
sp|O75525|KHDR3_HUMAN	-0.159089	0.287415		sp|O60762|DPM1_HUMAN	-0.310622	1.87329
sp|Q9Y5K5|UCHL5_HUMAN	-0.160389	0.569159		sp|P05089|ARGI1_HUMAN	-0.311636	0.645109
sp|Q9NVN8|GNL3L_HUMAN	-0.160536	1.02		zz|Y-FGCZCont00284|;sp|P13647|K2C5_HUMAN;CON__P13647;zz|Y-FGCZCont00252|	-0.311888	0.487545
sp|Q9ULW0|TPX2_HUMAN	-0.160921	0.40341		zz|Y-FGCZCont00289|;sp|P48668|K2C6C_HUMAN;CON__P48668;zz|Y-FGCZCont00158|	-0.311892	0.200517
sp|O60885|BRD4_HUMAN;sp|Q15059|BRD3_HUMAN	-0.161385	0.351894		sp|Q9H2Y7|ZN106_HUMAN	-0.315513	1.6253
sp|Q96Q89|KI20B_HUMAN	-0.161812	0.868794		sp|P04406|G3P_HUMAN	-0.315883	1.04019
sp|P46776|RL27A_HUMAN	-0.161988	0.762633		sp|Q7Z2W4|ZCCHV_HUMAN	-0.31734	1.76695
zz|Y-FGCZCont00307|;CON__Q3SZR3	-0.161989	0.383822		sp|Q9NVU7|SDA1_HUMAN	-0.317941	2.7029
sp|Q9BUN8|DERL1_HUMAN	-0.162403	0.385955		sp|P52434|RPAB3_HUMAN	-0.31803	2.71093
sp|P41208|CETN2_HUMAN	-0.1626	0.684355		sp|O60832|DKC1_HUMAN	-0.319064	3.1416
sp|P62899|RL31_HUMAN	-0.164574	1.16603		sp|Q53T94|TAF1B_HUMAN	-0.323381	3.23704
sp|Q9H9L3|I20L2_HUMAN	-0.164843	0.917778		sp|O43167|ZBT24_HUMAN	-0.32638	0.369118
sp|Q9UPP1|PHF8_HUMAN	-0.166029	1.46841		sp|Q6NW34|NEPRO_HUMAN	-0.326398	3.77586
sp|Q13243|SRSF5_HUMAN	-0.166092	1.63876		sp|O00411|RPOM_HUMAN	-0.327336	2.51635
sp|Q7L0Y3|TM10C_HUMAN	-0.166408	1.3022		sp|Q9P015|RM15_HUMAN	-0.328174	0.503549
sp|Q13415|ORC1_HUMAN	-0.166479	0.917365		sp|P42357|HUTH_HUMAN	-0.328707	0.337627
sp|Q8IWA0|WDR75_HUMAN	-0.166724	1.79703		sp|O75152|ZC11A_HUMAN	-0.329132	2.36781
sp|Q5SY16|NOL9_HUMAN	-0.167213	1.02271		sp|Q12905|ILF2_HUMAN	-0.329226	3.5092
sp|Q15398|DLGP5_HUMAN	-0.167287	0.460643		sp|Q01780|EXOSX_HUMAN	-0.329645	3.18885
sp|Q13123|RED_HUMAN	-0.168074	1.06865		sp|Q8N3E9|PLCD3_HUMAN	-0.330094	2.24752
sp|P37802|TAGL2_HUMAN	-0.168547	0.160716		sp|Q9UKD2|MRT4_HUMAN	-0.331637	2.77492
sp|P0DPI3|CENL2_HUMAN;sp|A0A0U1RR11|CENL1_HUMAN;sp|A0A0U1RRI6|CENL3_HUMAN	-0.16891	0.437123		zz|Y-FGCZCont00441|;sp|Q86YZ3|HORN_HUMAN;CON__Q86YZ3	-0.332949	0.459211
sp|Q9NQT5|EXOS3_HUMAN	-0.168916	0.719015		sp|Q9HCY8|S10AE_HUMAN	-0.334553	0.30006
sp|Q96QC0|PP1RA_HUMAN	-0.169034	1.10596		sp|Q14807|KIF22_HUMAN	-0.335574	1.82684
sp|P52948|NUP98_HUMAN	-0.169192	0.325052		sp|O76094|SRP72_HUMAN	-0.335864	1.20994
zz|Y-FGCZCont00289|;sp|P48668|K2C6C_HUMAN;CON__P48668;zz|Y-FGCZCont00158|	-0.169421	0.0874941		sp|Q9UM54|MYO6_HUMAN	-0.33735	1.73308
sp|Q9Y4W2|LAS1L_HUMAN	-0.169544	1.52706		sp|Q69YH5|CDCA2_HUMAN	-0.337936	3.35132
sp|Q8IWX8|CHERP_HUMAN	-0.169926	1.6908		REV__sp|Q5TDP6|LGSN_HUMAN	-0.338096	0.921769
sp|Q02543|RL18A_HUMAN	-0.170466	1.1789		sp|Q6P161|RM54_HUMAN	-0.338649	2.546
sp|Q969G3|SMCE1_HUMAN	-0.170561	0.935345		sp|P42285|MTREX_HUMAN	-0.340254	3.37566
zz|Y-FGCZCont00375|;CON__P02662;zz|Y-FGCZCont00124|	-0.170833	0.102497		sp|Q13867|BLMH_HUMAN	-0.34298	0.436368
sp|Q9Y5B6|PAXB1_HUMAN	-0.171514	0.66007		sp|P31942|HNRH3_HUMAN	-0.344912	0.615319
sp|O15381|NVL_HUMAN	-0.171586	0.574773		sp|Q659A1|ICE2_HUMAN	-0.346637	0.899384
sp|Q5VT52|RPRD2_HUMAN	-0.171656	1.13012		sp|P28347|TEAD1_HUMAN;sp|Q99594|TEAD3_HUMAN;sp|Q15562|TEAD2_HUMAN	-0.346716	1.13675
sp|Q9Y3B9|RRP15_HUMAN	-0.171704	1.52231		sp|O75691|UTP20_HUMAN	-0.347172	4.31636
sp|Q9UKN8|TF3C4_HUMAN	-0.172268	0.491887		sp|Q9BRT6|LLPH_HUMAN	-0.348171	2.91235
zz|Y-FGCZCont00337|;CON__Q95M17	-0.172409	0.464419		sp|O00255|MEN1_HUMAN	-0.348407	1.02202
sp|Q12873|CHD3_HUMAN	-0.173641	0.412292		zz|Y-FGCZCont00234|;sp|P04259|K2C6B_HUMAN	-0.350375	0.318637
REV__sp|Q5CZC0|FSIP2_HUMAN	-0.174446	0.2382		sp|Q14186|TFDP1_HUMAN;sp|Q14188|TFDP2_HUMAN	-0.350554	1.33836
sp|P11498|PYC_HUMAN	-0.174711	1.11701		sp|Q15652|JHD2C_HUMAN	-0.351167	0.390634
zz|Y-FGCZCont00193|;sp|P04040|CATA_HUMAN	-0.174915	0.315279		sp|Q96T37|RBM15_HUMAN	-0.351897	3.70774
sp|P51610|HCFC1_HUMAN	-0.175237	1.19363		sp|Q96DH6|MSI2H_HUMAN	-0.352097	1.12251
sp|Q7Z2T5|TRM1L_HUMAN	-0.175645	0.807337		sp|Q9UN86|G3BP2_HUMAN	-0.353028	0.872678
sp|Q16576|RBBP7_HUMAN	-0.175679	0.762975		sp|P61619|S61A1_HUMAN	-0.35345	2.4578
sp|Q14146|URB2_HUMAN	-0.175742	1.44824		sp|Q53GS7|GLE1_HUMAN	-0.355323	1.20048
sp|Q7L590|MCM10_HUMAN	-0.176931	0.846233		sp|Q9NPD3|EXOS4_HUMAN	-0.355502	0.919954
sp|Q96JP5|ZFP91_HUMAN	-0.177027	1.78576		sp|Q5JTH9|RRP12_HUMAN	-0.355838	4.10361
sp|Q9HBE1|PATZ1_HUMAN	-0.178223	0.360376		sp|Q00839|HNRPU_HUMAN	-0.356677	3.03651
sp|Q9UBU8|MO4L1_HUMAN	-0.178389	1.07976		sp|P61244|MAX_HUMAN	-0.356949	1.73844
sp|O60884|DNJA2_HUMAN	-0.178571	0.178658		sp|Q9H4L7|SMRCD_HUMAN	-0.357645	1.04007
sp|Q8NCD3|HJURP_HUMAN	-0.17871	1.35235		sp|Q9Y2X3|NOP58_HUMAN	-0.359393	3.72435
sp|P51398|RT29_HUMAN	-0.17885	0.562348		sp|Q15572|TAF1C_HUMAN	-0.361067	2.70505
sp|Q9NPG3|UBN1_HUMAN	-0.179018	0.801389		zz|Y-FGCZCont00443|;sp|Q5D862|FILA2_HUMAN;CON__Q5D862	-0.364265	0.573873
sp|P40429|RL13A_HUMAN	-0.179074	1.41601		sp|Q6ZVX7|FBX50_HUMAN	-0.365937	0.726916
sp|Q86XZ4|SPAS2_HUMAN	-0.179177	1.3327		sp|O60508|PRP17_HUMAN	-0.36614	1.40816
sp|P46778|RL21_HUMAN	-0.179826	1.76387		sp|P62195|PRS8_HUMAN	-0.372939	0.726518
sp|Q96PZ2|F111A_HUMAN	-0.179835	0.986209		sp|Q9Y221|NIP7_HUMAN	-0.373857	3.26971
sp|Q9H307|PININ_HUMAN	-0.181879	1.1062		sp|Q13761|RUNX3_HUMAN	-0.375701	3.00598
sp|Q15291|RBBP5_HUMAN	-0.1826	0.23869		sp|P82914|RT15_HUMAN	-0.375959	1.11122
sp|Q71UI9|H2AV_HUMAN;sp|P0C0S5|H2AZ_HUMAN	-0.183132	0.432124		sp|P28288|ABCD3_HUMAN	-0.379397	1.09306
sp|Q9Y4A5|TRRAP_HUMAN	-0.183503	1.64256		sp|Q13951|PEBB_HUMAN	-0.379915	1.90219
sp|Q9BVQ7|SPA5L_HUMAN	-0.183707	1.1114		sp|Q9BYE7|PCGF6_HUMAN	-0.381329	1.77052
sp|P52756|RBM5_HUMAN	-0.184845	1.58254		sp|Q3KQU3|MA7D1_HUMAN	-0.384962	2.13568
sp|Q9H583|HEAT1_HUMAN	-0.185699	1.92339		sp|Q96SK2|TM209_HUMAN	-0.386112	2.53564
sp|Q9ULW3|ABT1_HUMAN	-0.185978	1.04282		sp|Q9Y5S9|RBM8A_HUMAN	-0.38771	2.51593
sp|Q9BRT6|LLPH_HUMAN	-0.186711	1.25618		sp|Q02413|DSG1_HUMAN	-0.388287	0.685497
sp|Q96AK3|ABC3D_HUMAN	-0.187212	0.97304		sp|Q8WVV4|POF1B_HUMAN	-0.388318	0.700921
sp|Q7Z2W4|ZCCHV_HUMAN	-0.187503	0.658709		sp|Q9NSI2|F207A_HUMAN	-0.388631	3.31845
sp|P62857|RS28_HUMAN	-0.187777	0.179588		sp|Q86WX3|AROS_HUMAN	-0.389323	3.53541
sp|P51114|FXR1_HUMAN	-0.187795	2.09416		sp|Q9P0W2|HM20B_HUMAN	-0.393109	1.20856
sp|P49756|RBM25_HUMAN	-0.188431	0.85802		sp|O15231|ZN185_HUMAN	-0.394343	1.1437
sp|Q02880|TOP2B_HUMAN	-0.188457	2.01787		sp|P52292|IMA1_HUMAN	-0.399018	4.02584
sp|Q14186|TFDP1_HUMAN;sp|Q14188|TFDP2_HUMAN	-0.188812	0.686121		zz|Y-FGCZCont00193|;sp|P04040|CATA_HUMAN	-0.399066	0.787665
sp|Q9P2K5|MYEF2_HUMAN	-0.189195	1.52764		sp|Q9ULX6|AKP8L_HUMAN	-0.399298	1.02939
sp|Q8NHM5|KDM2B_HUMAN	-0.189256	1.02513		sp|Q6P1J9|CDC73_HUMAN	-0.403227	1.10353
sp|Q9P2D1|CHD7_HUMAN	-0.189456	0.966562		sp|P47914|RL29_HUMAN	-0.405913	0.512928
sp|P35249|RFC4_HUMAN	-0.189939	1.54654		sp|Q9GZR2|REXO4_HUMAN	-0.406722	3.7526
sp|Q9HAN9|NMNA1_HUMAN	-0.190226	1.80142		sp|Q9H0A0|NAT10_HUMAN	-0.407873	3.87925
sp|Q86X51|EZHIP_HUMAN	-0.190946	0.914905		zz|Y-FGCZCont00416|;sp|Q7Z794|K2C1B_HUMAN;CON__Q7Z794	-0.408237	0.562297
sp|Q12800|TFCP2_HUMAN	-0.19101	0.703585		sp|Q92621|NU205_HUMAN	-0.410353	3.62231
sp|P42285|MTREX_HUMAN	-0.19136	1.49412		sp|Q8N3Z6|ZCHC7_HUMAN	-0.410917	2.57251
sp|Q14444|CAPR1_HUMAN	-0.192049	1.19788		sp|O94822|LTN1_HUMAN	-0.413076	1.50316
sp|Q86XK2|FBX11_HUMAN	-0.192147	1.23537		sp|Q13895|BYST_HUMAN	-0.413848	1.93226
sp|Q9UQN3|CHM2B_HUMAN	-0.192326	0.271569		sp|Q9H501|ESF1_HUMAN	-0.414547	5.45263
sp|Q92769|HDAC2_HUMAN	-0.192865	1.08987		sp|Q9UIS9|MBD1_HUMAN	-0.415671	0.722978
sp|Q96T58|MINT_HUMAN	-0.192877	0.470468		sp|P62857|RS28_HUMAN	-0.415803	0.350592
sp|Q96HI0|SENP5_HUMAN	-0.192945	1.08086		sp|Q9H444|CHM4B_HUMAN	-0.418403	4.37988
sp|P17275|JUNB_HUMAN	-0.193541	1.9025		sp|Q9H7H0|MET17_HUMAN	-0.419812	0.47225
sp|Q92889|XPF_HUMAN	-0.193651	0.631038		sp|Q5VWN6|TASO2_HUMAN	-0.421641	0.398496
sp|Q9ULR0|ISY1_HUMAN	-0.193757	1.199		sp|P62136|PP1A_HUMAN	-0.424846	2.9585
sp|Q9HCI5|MAGE1_HUMAN	-0.194275	0.585016		sp|Q9NQT4|EXOS5_HUMAN	-0.425263	1.79092
sp|Q99590|SCAFB_HUMAN	-0.195114	0.993162		sp|P46087|NOP2_HUMAN	-0.42939	4.69612
sp|P49821|NDUV1_HUMAN	-0.195232	0.220344		sp|O95602|RPA1_HUMAN	-0.429923	3.51625
sp|O43913|ORC5_HUMAN	-0.195391	0.751105		sp|Q01469|FABP5_HUMAN	-0.433748	0.437942
sp|Q9Y2P8|RCL1_HUMAN	-0.195695	2.06433		sp|Q9NX24|NHP2_HUMAN	-0.43457	4.45065
sp|Q5BKZ1|ZN326_HUMAN	-0.195918	0.914977		sp|Q9BZE4|NOG1_HUMAN	-0.434857	5.55725
sp|P17096|HMGA1_HUMAN	-0.198085	0.492148		sp|Q9BRJ6|CG050_HUMAN	-0.435305	2.57139
sp|P49327|FAS_HUMAN	-0.198159	0.389002		sp|Q06265|EXOS9_HUMAN	-0.43689	2.09651
sp|Q6PCB5|RSBNL_HUMAN	-0.198318	0.22288		sp|P43004|EAA2_HUMAN	-0.438174	1.83355
sp|P82650|RT22_HUMAN	-0.198842	0.583508		sp|P15924|DESP_HUMAN	-0.438987	0.740398
sp|Q5QJE6|TDIF2_HUMAN	-0.199714	2.06825		sp|Q9H9Y2|RPF1_HUMAN	-0.445077	3.33625
sp|P16403|H12_HUMAN	-0.199913	0.62583		sp|Q9NWT1|PK1IP_HUMAN	-0.447959	3.60613
sp|Q01780|EXOSX_HUMAN	-0.199984	1.75911		sp|O00566|MPP10_HUMAN	-0.448503	5.026
sp|O95926|SYF2_HUMAN	-0.200369	0.381882		sp|O75530|EED_HUMAN	-0.448587	0.536818
sp|O60306|AQR_HUMAN	-0.200384	1.38862		sp|Q9Y5J1|UTP18_HUMAN	-0.448909	3.97708
sp|P55769|NH2L1_HUMAN	-0.201007	1.36067		sp|Q9UHI6|DDX20_HUMAN	-0.451014	1.11913
sp|Q5DJT8|CT452_HUMAN;sp|P0DMV2|CT459_HUMAN;sp|P0DMV1|CT458_HUMAN;sp|P0DMU9|CT45A_HUMAN;sp|Q8NHU0|CT453_HUMAN;sp|Q5HYN5|CT451_HUMAN;sp|P0DMV0|CT457_HUMAN;sp|P0DMU8|CT455_HUMAN;sp|P0DMU7|CT456_HUMAN	-0.201118	0.533032		sp|Q15366|PCBP2_HUMAN	-0.451314	2.56962
sp|Q6PKG0|LARP1_HUMAN	-0.201365	0.668981		sp|Q13310|PABP4_HUMAN	-0.452647	1.85631
sp|Q02539|H11_HUMAN	-0.20154	1.61212		sp|P30260|CDC27_HUMAN	-0.452768	1.91665
sp|P40937|RFC5_HUMAN	-0.201647	1.79257		sp|P21980|TGM2_HUMAN	-0.452833	0.416546
sp|Q9UH99|SUN2_HUMAN	-0.201688	0.607467		sp|Q13868|EXOS2_HUMAN	-0.452864	5.20236
sp|Q9NRZ9|HELLS_HUMAN	-0.201907	1.467		sp|P26599|PTBP1_HUMAN	-0.455244	2.29405
sp|Q3L8U1|CHD9_HUMAN	-0.20198	0.564791		sp|Q13206|DDX10_HUMAN	-0.455286	4.03541
sp|Q8NI35|INADL_HUMAN	-0.20223	0.405495		sp|P82673|RT35_HUMAN	-0.455874	1.86072
sp|Q96BK5|PINX1_HUMAN	-0.202477	1.48081		sp|Q5QJE6|TDIF2_HUMAN	-0.458142	5.909
sp|P28370|SMCA1_HUMAN	-0.203493	1.215		sp|Q5VTL8|PR38B_HUMAN	-0.461363	0.891826
sp|P63208|SKP1_HUMAN	-0.204151	0.773665		sp|Q8NB78|KDM1B_HUMAN	-0.46289	1.42481
sp|Q09666|AHNK_HUMAN	-0.204474	1.19045		sp|P35232|PHB_HUMAN	-0.463327	2.66736
sp|Q71UM5|RS27L_HUMAN	-0.204598	1.47635		sp|Q96MX3|ZNF48_HUMAN	-0.463636	2.60666
sp|P07305|H10_HUMAN	-0.204752	1.07813		sp|Q6PD62|CTR9_HUMAN	-0.464582	0.858436
sp|Q71DI3|H32_HUMAN;sp|Q16695|H31T_HUMAN;sp|P84243|H33_HUMAN;sp|P68431|H31_HUMAN;sp|Q6NXT2|H3C_HUMAN	-0.204965	0.737125		sp|Q14669|TRIPC_HUMAN	-0.465435	5.83204
sp|Q6DD87|ZN787_HUMAN	-0.20583	0.68816		sp|P17275|JUNB_HUMAN	-0.466645	5.51147
sp|Q9C0G0|ZN407_HUMAN	-0.206228	1.3712		sp|Q9NR30|DDX21_HUMAN	-0.467288	5.0024
sp|Q9Y4A0|JERKL_HUMAN	-0.206246	2.14493		sp|Q9UHA3|RLP24_HUMAN	-0.469708	5.26464
sp|P61244|MAX_HUMAN	-0.207493	0.990465		sp|Q96GD3|SCMH1_HUMAN	-0.470146	1.4305
sp|Q86YC2|PALB2_HUMAN	-0.207773	0.347778		sp|Q08554|DSC1_HUMAN	-0.470392	0.881782
sp|P62805|H4_HUMAN	-0.207938	0.846944		sp|Q53HL2|BOREA_HUMAN	-0.47125	2.63353
sp|O15516|CLOCK_HUMAN	-0.208189	0.318377		sp|Q96GQ7|DDX27_HUMAN	-0.472988	5.1389
sp|Q969X6|UTP4_HUMAN	-0.209151	1.7022		sp|Q9UNX4|WDR3_HUMAN	-0.473884	4.45972
sp|Q15545|TAF7_HUMAN	-0.209263	0.624725		sp|P51398|RT29_HUMAN	-0.475963	2.43557
sp|Q9HCD5|NCOA5_HUMAN	-0.209481	1.54139		sp|Q8N9T8|KRI1_HUMAN	-0.48154	4.8753
sp|Q13428|TCOF_HUMAN	-0.209664	1.48247		sp|Q9Y5Z7|HCFC2_HUMAN	-0.485523	1.58534
sp|Q9NWT1|PK1IP_HUMAN	-0.209809	1.10344		sp|Q9BVQ7|SPA5L_HUMAN	-0.485979	2.77181
sp|Q5VZL5|ZMYM4_HUMAN	-0.210697	0.320407		sp|Q9H9Y6|RPA2_HUMAN	-0.487229	2.85002
sp|Q8NB90|AFG2H_HUMAN	-0.210736	0.968419		sp|O95696|BRD1_HUMAN	-0.487791	3.09907
sp|Q9P031|TAP26_HUMAN	-0.210865	0.351361		sp|Q3ZCQ8|TIM50_HUMAN	-0.487856	0.621741
sp|Q92759|TF2H4_HUMAN	-0.211339	0.712103		sp|Q99081|HTF4_HUMAN	-0.488911	3.5057
sp|Q9HCY8|S10AE_HUMAN	-0.21294	0.209641		sp|Q9Y3D3|RT16_HUMAN	-0.489352	0.939824
sp|P32119|PRDX2_HUMAN	-0.213305	0.41861		sp|Q96E39|RMXL1_HUMAN	-0.489556	1.9171
sp|Q9UBL3|ASH2L_HUMAN	-0.213705	1.04407		sp|Q6AHZ1|Z518A_HUMAN	-0.490464	2.67003
sp|Q53GS9|SNUT2_HUMAN	-0.21403	1.91799		sp|P15311|EZRI_HUMAN;sp|P26038|MOES_HUMAN;sp|P35241|RADI_HUMAN	-0.491422	1.98693
sp|O43143|DHX15_HUMAN	-0.217741	0.802412		sp|Q8IWA0|WDR75_HUMAN	-0.492964	5.83306
sp|Q9C005|DPY30_HUMAN	-0.218193	1.61908		sp|P45973|CBX5_HUMAN	-0.49462	2.94878
zz|Y-FGCZCont00086|;zz|Y-FGCZCont00025|;sp|P19013|K2C4_HUMAN;zz|Y-FGCZCont00268|;CON__P19013	-0.21995	0.0839193		sp|P82933|RT09_HUMAN	-0.495437	3.76021
sp|Q6I9Y2|THOC7_HUMAN	-0.22015	0.916858		sp|Q96EY1|DNJA3_HUMAN	-0.498903	0.846262
sp|P56182|RRP1_HUMAN	-0.221407	0.807443		sp|Q13363|CTBP1_HUMAN;sp|P56545|CTBP2_HUMAN	-0.499506	0.322265
sp|O95059|RPP14_HUMAN	-0.221578	0.449961		sp|Q96G21|IMP4_HUMAN	-0.50003	4.25363
sp|P19388|RPAB1_HUMAN	-0.222892	0.720642		sp|Q8WUZ0|BCL7C_HUMAN;sp|Q9BQE9|BCL7B_HUMAN;sp|Q4VC05|BCL7A_HUMAN	-0.500797	2.6636
sp|Q9ULK4|MED23_HUMAN	-0.222974	0.522165		sp|Q68DK7|MSL1_HUMAN	-0.501403	0.442555
sp|P17010|ZFX_HUMAN;sp|P08048|ZFY_HUMAN	-0.225584	0.333057		sp|Q14160|SCRIB_HUMAN	-0.501951	1.19179
sp|P51116|FXR2_HUMAN	-0.226404	0.595399		sp|Q9HB58|SP110_HUMAN	-0.503797	4.68331
sp|Q8WXX5|DNJC9_HUMAN	-0.226874	2.12862		sp|O75683|SURF6_HUMAN	-0.50427	3.13757
sp|Q969H6|POP5_HUMAN	-0.227048	0.932348		sp|Q5M9N0|CD158_HUMAN	-0.505315	1.04905
sp|Q9H4L4|SENP3_HUMAN	-0.227426	2.28826		sp|Q8NDF8|PAPD5_HUMAN	-0.508039	4.50388
sp|Q96KQ7|EHMT2_HUMAN	-0.227732	0.508455		sp|Q8IY37|DHX37_HUMAN	-0.508252	5.2412
sp|Q96EZ8|MCRS1_HUMAN	-0.228054	0.828284		sp|Q9NZZ3|CHMP5_HUMAN	-0.509795	2.41776
sp|P46782|RS5_HUMAN	-0.228087	0.76406		zz|Y-FGCZCont00060|	-0.513391	0.611517
sp|Q15542|TAF5_HUMAN	-0.228279	0.48433		sp|Q6PCB5|RSBNL_HUMAN	-0.516317	1.15342
sp|Q8WY36|BBX_HUMAN	-0.229419	2.19854		sp|Q86UY6|NAA40_HUMAN	-0.518498	3.4358
sp|Q16181|SEPT7_HUMAN	-0.229874	0.876135		sp|Q8N3U4|STAG2_HUMAN	-0.519661	1.77914
sp|O94776|MTA2_HUMAN	-0.23193	1.93475		sp|Q96NY9|MUS81_HUMAN	-0.522029	4.20958
sp|P55199|ELL_HUMAN	-0.232156	0.269694		sp|Q9NV31|IMP3_HUMAN	-0.523398	5.7583
sp|Q9UL40|ZN346_HUMAN	-0.232239	0.985847		sp|Q08211|DHX9_HUMAN	-0.52515	4.49995
sp|Q8NI77|KI18A_HUMAN	-0.232539	1.66342		sp|Q96C57|CSTOS_HUMAN	-0.525404	6.53838
sp|Q9H7E9|CH033_HUMAN	-0.23263	0.995498		sp|Q68D10|SPT2_HUMAN	-0.526593	5.18082
sp|Q7Z589|EMSY_HUMAN	-0.232972	1.55046		sp|Q9BQ67|GRWD1_HUMAN	-0.528779	3.15483
sp|Q06265|EXOS9_HUMAN	-0.233373	1.29486		sp|P19388|RPAB1_HUMAN	-0.530057	2.36076
sp|P19387|RPB3_HUMAN	-0.234344	0.749052		sp|Q8IXT5|RB12B_HUMAN	-0.530078	3.71744
sp|Q9NXF1|TEX10_HUMAN	-0.23486	2.03307		sp|Q9NYH9|UTP6_HUMAN	-0.536825	2.00198
sp|Q9Y6A4|CFA20_HUMAN	-0.235101	0.718728		sp|Q9Y3Y2|CHTOP_HUMAN	-0.537448	5.07377
sp|Q02241|KIF23_HUMAN	-0.235189	2.59233		sp|P46060|RAGP1_HUMAN	-0.539144	5.02832
sp|O75152|ZC11A_HUMAN	-0.235287	1.31042		sp|O75461|E2F6_HUMAN	-0.540013	1.79719
sp|Q8N3X1|FNBP4_HUMAN	-0.235992	1.21268		sp|Q8NHQ9|DDX55_HUMAN	-0.542178	5.22485
sp|Q9P2I0|CPSF2_HUMAN	-0.236744	1.19977		sp|Q9NQZ2|SAS10_HUMAN	-0.542693	5.26102
sp|O60216|RAD21_HUMAN	-0.2371	0.729935		sp|Q9H8H2|DDX31_HUMAN	-0.544892	5.37427
sp|Q86YP4|P66A_HUMAN	-0.238456	1.27347		sp|P17026|ZNF22_HUMAN	-0.550259	5.83774
sp|Q9Y2X0|MED16_HUMAN	-0.23872	0.237193		sp|Q9UGU0|TCF20_HUMAN	-0.554276	2.72643
sp|Q00059|TFAM_HUMAN	-0.238984	0.686419		sp|P48651|PTSS1_HUMAN	-0.555562	0.883184
sp|Q8WXI9|P66B_HUMAN	-0.240655	1.24461		sp|Q8NI36|WDR36_HUMAN	-0.556513	5.20951
sp|Q8TEX9|IPO4_HUMAN	-0.240712	1.80061		sp|P68366|TBA4A_HUMAN	-0.557354	3.91721
sp|Q9NQT4|EXOS5_HUMAN	-0.241144	0.833549		sp|Q99547|MPH6_HUMAN	-0.55765	3.71736
sp|P61326|MGN_HUMAN	-0.241789	0.534069		sp|Q15291|RBBP5_HUMAN	-0.56233	1.22788
sp|P01857|IGHG1_HUMAN;sp|P01861|IGHG4_HUMAN;sp|P01860|IGHG3_HUMAN	-0.242303	0.172405		sp|Q9NV06|DCA13_HUMAN	-0.562815	3.67912
sp|O60264|SMCA5_HUMAN	-0.243557	1.92395		sp|O94880|PHF14_HUMAN	-0.563693	0.890134
sp|Q15554|TERF2_HUMAN	-0.243594	0.607612		sp|Q14151|SAFB2_HUMAN	-0.566061	1.79503
sp|Q96FV9|THOC1_HUMAN	-0.243928	1.19944		sp|Q03701|CEBPZ_HUMAN	-0.567746	4.72321
sp|Q3KQU3|MA7D1_HUMAN	-0.244455	0.909388		sp|Q9BVJ6|UT14A_HUMAN	-0.568683	6.24283
sp|P49711|CTCF_HUMAN	-0.245891	1.30512		sp|Q8IUF8|RIOX2_HUMAN	-0.569854	4.97814
sp|O75592|MYCB2_HUMAN	-0.24604	0.896212		sp|Q969X6|UTP4_HUMAN	-0.569981	5.84573
sp|Q9BYE7|PCGF6_HUMAN	-0.246634	0.818082		sp|Q9Y2J4|AMOL2_HUMAN	-0.571253	1.71685
sp|Q9HCC0|MCCB_HUMAN	-0.246832	1.83652		sp|Q9NP50|SHCAF_HUMAN	-0.572894	3.63995
sp|Q8IX12|CCAR1_HUMAN	-0.247826	0.258719		sp|Q9NYV4|CDK12_HUMAN	-0.573399	0.793806
sp|Q9Y5Q8|TF3C5_HUMAN	-0.248868	0.758415		sp|Q12788|TBL3_HUMAN	-0.573514	6.36207
zz|Y-FGCZCont00278|;zz|Y-FGCZCont00224|;zz|Y-FGCZCont00162|;sp|Q15323|K1H1_HUMAN;CON__Q9UE12;CON__Q15323	-0.249092	0.410067		sp|Q9UC06|ZNF70_HUMAN	-0.574112	1.54512
sp|O43809|CPSF5_HUMAN	-0.249474	0.402144		sp|P17029|ZKSC1_HUMAN	-0.574903	0.580063
zz|Y-FGCZCont00251|;sp|P10599|THIO_HUMAN	-0.249556	0.367575		sp|Q14980|NUMA1_HUMAN	-0.576012	6.30022
sp|Q9NRC8|SIR7_HUMAN	-0.250201	0.138987		sp|Q9UBX3|DIC_HUMAN	-0.57667	1.93327
sp|Q12789|TF3C1_HUMAN	-0.250697	1.07901		sp|Q8WYP5|ELYS_HUMAN	-0.577575	5.94993
sp|Q86W42|THOC6_HUMAN	-0.2518	2.17844		sp|O00541|PESC_HUMAN	-0.579795	5.19762
sp|P51571|SSRD_HUMAN	-0.253188	1.66563		sp|O00257|CBX4_HUMAN	-0.579981	2.50737
sp|Q8WUD4|CCD12_HUMAN	-0.253279	0.475249		zz|Y-FGCZCont00415|;sp|Q6KB66|K2C80_HUMAN;CON__Q6KB66-1	-0.580434	1.47845
sp|Q9NS69|TOM22_HUMAN	-0.253603	0.435764		sp|Q8NB90|AFG2H_HUMAN	-0.580552	4.41903
sp|O94864|ST65G_HUMAN	-0.254884	0.273042		sp|Q15269|PWP2_HUMAN	-0.581487	6.37424
sp|O95983|MBD3_HUMAN	-0.256016	1.31606		sp|Q14692|BMS1_HUMAN	-0.587169	6.41629
sp|Q96BN2|TADA1_HUMAN	-0.257088	0.369347		sp|P55769|NH2L1_HUMAN	-0.588168	5.32399
sp|Q5T0B9|ZN362_HUMAN	-0.257109	0.509509		sp|Q15361|TTF1_HUMAN	-0.588265	4.10091
sp|P55084|ECHB_HUMAN	-0.257188	0.713326		sp|Q96RE7|NACC1_HUMAN	-0.58839	0.732813
sp|Q06587|RING1_HUMAN	-0.257258	1.58024		sp|O15015|ZN646_HUMAN	-0.588932	1.3758
sp|Q96DI7|SNR40_HUMAN	-0.257306	2.30633		sp|Q5SRE5|NU188_HUMAN	-0.591953	2.73125
sp|Q9Y3D3|RT16_HUMAN	-0.258347	0.271442		sp|Q9NRX1|PNO1_HUMAN	-0.593391	4.00346
sp|Q9H2P0|ADNP_HUMAN	-0.25835	1.29809		sp|Q8TED0|UTP15_HUMAN	-0.593675	5.05463
sp|Q9UKV3|ACINU_HUMAN	-0.258659	1.80813		sp|Q92979|NEP1_HUMAN	-0.593903	4.6963
sp|Q9UBB9|TFP11_HUMAN	-0.259423	1.16781		sp|Q00059|TFAM_HUMAN	-0.594709	4.25639
sp|Q96DH6|MSI2H_HUMAN	-0.259623	0.860709		sp|Q8N3R9|MPP5_HUMAN	-0.598703	0.950251
sp|P46063|RECQ1_HUMAN	-0.2597	0.82615		sp|Q9H582|ZN644_HUMAN	-0.601444	2.22727
sp|P46821|MAP1B_HUMAN	-0.260956	0.730455		sp|Q53F19|NCBP3_HUMAN	-0.601979	2.36512
sp|Q8N3U4|STAG2_HUMAN	-0.261851	0.623795		sp|Q9H583|HEAT1_HUMAN	-0.604327	6.067
sp|Q9BTC0|DIDO1_HUMAN	-0.262731	0.198122		sp|Q96EY7|PTCD3_HUMAN	-0.604363	0.399467
sp|Q96NY9|MUS81_HUMAN	-0.263184	1.91659		sp|Q9GZR7|DDX24_HUMAN	-0.605363	6.53091
sp|O43167|ZBT24_HUMAN	-0.263993	0.261804		sp|Q9UIF9|BAZ2A_HUMAN	-0.607715	2.33399
sp|Q8NEM7|SP20H_HUMAN	-0.264488	0.425679		zz|Y-FGCZCont00099|;sp|Q06830|PRDX1_HUMAN	-0.607904	1.25671
sp|Q9H0H5|RGAP1_HUMAN	-0.264555	2.74476		sp|O95453|PARN_HUMAN	-0.609145	1.21998
sp|Q3T8J9|GON4L_HUMAN	-0.265149	0.448004		sp|Q8WWC4|MAIP1_HUMAN	-0.610355	1.58468
sp|Q14207|NPAT_HUMAN	-0.265165	1.03398		sp|P33947|ERD22_HUMAN	-0.611908	1.46484
sp|P29375|KDM5A_HUMAN	-0.26552	1.29028		sp|P14618|KPYM_HUMAN	-0.614863	0.724407
sp|O75925|PIAS1_HUMAN	-0.266496	0.776615		sp|Q96KQ7|EHMT2_HUMAN	-0.616397	2.00591
sp|P56537|IF6_HUMAN	-0.267117	1.72612		sp|Q96BK5|PINX1_HUMAN	-0.616459	4.85941
sp|Q9UNP9|PPIE_HUMAN	-0.26726	1.79798		sp|Q96GC6|ZN274_HUMAN	-0.619459	1.31805
sp|P04844|RPN2_HUMAN	-0.270183	0.484182		sp|P31944|CASPE_HUMAN	-0.620381	0.806067
sp|Q9Y3D9|RT23_HUMAN	-0.271337	0.290188		sp|P04844|RPN2_HUMAN	-0.620759	1.77167
sp|O43791|SPOP_HUMAN	-0.272807	2.92789		sp|P31689|DNJA1_HUMAN	-0.622333	3.6874
sp|Q9H8H0|NOL11_HUMAN	-0.273091	2.67889		sp|Q9BXY0|MAK16_HUMAN	-0.623475	6.60969
zz|Y-FGCZCont00098|;sp|P02768|ALBU_HUMAN;CON__P02768-1	-0.273103	0.746185		sp|Q96GM8|TOE1_HUMAN	-0.627124	1.00841
sp|Q96QR8|PURB_HUMAN	-0.273155	0.421725		sp|O95299|NDUAA_HUMAN	-0.62804	1.98989
sp|Q9NW64|RBM22_HUMAN	-0.273673	0.700917		sp|Q9NYB0|TE2IP_HUMAN	-0.628598	0.313437
sp|Q5T280|CI114_HUMAN	-0.273872	2.04174		sp|Q5T3I0|GPTC4_HUMAN	-0.633542	5.47355
sp|Q9UBD5|ORC3_HUMAN	-0.273895	1.13424		sp|Q6PK04|CC137_HUMAN	-0.634161	6.52801
sp|Q96CW1|AP2M1_HUMAN	-0.274029	0.372551		sp|Q15561|TEAD4_HUMAN	-0.635236	5.59268
sp|Q96T37|RBM15_HUMAN	-0.275407	2.40778		zz|Y-FGCZCont00037|;sp|P09211|GSTP1_HUMAN	-0.635624	1.05024
sp|Q13769|THOC5_HUMAN	-0.27575	1.94131		sp|Q16795|NDUA9_HUMAN	-0.635971	3.92186
sp|Q05519|SRS11_HUMAN	-0.27582	0.551961		sp|Q99697|PITX2_HUMAN;sp|O75364|PITX3_HUMAN;sp|P78337|PITX1_HUMAN	-0.636147	0.26624
sp|P53985|MOT1_HUMAN	-0.276883	0.392456		sp|Q9ULJ3|ZBT21_HUMAN	-0.637622	0.698099
sp|Q8WXH0|SYNE2_HUMAN	-0.277763	1.07686		sp|Q9Y2F5|ICE1_HUMAN	-0.638684	1.36507
sp|P47914|RL29_HUMAN	-0.277883	0.233769		sp|Q14690|RRP5_HUMAN	-0.640513	5.75286
sp|Q16531|DDB1_HUMAN	-0.278456	0.433582		sp|E9PRG8|CK098_HUMAN	-0.641954	4.4914
sp|O15297|PPM1D_HUMAN	-0.279557	0.339982		zz|Y-FGCZCont00375|;CON__P02662;zz|Y-FGCZCont00124|	-0.646058	0.506707
sp|O95696|BRD1_HUMAN	-0.28366	1.32919		sp|O75592|MYCB2_HUMAN	-0.649508	1.98013
sp|Q93009|UBP7_HUMAN	-0.285483	0.640035		sp|Q68CQ4|DIEXF_HUMAN	-0.65321	2.44508
sp|Q6UWP8|SBSN_HUMAN	-0.286412	0.125559		sp|Q9NXE8|CWC25_HUMAN	-0.654249	3.21388
REV__sp|Q8TD57|DYH3_HUMAN	-0.286532	0.196485		sp|O60884|DNJA2_HUMAN	-0.654769	1.03295
sp|P24928|RPB1_HUMAN	-0.286876	1.04586		sp|Q8WTT2|NOC3L_HUMAN	-0.654986	5.7811
sp|Q96ST3|SIN3A_HUMAN	-0.28694	0.959139		sp|O75607|NPM3_HUMAN	-0.659841	4.86535
sp|Q8IZL8|PELP1_HUMAN	-0.287252	2.2823		sp|Q14137|BOP1_HUMAN	-0.660438	6.26365
sp|Q9UJX3|APC7_HUMAN	-0.287624	0.393401		sp|Q9Y3I0|RTCB_HUMAN	-0.662835	0.317575
sp|Q08945|SSRP1_HUMAN	-0.287841	2.43803		sp|P22735|TGM1_HUMAN	-0.668491	0.927007
sp|Q09028|RBBP4_HUMAN	-0.28827	1.81959		sp|P63010|AP2B1_HUMAN	-0.669751	0.392619
sp|Q12899|TRI26_HUMAN	-0.289993	0.887881		sp|Q9H1A4|APC1_HUMAN	-0.672167	0.369581
sp|Q96JB3|HIC2_HUMAN	-0.292087	0.6026		sp|P53985|MOT1_HUMAN	-0.67319	1.19295
sp|Q92797|SYMPK_HUMAN	-0.292277	1.95742		sp|Q9UNQ2|DIM1_HUMAN	-0.674015	5.63084
sp|Q9BQ67|GRWD1_HUMAN	-0.29356	2.18147		sp|Q9NY12|GAR1_HUMAN	-0.677526	5.19119
sp|Q96AY2|EME1_HUMAN	-0.297086	1.29652		sp|Q3B726|RPA43_HUMAN	-0.679639	5.04966
sp|P05165|PCCA_HUMAN	-0.297579	0.337959		sp|Q9Y3D9|RT23_HUMAN	-0.67991	1.20878
REV__sp|Q9NYQ8|FAT2_HUMAN	-0.298549	0.0735068		sp|Q9BVI4|NOC4L_HUMAN	-0.682066	6.86176
sp|Q9NYH9|UTP6_HUMAN	-0.300449	1.25504		sp|P56537|IF6_HUMAN	-0.68219	4.61333
sp|P83916|CBX1_HUMAN	-0.300631	1.78328		sp|Q93009|UBP7_HUMAN	-0.682691	2.45103
sp|P05089|ARGI1_HUMAN	-0.302442	0.87177		sp|P42695|CNDD3_HUMAN	-0.692365	1.25347
sp|Q96RQ3|MCCA_HUMAN	-0.303055	2.52303		sp|Q9H6F5|CCD86_HUMAN	-0.692374	6.531
sp|Q9UIG0|BAZ1B_HUMAN	-0.30308	2.88971		sp|O95785|WIZ_HUMAN	-0.695252	3.92918
sp|Q86WJ1|CHD1L_HUMAN	-0.304819	1.21786		sp|Q9Y3C1|NOP16_HUMAN	-0.695808	5.58807
sp|Q9UKF6|CPSF3_HUMAN	-0.307405	1.26458		sp|Q96FJ2|DYL2_HUMAN;sp|P63167|DYL1_HUMAN	-0.700515	0.99163
sp|Q13868|EXOS2_HUMAN	-0.307581	3.26664		sp|P78346|RPP30_HUMAN	-0.704065	4.45347
sp|P07199|CENPB_HUMAN	-0.307683	0.570387		sp|Q03252|LMNB2_HUMAN	-0.704235	1.21864
sp|Q6UB99|ANR11_HUMAN	-0.308206	0.893591		sp|P46013|KI67_HUMAN	-0.707212	6.31816
sp|P46060|RAGP1_HUMAN	-0.309476	2.16923		sp|Q14574|DSC3_HUMAN	-0.711891	0.719799
sp|Q53GS7|GLE1_HUMAN	-0.309965	1.11243		sp|P07355|ANXA2_HUMAN;sp|A6NMY6|AXA2L_HUMAN	-0.714766	2.94683
sp|P52926|HMGA2_HUMAN	-0.310927	1.36289		sp|Q96K58|ZN668_HUMAN	-0.714966	1.9809
sp|O43447|PPIH_HUMAN	-0.312196	1.37222		sp|Q9ULW3|ABT1_HUMAN	-0.714971	4.66416
sp|Q15361|TTF1_HUMAN	-0.313547	1.44506		sp|O15160|RPAC1_HUMAN	-0.71577	5.17145
sp|Q9NXE4|NSMA3_HUMAN	-0.313923	0.553058		sp|Q08188|TGM3_HUMAN	-0.716899	0.461022
sp|Q8N9R8|SCAI_HUMAN	-0.313924	0.509642		sp|Q15061|WDR43_HUMAN	-0.71716	4.04436
sp|Q9UBX3|DIC_HUMAN	-0.31398	0.755824		sp|Q99623|PHB2_HUMAN	-0.719894	4.96257
sp|P09661|RU2A_HUMAN	-0.315829	0.614088		sp|Q96EU6|RRP36_HUMAN	-0.727844	1.89782
sp|Q8WUU5|GATD1_HUMAN	-0.318041	1.92395		sp|O75477|ERLN1_HUMAN	-0.728258	2.74417
sp|P31944|CASPE_HUMAN	-0.318672	0.472128		sp|Q9Y3T9|NOC2L_HUMAN	-0.732295	5.77364
REV__sp|Q9NZJ4|SACS_HUMAN	-0.31923	0.649745		sp|Q6IAN0|DRS7B_HUMAN	-0.732908	1.19232
sp|P78395|PRAME_HUMAN	-0.320695	0.482564		zz|Y-FGCZCont00432|;sp|Q9C075|K1C23_HUMAN;CON__Q9C075	-0.733535	1.51165
sp|Q15007|FL2D_HUMAN	-0.320788	2.26367		sp|Q9GZL7|WDR12_HUMAN	-0.737006	5.81253
sp|P52294|IMA5_HUMAN	-0.32294	0.564305		sp|O15516|CLOCK_HUMAN	-0.738655	2.17765
sp|Q15061|WDR43_HUMAN	-0.327121	1.73279		sp|Q9UL03|INT6_HUMAN	-0.739449	1.09797
sp|Q9NU22|MDN1_HUMAN	-0.327237	3.16854		sp|Q96P11|NSUN5_HUMAN	-0.744589	0.93651
sp|Q9ULX6|AKP8L_HUMAN	-0.331846	0.720082		sp|Q9UQ35|SRRM2_HUMAN	-0.744922	8.02038
sp|Q13616|CUL1_HUMAN	-0.332033	1.79522		sp|Q9UQ13|SHOC2_HUMAN	-0.750971	3.1161
sp|Q8WTP8|AEN_HUMAN	-0.333127	0.106112		sp|Q9BYG3|MK67I_HUMAN	-0.756297	7.10285
sp|P23246|SFPQ_HUMAN	-0.333129	0.527101		sp|P78316|NOP14_HUMAN	-0.757283	6.79151
sp|Q6STE5|SMRD3_HUMAN	-0.333901	0.980512		sp|Q96CM3|RUSD4_HUMAN	-0.757914	0.732919
sp|Q15910|EZH2_HUMAN	-0.334112	0.870331		sp|Q15019|SEPT2_HUMAN	-0.758075	2.28593
zz|Y-FGCZCont00441|;sp|Q86YZ3|HORN_HUMAN;CON__Q86YZ3	-0.33917	0.34221		sp|O00571|DDX3X_HUMAN;sp|O15523|DDX3Y_HUMAN	-0.764609	0.702079
sp|Q14241|ELOA1_HUMAN	-0.342271	0.431324		sp|Q8WVM7|STAG1_HUMAN	-0.782565	3.84734
sp|P61619|S61A1_HUMAN	-0.343774	1.72594		sp|Q9NY93|DDX56_HUMAN	-0.790536	6.76787
sp|Q96EU6|RRP36_HUMAN	-0.343961	0.727252		sp|Q14241|ELOA1_HUMAN	-0.794375	2.77689
sp|Q9HD42|CHM1A_HUMAN	-0.344299	0.522506		sp|P40926|MDHM_HUMAN	-0.796411	3.14013
sp|Q16778|H2B2E_HUMAN;sp|P33778|H2B1B_HUMAN;sp|P23527|H2B1O_HUMAN;sp|P06899|H2B1J_HUMAN;sp|Q8N257|H2B3B_HUMAN	-0.344422	1.14329		sp|O75940|SPF30_HUMAN	-0.797906	1.11749
sp|Q2KHR3|QSER1_HUMAN	-0.345144	1.60234		sp|Q9H8H0|NOL11_HUMAN	-0.801567	7.94585
sp|P11388|TOP2A_HUMAN	-0.345415	3.48064		sp|P35240|MERL_HUMAN	-0.805118	6.03044
sp|Q9Y5B9|SP16H_HUMAN	-0.3471	2.74004		sp|Q09666|AHNK_HUMAN	-0.809501	6.60089
sp|Q9HCS7|SYF1_HUMAN	-0.348398	2.31835		sp|Q9NYV6|RRN3_HUMAN	-0.811696	3.63701
sp|Q9NXR7|BABA2_HUMAN	-0.350081	0.463027		sp|P81605|DCD_HUMAN	-0.812367	2.05321
sp|Q13951|PEBB_HUMAN	-0.351355	1.77993		sp|Q9NVX2|NLE1_HUMAN	-0.81442	3.48752
sp|Q9P0M6|H2AW_HUMAN	-0.352235	1.13995		sp|Q9NXE4|NSMA3_HUMAN	-0.816459	2.28214
sp|O60934|NBN_HUMAN	-0.354203	1.58993		sp|P62826|RAN_HUMAN	-0.819385	6.33982
sp|P14618|KPYM_HUMAN	-0.354451	0.511634		sp|O75817|POP7_HUMAN	-0.825798	5.78047
sp|Q9BV38|WDR18_HUMAN	-0.355941	2.71408		sp|P29692|EF1D_HUMAN	-0.827924	2.38176
sp|Q5UIP0|RIF1_HUMAN	-0.357548	0.77663		sp|Q12849|GRSF1_HUMAN	-0.830563	2.36267
sp|Q15561|TEAD4_HUMAN	-0.358232	2.52949		sp|P05109|S10A8_HUMAN	-0.833451	0.558785
sp|Q92979|NEP1_HUMAN	-0.358477	2.1948		sp|Q9Y2P8|RCL1_HUMAN	-0.83664	7.84716
sp|O95391|SLU7_HUMAN	-0.360059	0.989968		sp|P57740|NU107_HUMAN	-0.83797	4.54487
sp|Q13416|ORC2_HUMAN	-0.360556	1.52531		sp|Q7Z460|CLAP1_HUMAN	-0.84163	0.90891
sp|Q14676|MDC1_HUMAN	-0.360884	1.4994		sp|Q9BU76|MMTA2_HUMAN	-0.844296	2.35416
sp|Q9Y2K7|KDM2A_HUMAN	-0.364746	0.285564		sp|Q69YN4|VIR_HUMAN	-0.850546	5.15309
sp|Q3ZCQ8|TIM50_HUMAN	-0.367283	0.3788		sp|Q9NX58|LYAR_HUMAN	-0.85157	7.45188
sp|Q86UY6|NAA40_HUMAN	-0.368435	0.998382		sp|Q9H9B1|EHMT1_HUMAN	-0.857773	5.14882
sp|Q9NP66|HM20A_HUMAN	-0.369974	1.47302		zz|Y-FGCZCont00251|;sp|P10599|THIO_HUMAN	-0.858394	2.02494
sp|Q15427|SF3B4_HUMAN	-0.370596	0.769068		sp|Q8N5L8|RP25L_HUMAN	-0.859929	4.70796
sp|O00257|CBX4_HUMAN	-0.37104	1.25967		sp|Q96IX5|ATPMD_HUMAN	-0.861731	3.68309
sp|Q8TD26|CHD6_HUMAN	-0.37448	0.32761		sp|O14776|TCRG1_HUMAN	-0.86507	2.16471
sp|Q6P158|DHX57_HUMAN	-0.376301	1.48978		sp|Q5T280|CI114_HUMAN	-0.8666	6.63729
sp|P30044|PRDX5_HUMAN	-0.386663	1.41467		sp|O00505|IMA4_HUMAN	-0.867258	1.28307
sp|P81605|DCD_HUMAN	-0.386916	0.732683		REV__sp|P20929|NEBU_HUMAN	-0.869522	1.25918
sp|Q15428|SF3A2_HUMAN	-0.387179	2.26083		sp|Q96H12|MSD3_HUMAN	-0.87634	7.82905
sp|Q9UKX7|NUP50_HUMAN	-0.389526	1.74209		sp|Q9UNY4|TTF2_HUMAN	-0.88249	3.34668
sp|Q6AHZ1|Z518A_HUMAN	-0.390011	1.68664		sp|Q9BW27|NUP85_HUMAN	-0.882807	4.45997
sp|O95373|IPO7_HUMAN	-0.391138	0.652725		sp|Q9Y4C8|RBM19_HUMAN	-0.891829	7.66145
sp|Q9UL03|INT6_HUMAN	-0.391958	0.43553		sp|P09001|RM03_HUMAN	-0.892204	1.85201
sp|P51531|SMCA2_HUMAN	-0.392504	1.59184		sp|Q9NVN8|GNL3L_HUMAN	-0.895062	7.99426
sp|P12956|XRCC6_HUMAN	-0.393353	4.02387		sp|P55199|ELL_HUMAN	-0.895627	1.72288
sp|Q53F19|NCBP3_HUMAN	-0.393546	1.19632		sp|P50402|EMD_HUMAN	-0.897086	6.20028
sp|Q9H6Y2|WDR55_HUMAN	-0.393978	0.780121		sp|P36542|ATPG_HUMAN	-0.898846	6.39684
sp|O14647|CHD2_HUMAN	-0.394589	0.7901		sp|P56182|RRP1_HUMAN	-0.89939	5.35074
sp|A0JLT2|MED19_HUMAN	-0.400813	0.701677		sp|Q7L2Z9|CENPQ_HUMAN	-0.907282	2.54995
sp|Q9Y520|PRC2C_HUMAN	-0.402587	0.942376		sp|Q9H7E9|CH033_HUMAN	-0.907568	5.07764
sp|O15294|OGT1_HUMAN	-0.402604	0.766102		sp|P78345|RPP38_HUMAN	-0.912224	8.03023
sp|O15525|MAFG_HUMAN	-0.403559	0.769022		sp|Q9NQC7|CYLD_HUMAN	-0.915454	0.880605
sp|Q93074|MED12_HUMAN	-0.405937	1.17949		sp|Q8WUM0|NU133_HUMAN	-0.917229	6.37615
sp|Q9NPA8|ENY2_HUMAN	-0.405991	0.818207		sp|Q6ZU65|UBN2_HUMAN	-0.922874	0.757082
sp|Q08188|TGM3_HUMAN	-0.408182	0.192948		sp|O75818|RPP40_HUMAN	-0.923545	3.69606
sp|Q8N5C6|SRBD1_HUMAN	-0.412419	0.843944		sp|Q9H6R4|NOL6_HUMAN	-0.923888	7.33518
sp|P48634|PRC2A_HUMAN	-0.422829	0.516101		sp|P37802|TAGL2_HUMAN	-0.925618	1.57026
sp|P45973|CBX5_HUMAN	-0.423995	2.05654		sp|Q14204|DYHC1_HUMAN	-0.936908	2.88779
sp|P0CJ79|ZN888_HUMAN;sp|Q5VIY5|ZN468_HUMAN;sp|Q7L2R6|ZN765_HUMAN;sp|Q9NV72|ZN701_HUMAN;sp|P17035|ZNF28_HUMAN	-0.424967	0.802554		sp|Q32NC0|CR021_HUMAN	-0.939024	7.6935
sp|P54727|RD23B_HUMAN	-0.425784	0.391385		sp|Q9NWU5|RM22_HUMAN	-0.939917	3.17956
sp|P52701|MSH6_HUMAN	-0.426117	0.773772		sp|Q8IXQ5|KLHL7_HUMAN	-0.943215	2.20233
sp|Q14574|DSC3_HUMAN	-0.427505	0.789173		sp|Q9Y3A4|RRP7A_HUMAN	-0.94567	7.90006
sp|Q68CQ4|DIEXF_HUMAN	-0.428472	1.14892		sp|Q71F23|CENPU_HUMAN	-0.951203	3.56501
sp|Q8WVB6|CTF18_HUMAN	-0.432585	1.26466		sp|P06733|ENOA_HUMAN	-0.959584	0.630024
sp|Q14151|SAFB2_HUMAN	-0.432905	1.1938		sp|P78344|IF4G2_HUMAN	-0.960448	1.67454
sp|Q7Z7K6|CENPV_HUMAN	-0.433122	1.66706		sp|Q9ULV4|COR1C_HUMAN	-0.964321	1.89574
sp|Q5T5X7|BEND3_HUMAN	-0.434949	1.25708		sp|P11177|ODPB_HUMAN	-0.968245	1.16691
sp|O75182|SIN3B_HUMAN	-0.43655	1.56158		sp|Q8WXH0|SYNE2_HUMAN	-0.972906	3.05115
sp|O94925|GLSK_HUMAN	-0.436813	0.369911		sp|Q16637|SMN_HUMAN	-0.979914	3.52438
sp|Q96P11|NSUN5_HUMAN	-0.438953	0.382624		sp|Q969H6|POP5_HUMAN	-0.985117	3.14418
sp|Q9NV06|DCA13_HUMAN	-0.440233	3.17141		sp|Q9NUL7|DDX28_HUMAN	-0.988699	3.22862
sp|Q9Y399|RT02_HUMAN	-0.444283	0.76948		sp|O15294|OGT1_HUMAN	-0.991612	2.46229
sp|O15056|SYNJ2_HUMAN	-0.450427	0.458161		sp|P49327|FAS_HUMAN	-0.992493	3.40799
sp|O00505|IMA4_HUMAN	-0.451167	0.456809		sp|Q99575|POP1_HUMAN	-0.997197	8.18512
sp|Q9NWU5|RM22_HUMAN	-0.454616	0.918038		sp|P07199|CENPB_HUMAN	-1.00413	2.40558
sp|P49761|CLK3_HUMAN	-0.458579	0.543633		sp|O95059|RPP14_HUMAN	-1.01003	3.16182
sp|Q9NQC7|CYLD_HUMAN	-0.463863	0.326602		sp|Q9H9L3|I20L2_HUMAN	-1.0172	7.73473
sp|O43929|ORC4_HUMAN	-0.463913	1.93746		sp|O95707|RPP29_HUMAN	-1.02084	7.70577
sp|Q9BSM1|PCGF1_HUMAN	-0.465168	0.993917		sp|Q9NP66|HM20A_HUMAN	-1.02379	4.2711
REV__sp|Q5TDP6|LGSN_HUMAN	-0.465487	1.26118		sp|Q15517|CDSN_HUMAN	-1.02933	0.806327
sp|Q9UIS9|MBD1_HUMAN	-0.466102	0.724663		sp|Q6DKI1|RL7L_HUMAN	-1.0311	6.69553
REV__sp|Q5FWF4|ZRAB3_HUMAN	-0.471341	0.468825		sp|Q96B26|EXOS8_HUMAN	-1.03226	3.9138
sp|O75529|TAF5L_HUMAN	-0.47482	0.701117		REV__sp|Q9NYQ8|FAT2_HUMAN	-1.03548	0.319971
sp|Q5VWN6|TASO2_HUMAN	-0.475302	0.487361		sp|P61221|ABCE1_HUMAN	-1.03554	4.72951
sp|Q14807|KIF22_HUMAN	-0.476554	3.40288		zz|Y-FGCZCont00278|;zz|Y-FGCZCont00224|;zz|Y-FGCZCont00162|;sp|Q15323|K1H1_HUMAN;CON__Q9UE12;CON__Q15323	-1.03713	0.521756
sp|P61221|ABCE1_HUMAN	-0.481628	1.18896		sp|P57678|GEMI4_HUMAN	-1.03764	1.38111
sp|Q96EY7|PTCD3_HUMAN	-0.48906	1.34021		sp|Q13835|PKP1_HUMAN	-1.04451	1.54175
sp|P50990|TCPQ_HUMAN	-0.494481	2.7259		sp|P12273|PIP_HUMAN	-1.04946	1.78371
sp|O75530|EED_HUMAN	-0.496603	0.462461		sp|Q9UHD8|SEPT9_HUMAN	-1.05075	5.16322
sp|Q96NB3|ZN830_HUMAN	-0.497092	0.778082		sp|P17676|CEBPB_HUMAN	-1.05132	1.71443
sp|P54274|TERF1_HUMAN	-0.497459	1.05126		sp|Q9NQS7|INCE_HUMAN	-1.05179	1.53176
REV__sp|Q6ZS30|NBEL1_HUMAN	-0.500054	0.399575		sp|Q96I24|FUBP3_HUMAN	-1.05288	2.49605
sp|P17480|UBF1_HUMAN	-0.500201	4.15249		sp|Q49A26|GLYR1_HUMAN	-1.05628	7.36067
sp|P31947|1433S_HUMAN	-0.501331	0.323394		sp|P27816|MAP4_HUMAN	-1.06933	2.3685
sp|P55201|BRPF1_HUMAN	-0.506808	3.65965		sp|Q92794|KAT6A_HUMAN	-1.07161	2.3787
sp|Q9P0W2|HM20B_HUMAN	-0.507341	1.62079		sp|Q9H6Y2|WDR55_HUMAN	-1.11089	2.54589
sp|Q9Y241|HIG1A_HUMAN	-0.513972	0.475275		sp|P26196|DDX6_HUMAN	-1.11746	2.04782
sp|O75475|PSIP1_HUMAN	-0.514019	1.8415		sp|P34897|GLYM_HUMAN	-1.13576	2.79786
sp|Q68DK7|MSL1_HUMAN	-0.515432	0.613639		sp|P31947|1433S_HUMAN	-1.14602	0.964213
sp|Q9BTC8|MTA3_HUMAN	-0.520849	1.90232		sp|Q12769|NU160_HUMAN	-1.14987	5.15231
sp|O95243|MBD4_HUMAN	-0.521537	2.71071		sp|O95503|CBX6_HUMAN	-1.16625	4.30838
sp|Q15646|OASL_HUMAN	-0.525534	2.48054		sp|P46821|MAP1B_HUMAN	-1.17251	5.13949
sp|Q9H5H4|ZN768_HUMAN	-0.525566	1.02431		sp|P52294|IMA5_HUMAN	-1.17501	3.60124
sp|Q6ZN18|AEBP2_HUMAN	-0.528311	0.808503		sp|P29508|SPB3_HUMAN	-1.24853	1.17737
sp|Q9BUZ4|TRAF4_HUMAN	-0.53559	1.33779		sp|Q9HD33|RM47_HUMAN	-1.25154	2.96249
sp|Q9BRZ2|TRI56_HUMAN	-0.535994	2.02827		sp|Q6RFH5|WDR74_HUMAN	-1.26287	3.94466
sp|P47929|LEG7_HUMAN	-0.536065	0.525964		sp|Q02930|CREB5_HUMAN	-1.26903	5.06909
sp|P51608|MECP2_HUMAN	-0.539481	1.2174		sp|Q96N64|PWP2A_HUMAN	-1.28376	4.58583
sp|Q9UFC0|LRWD1_HUMAN	-0.541616	3.0102		sp|Q92750|TAF4B_HUMAN	-1.28716	7.01125
sp|P43004|EAA2_HUMAN	-0.54287	1.78982		sp|Q9NZT1|CALL5_HUMAN	-1.28757	0.612673
sp|Q7Z333|SETX_HUMAN	-0.542923	0.290014		sp|Q13352|CENPR_HUMAN	-1.29129	1.99746
sp|Q9HBM6|TAF9B_HUMAN	-0.544159	0.900389		sp|Q96N67|DOCK7_HUMAN	-1.29355	2.12283
sp|Q13330|MTA1_HUMAN	-0.545938	0.964778		sp|P06576|ATPB_HUMAN	-1.30425	8.01787
sp|Q9UMN6|KMT2B_HUMAN	-0.553	0.976693		sp|Q9H7Z6|KAT8_HUMAN	-1.30858	3.48634
sp|Q13127|REST_HUMAN	-0.555419	0.916798		sp|P42704|LPPRC_HUMAN	-1.31336	5.00182
sp|P33240|CSTF2_HUMAN;sp|Q9H0L4|CSTFT_HUMAN	-0.555725	1.00681		sp|Q6UWP8|SBSN_HUMAN	-1.3162	0.995528
sp|Q9NRL2|BAZ1A_HUMAN	-0.56164	2.44499		sp|P50991|TCPD_HUMAN	-1.32237	5.86066
sp|O75940|SPF30_HUMAN	-0.561793	0.698598		sp|Q96QA5|GSDMA_HUMAN	-1.32651	1.85288
sp|Q9UI10|EI2BD_HUMAN	-0.562147	0.620612		sp|Q07021|C1QBP_HUMAN	-1.3272	4.36823
sp|P13010|XRCC5_HUMAN	-0.565826	3.49356		sp|O00629|IMA3_HUMAN	-1.33894	4.77758
sp|Q6RFH5|WDR74_HUMAN	-0.573813	1.66697		sp|P47929|LEG7_HUMAN	-1.34977	1.42517
sp|Q9H5Z1|DHX35_HUMAN	-0.575291	3.05273		sp|Q16181|SEPT7_HUMAN	-1.35545	6.93492
sp|Q96ES7|SGF29_HUMAN	-0.577179	1.02608		sp|Q6Y7W6|GGYF2_HUMAN	-1.3812	0.599365
sp|O15182|CETN3_HUMAN	-0.587938	0.556518		sp|O75165|DJC13_HUMAN	-1.4196	1.91076
REV__sp|P12110|CO6A2_HUMAN	-0.58821	0.348032		sp|P21333|FLNA_HUMAN	-1.44283	10.6319
sp|Q69YN4|VIR_HUMAN	-0.603472	3.13256		sp|O75694|NU155_HUMAN	-1.45201	1.72169
sp|P63010|AP2B1_HUMAN	-0.604571	0.365493		sp|Q14978|NOLC1_HUMAN	-1.46752	9.0182
sp|P29692|EF1D_HUMAN	-0.609206	1.51734		sp|O15371|EIF3D_HUMAN	-1.47227	2.51651
sp|Q5VTL8|PR38B_HUMAN	-0.61092	1.11405		sp|Q9Y399|RT02_HUMAN	-1.48209	4.34964
sp|Q9P013|CWC15_HUMAN	-0.616332	0.293712		sp|Q9Y2K7|KDM2A_HUMAN	-1.50342	2.0235
sp|Q9HD33|RM47_HUMAN	-0.623267	0.908932		sp|Q96RT1|ERBIN_HUMAN	-1.50526	1.75487
sp|O75461|E2F6_HUMAN	-0.625909	0.966127		REV__sp|Q9HBG6|IF122_HUMAN	-1.52889	0.342339
sp|O95400|CD2B2_HUMAN	-0.626855	1.12687		sp|O15525|MAFG_HUMAN	-1.55937	3.69457
sp|Q9H7Z6|KAT8_HUMAN	-0.642807	1.41351		sp|Q96DV4|RM38_HUMAN	-1.62176	1.46152
sp|P05166|PCCB_HUMAN	-0.656639	1.84748		sp|Q9UM82|SPAT2_HUMAN	-1.62365	6.03751
sp|P13804|ETFA_HUMAN	-0.657853	0.422653		REV__sp|Q6ZS30|NBEL1_HUMAN	-1.63994	2.4448
sp|P27816|MAP4_HUMAN	-0.660143	1.04467		sp|Q16718|NDUA5_HUMAN	-1.65472	2.57711
sp|Q15652|JHD2C_HUMAN	-0.661014	0.522344		sp|Q9UKQ2|ADA28_HUMAN	-1.67465	1.58639
sp|Q8IZ21|PHAR4_HUMAN	-0.661517	0.0832203		sp|O15417|TNC18_HUMAN	-1.6834	4.37171
sp|Q9NQS7|INCE_HUMAN	-0.664836	0.832594		sp|Q9NYY8|FAKD2_HUMAN	-1.70375	4.64949
sp|Q9UN86|G3BP2_HUMAN	-0.6697	2.19912		sp|Q15646|OASL_HUMAN	-1.71069	7.93615
sp|Q13352|CENPR_HUMAN	-0.669773	1.43223		sp|P48643|TCPE_HUMAN	-1.73975	6.1912
sp|Q8N1G2|CMTR1_HUMAN	-0.673076	1.34042		sp|P17987|TCPA_HUMAN	-1.74851	5.17048
sp|Q6PL18|ATAD2_HUMAN	-0.693349	1.67207		sp|Q99832|TCPH_HUMAN	-1.75268	1.86319
sp|P05412|JUN_HUMAN	-0.698283	0.284376		sp|P12956|XRCC6_HUMAN	-1.77197	10.2944
sp|P41212|ETV6_HUMAN	-0.713935	0.584488		sp|Q9UBU9|NXF1_HUMAN	-1.8084	1.18702
REV__sp|P0CG39|POTEJ_HUMAN;REV__sp|Q6S5H5|POTEG_HUMAN;REV__sp|A6NI47|POTEM_HUMAN;REV__sp|B2RU33|POTEC_HUMAN;REV__sp|H3BUK9|POTB2_HUMAN;REV__sp|A0A0A6YYL3|POTEB_HUMAN;REV__sp|Q6S545|POTEH_HUMAN;REV__sp|A0JP26|POTB3_HUMAN;REV__sp|Q86YR6|POTED_HUMAN;REV__sp|Q6S8J3|POTEE_HUMAN;REV__sp|P0CG38|POTEI_HUMAN;REV__sp|A5A3E0|POTEF_HUMAN	-0.714236	0.231124		sp|P48047|ATPO_HUMAN	-1.85329	5.85807
sp|O76094|SRP72_HUMAN	-0.716093	0.902558		sp|P13010|XRCC5_HUMAN	-1.96614	10.2371
sp|Q6ZU65|UBN2_HUMAN	-0.718034	0.431613		sp|Q6UB35|C1TM_HUMAN	-1.96736	4.35881
sp|Q96RR1|PEO1_HUMAN	-0.71967	1.67375		sp|P51608|MECP2_HUMAN	-2.00742	5.50488
sp|Q96B26|EXOS8_HUMAN	-0.742372	2.18721		sp|Q5DJT8|CT452_HUMAN;sp|P0DMV2|CT459_HUMAN;sp|P0DMV1|CT458_HUMAN;sp|P0DMU9|CT45A_HUMAN;sp|Q8NHU0|CT453_HUMAN;sp|Q5HYN5|CT451_HUMAN;sp|P0DMV0|CT457_HUMAN;sp|P0DMU8|CT455_HUMAN;sp|P0DMU7|CT456_HUMAN	-2.00761	8.14505
sp|Q96IZ7|RSRC1_HUMAN	-0.766884	1.73417		sp|Q9Y490|TLN1_HUMAN	-2.01677	3.58678
sp|P49916|DNLI3_HUMAN	-0.771681	2.7876		sp|P40227|TCPZ_HUMAN	-2.02263	6.59573
sp|P85037|FOXK1_HUMAN	-0.802138	2.4106		sp|P47985|UCRI_HUMAN;sp|P0C7P4|UCRIL_HUMAN	-2.08281	5.70356
sp|P11177|ODPB_HUMAN	-0.817425	1.81872		sp|Q9NVA2|SEP11_HUMAN	-2.14163	3.78553
sp|Q96RT1|ERBIN_HUMAN	-0.839916	0.620753		zz|Y-FGCZCont00086|;zz|Y-FGCZCont00025|;sp|P19013|K2C4_HUMAN;zz|Y-FGCZCont00268|;CON__P19013	-2.14534	1.78916
sp|P78332|RBM6_HUMAN	-0.840562	1.52756		sp|P00367|DHE3_HUMAN;zz|Y-FGCZCont00492|	-2.18352	7.79455
sp|Q9NVA2|SEP11_HUMAN	-0.8446	1.16183		sp|P78371|TCPB_HUMAN	-2.2218	4.59218
sp|Q14134|TRI29_HUMAN	-0.854192	1.09708		sp|O94925|GLSK_HUMAN	-2.26414	2.95653
sp|P83876|TXN4A_HUMAN	-0.856171	0.78405		sp|O75616|ERAL1_HUMAN	-2.30544	3.33353
zz|Y-FGCZCont00377|;CON__P02666;zz|Y-FGCZCont00154|	-0.903377	0.508661		sp|Q96RR1|PEO1_HUMAN	-2.31119	6.84464
sp|Q9NTJ3|SMC4_HUMAN	-0.941307	0.957047		sp|Q13084|RM28_HUMAN	-2.42557	4.77214
zz|Y-FGCZCont00347|;CON__P01966	-0.941879	0.98066		sp|P06702|S10A9_HUMAN	-2.48619	2.55247
sp|O75694|NU155_HUMAN	-0.958116	0.492307		zz|Y-FGCZCont00281|;zz|Y-FGCZCont00211|;sp|Q9NSB2|KRT84_HUMAN;CON__Q9NSB2;CON__Q6ISB0	-2.625	1.05876
sp|Q9UM82|SPAT2_HUMAN	-0.958809	2.76674		sp|P54886|P5CS_HUMAN	-2.79055	11.2352
sp|P18887|XRCC1_HUMAN	-0.963514	1.06995		sp|P50990|TCPQ_HUMAN	-2.81713	11.3684
sp|Q8N3R9|MPP5_HUMAN	-0.983484	1.86188		sp|P49821|NDUV1_HUMAN	-3.08514	9.61508
sp|O75319|DUS11_HUMAN	-0.996241	1.26041		sp|O75489|NDUS3_HUMAN	-3.08644	5.67275
sp|Q15517|CDSN_HUMAN	-0.998792	0.813852		sp|Q6P5R6|RL22L_HUMAN	-3.23625	8.77342
sp|Q9Y4E5|ZN451_HUMAN	-1.00792	1.68867		sp|Q8IVF2|AHNK2_HUMAN	-3.2633	7.42196
sp|Q9UKQ2|ADA28_HUMAN	-1.24573	1.43266		sp|P31930|QCR1_HUMAN	-3.65268	7.7768
sp|P31151|S10A7_HUMAN	-1.28336	0.947542		sp|P24539|AT5F1_HUMAN	-3.98365	7.44201
sp|O75616|ERAL1_HUMAN	-1.31864	1.43231		sp|P13804|ETFA_HUMAN	-4.11623	6.18577
sp|Q99697|PITX2_HUMAN;sp|O75364|PITX3_HUMAN;sp|P78337|PITX1_HUMAN	-1.38171	0.863299		sp|Q9BRP1|PDD2L_HUMAN	-4.17583	5.81422
sp|Q8IVF2|AHNK2_HUMAN	-1.41189	3.08905		sp|Q8WTP8|AEN_HUMAN	-5.7286	5.1567
sp|O15417|TNC18_HUMAN	-1.47674	2.07688
REV__sp|Q9HBG6|IF122_HUMAN	-1.5202	0.38878

## Sheet: S3
Nucleic Acid	Sequence (5'-3')
10nt ssDNA	ATGTGGAACA
20nt ssDNA	ATGTGGAACAGTGGATTCAT
40nt ssDNA	AGTCGTCGCTGCCATAGCTTTCGAATCCACTGTTCCACAT
40nt dsDNA	AGTCGTCGCTGCCATAGCTTTCGAATCCACTGTTCCACAT
40nt ssRNA	AGUCGUCGCUGCCAUAGCUUUCGAAUCCACUGUUCCACAU
Cy3-40nt ssDNA	ATGTGGAACAGTGGATTCGAAAGCTATGGCAGCGACGACT
Cy3-40nt ssRNA	AGUCGUCGCUGCCAUAGCUUUCGAAUCCACUGUUCCACAU
FAM-17nt ssDNA	AATTGTTATCCGCTCAC
FAM-40nt ssDNA	ATGTGGAACAGTGGATTCGAAAGCTATGGCAGCGACGACT
12mer ssDNA	GATCCGCAAGAT
24mer ssDNA	GATCCGCAAGATGTACCGCAAGAT
36mer ssDNA	GATCCGCAAGATGTACCGCAAGATAGTCCGCAAGAT
48mer ssDNA	GATCCGCAAGATGTACCGCAAGATAGTCCGCAAGATGACTCGCAAGAT
60mer ssDNA	GATCCGCAAGATGTACCGCAAGATAGTCCGCAAGATGACTCGCAAGATAGTCCGCAAGAT
72mer ssDNA	GATCCGCAAGATGTACCGCAAGATTGACCGCAAGATGACTCGCAAGATAGTCCGCAAGATTGACCGCAAGAT
84mer ssDNA	GATCCGCAAGATGTACCGCAAGATTGACCGCAAGATGACTCGCAAGATAGTCCGCAAGATTGACCGCAAGATTAGCCGCAAGAT

## Sheet: S4
Cell line	Source
U-2 OS	ATCC (HTB-96; RRID:CVCL_0042)
HeLa	ATCC (CCL-2; RRID:CVCL_0030); provided by Prof Dr. Michael Hottiger (University of Zurich, Switzerland)
U-2 OS GFP-RPA2 WT	This study
U-2 OS GFP-RPA2 S>D	This study
U-2 OS GFP-RPA2 RFP-TRF2	This study
U-2 OS GFP-RPA	provided by Dr. Luis Toledo (University of Copenhagen, Denmark)
U-2 OS GFP-53BP1 RPA70-mScarlett	previous study of the lab (Lezaja et al., Nat. Commun. 12, 3827 (2021))
U-2 OS Flp-IN Trex	provided by Dr. Kerstin Gari (Zurich University of Applied Sciences, Switzerland)
U-2 OS TurboID-RPA2-mCherry-Cry2	This study
U-2OS TurboID-mCherry-Cry2	This study

## Sheet: S5
Primer	Sequence (5'-3')
1	AGCGGCCGCGACTCTAG
2	CTTGTACAGCTCGTCCATGCC
3	CCACCGGCGGCATGGACGAGCTGTACAAGATGTCCCCTATACTAGGTTATTGG
4	GCTGATTATGATCTAGAGTCGCGGCCGCTTCATTTTGGAGGATGGTCGCCACCACC
5	CGGCGGCATGGACGAGCTGTACAAGATGGCCTCAAACGATTATACCCAAC
6	TATGATCTAGAGTCGCGGCCGCTTTAATACGGCCTTCCACGGTCC
7	CGGCGGCATGGACGAGCTGTACAAGATGGTCGGCCAACTGAGCGAGGG
8	GCTGATTATGATCTAGAGTCGCGGCCGCTTCACATCAATGCACTTCTCC
9	CGGCGGCATGGACGAGCTGTACAAGATGTGGAACAGTGGATTCGAAAGC
10	GCTGATTATGATCTAGAGTCGCGGCCGCTTTATTCTGCATCTGTGG
11	CGGCGGCATGGACGAGCTGTACAAGATGGTGGACATGATGGACTTGC
12	GCTGATTATGATCTAGAGTCGCGGCCGCTTCAATCATGTTGCACAATCCC
13	CGGCGGCATGGACGAGCTGTACAAGATGGGGGAGCCCGGCTTCTTCG
14	GCTGATTATGATCTAGAGTCGCGGCCGCTTCAGAACAATCTCTTTGC
15	CGGCGGCATGGACGAGCTGTACAAGATGGCTCTACCCAAAGACGCCATCC
16	GCTGATTATGATCTAGAGTCGCGGCCGCTTTACTTTGTGCATCTCTG
17	CGGCGGCATGGACGAGCTGTACAAGATGAACATCTCGGGAAGCAGCTGTGG
18	GCTGATTATGATCTAGAGTCGCGGCCGCTCTATGTCTTCTGCTCCTTGCCTTTTGG
19	CGGCGGCATGGACGAGCTGTACAAGATGGCAATGCAGATGCAGCTTG
20	GCTGATTATGATCTAGAGTCGCGGCCGCTTCAGTCTTTGGCATCTCCCAC
21	CCACGTCTCCAGCCTGCTTCAGCAGGCTGAAGTTAGTAGCTCCGCTTCCTTCTGCATCTGTGGATTTAAAATGG
22	GCCTGCTGAAGCAGGCTGGAGACGTGGAGGAGAACCCTGGACCTATGGTGGACATGATGGACTTG
23	GCTGATTATGATCTAGAGTCGCGGCCGCTTCAATCATGTTGCACAATCCC
24	CTTCGACATCACCGCATGTTAGTAGACTTCCTCTGCCCTCTCCGCTTCCATCATGTTGCACAATCCCTAAAGG
25	GTCTACTAACATGCGGTGATGTCGAAGAAAATCCCGGGCCCATGGTCGGCCAACTGAGCGAGG
26	GCTGATTATGATCTAGAGTCGCGGCCGCTTCACATCAATGCACTTCTCC
27	AGCGGCCGCGACTCTAGATCATAATCAGC
28	TTATACCTTTCTCTTCTTTTTTGGTTCTGCATCTGTGGATTTAAAATGGTC
29	CCAAAAAAGAAGAGAAAGGTATAAAGC
30	CGGCGGCATGGACGAGCTGTACAAGATGTGGAACAGTGGATTCGAAGACTATGG
31	GCTGATTATGATCTAGAGTCGCGGCCGCTTTATACCTTTCTCTTCTTTTTTGGTTCTGCATCTGTGG
32	CGGCGGCATGGACGAGCTGTACAAGATGTGGAACAGTGGATTCGAAGCCTATGG
33	CGGCGGCATGGACGAGCTGTACAAGATGGCAAGTTATCAACCATATAACG
34	GCTTTATACCTTTCTCTTCTTTTTTGGTAGGGCAAAGAAGTTATTGTCATCAAAAGTTGG
35	GTACAAGATGTGGAACGATGGATTCGAAAGCTATG
36	CATAGCTTTCGAATCCATCGTTCCACATCTTGTAC
37	GAACAGTGGATTCGAAGACTATGGCAGCTCCTCATAC
38	GTATGAGGAGCTGCCATAGTCTTCGAATCCACTGTTC
39	GATTCGAAAGCTATGGCGACTCCTCATACGGGGGAG
40	CTCCCCCGTATGAGGAGTCGCCATAGCTTTCGAATC
41	CGAAAGCTATGGCAGCGACTCATACGGGGGAGCC
42	GGCTCCCCCGTATGAGTCGCTGCCATAGCTTTCG
43	GGAGCCGGCGGCTACGACCAGTCCCCGGGGGGC
44	GCCCCCCGGGGACTGGTCGTAGCCGCCGGCTCC
45	GAGCCGGCGGCTACACGCAGGACCCGGGGGGCTTTGGATCGCCCGC
46	GCGGGCGATCCAAAGCCCCCCGGGTCCTGCGTGTAGCCGCCGGCTC
47	GGATCGCCCGCACCTGATCAAGCCGAAAAGAAATC
48	GATTTCTTTTCGGCTTGATCAGGTGCGGGCGATCC
49	GACGACGACTACGGGGGAGCCGGCGGCTACACGC
50	GCCATAGCTTTCGAATCCACTGTTCC
51	GGCGGCTACACGCAGGACCCGGGGGGCTTTGGATCG
52	CGATCCAAAGCCCCCCGGGTCCTGCGTGTAGCCGCC
53	GCTGTACAAGATGTGGAACGATGGATTCGAAGACTATGGCAGCTCC
54	CCATAGTCTTCGAATCCATCGTTCCACATCTTGTACAGCTCGTCC
55	CCGGGGGGCTTTGGAGACCCCGCACCTGATCAAGCCGAAAAG
56	GCTTGATCAGGTGCGGGGTCTCCAAAGCCCCCCGGGGACTGGTCG
57	GACCCGGGGGGCTTTGGAGACCCCGCACC
58	CTGGTCGTAGCCGCCGGCTCC
59	ATGGTGTCTAAAGGCGAGGAGG
60	GCTAGCATCGATGGTACCCACG
61	CGAAAAGCACGTGGGTACCATCGATGCTAGCATGTGGAACAGTGGATTCGAAAGCTATGG
62	CCATGTTATCCTCCTCGCCTTTAGACACCATTTCTGCATCTGTGGATTTAAAATGG
63	TCCGGACTCAGATCTCGAGC
64	CTTGTACAGCTCATCCATGC
65	CCACGGCATGGATGAGCTGTACAAGATGTGGAACAGTGGATTCGAAAGC
66	GCTTGAGCTCGAGATCTGAGTCCGGATTATTCTGCATCTGTGGATTTAAAATGG
67	CCACGGCATGGATGAGCTGTACAAGATGTGGAACAGTGGATTCGAAGACTATGG
68	CCAGCCCTCAGCAGGGAGGGCTCCAATTAGTAATCCAGGAATGAGTGAAGCAGGG
69	CACTCATTCCTGGATTACTAATTGGAGCCCTCCCTGCTGAGGGCTGGCTGTTGGC
70	CCTTAAGATACATTGATGAG
71	CGTAAATTGTAAGCGTTAAT
72	CCAAACTCATCAATGTATCTTAAGGGTGTGTCAGTTAGGGTGTGGAAAGTCC
73	CAAAATATTAACGCTTACAATTTACGGCAGTGAAAAAAATGCTTTATTTGTG
74	ATGGCGGGAGGAGGCGGGAGTAGC
75	GGTGGCGCTAGCGGATCTGACG
76	GCCCAGCACATTGTGCCCTG
77	CATATGTATATCTCCTTCTTAAAG
qPCR 1 (tel for)	GGTTTTTGAGGGTGAGGGTGAGGGTGAGGGTGAGGGT
qPCR 2 (tel rev)	TCCCGACTATCCCTATCCCTATCCCTATCCCTATCCCTA
qPCR 3 (36B4 for)	CAGCAAGTGGGAAGGTGTAATCC
qPCR 4 (36B4 rev)	CCATTCTATCATCAACGGGTACAA

## Sheet: S6
Plasmid
Cry2-mCherry
Cry2-mCherry-GST
Cry2-mCherry E190A (Cry2olig)
Cry2-mCherry-FUSN
Cry2-mCherry-RPA1
Cry2-mCherry-RPA2
Cry2-mCherry-RPA3
Cry2-mCherry-RNF8
Cry2-mCherry-RNF168
Cry2-mCherry-CTIP
Cry2-mCherry-RAD51
Cry2-mCherry-NLS
Cry2-mCherry-RPA2+NLS
Cry2-mCherry-yRFA2+NLS
Cry2-mCherry-RPA2-P2A-RPA3
Cry2-mCherry-RPA2-P2A-RPA3-T2A-RPA1
Cry2-mCherry-RPA2 S4D+NLS
Cry2-mCherry-RPA2 S8D+NLS
Cry2-mCherry-RPA2 S11D+NLS
Cry2-mCherry-RPA2 S12D+NLS
Cry2-mCherry-RPA2 T21D+NLS
Cry2-mCherry-RPA2 S23D+NLS
Cry2-mCherry-RPA2 S33D+NLS
Cry2-mCherry-RPA2 S11/12/13D+NLS
Cry2-mCherry-RPA2 S23/33D+NLS
Cry2-mCherry-RPA2 S8/33D+NLS
Cry2-mCherry-RPA2 S4/8D+NLS
Cry2-mCherry-RPA2 T21D/S33D+NLS
Cry2-mCherry-RPA2 S8D/T21D/S33D+NLS
Cry2-mCherry-RPA2 T21D/S29/33D+NLS
Cry2-mCherry-RPA2 T21D/S23/29/33D+NLS
Cry2-mCherry-RPA2 S/T>D+NLS
Cry2-mCherry-RPA2 S/T>A+NLS
p11d-tRPA-32dN
p11d-tRPA(123)
p11d-tRPA-32Asp8
TurboID-mCherry-Cry2
TurboID-RPA2-mCherry-Cry2
GFP-RPA2
GFP-RPA2 S/T>D
RFP-TRF2
pAC-GFP-C1
pTREhyg2
pCIBN-hTRF2-tagRFP-T
