# Supplementary material for: Phase separation properties of RPA combine high-affinity ssDNA binding with dynamic condensate functions at telomeres
Source: Nat Struct Mol Biol. 2023 Mar 9;30(4):451–62. doi: 10.1038/s41594-023-00932-w (PMC10113159; doi:10.1038/s41594-023-00932-w)
Supplement: Supplementary file 7 — Numerical Source Data for Supplementary Figures 1, 3 and 4. [file 41594_2023_932_MOESM7_ESM.xlsx]

## Sheet: S1b
Fraction	Concentration [mg/ml]
1	0.0760501
2	0.149345
3	0.126024
4	0.102703
5	0.109366
6	0.119361
7	1.16882
8	3.04451
9	1.02889
10	0.302599
11	0.0760501
12	0.0160813
13	0.00608647

## Sheet: S3e
	Replicate 1	Replicate 2	Replicate 3
U-2 OS	0.923044	1.03848	1.03848
HeLa	0.142379	0.102082	0.0965757

## Sheet: S4a
	GFP-RPA2 WT			GFP-RPA2 S/T>D
	Replicate 1	Replicate 2	Replicate 3	Replicate 1	Replicate 2	Replicate 3
siControl	2.06	1.74	1.54	2.7	2.38	1.76
siFANCM	1.92	2.48	2.48	3.8	3.56	3.78

## Sheet: S4b
	GFP-RPA2 WT			GFP-RPA2 S/T>D
	Replicate 1	Replicate 2	Replicate 3	Replicate 1	Replicate 2	Replicate 3
siControl	0.867347	0.79	0.86	1.72	1.95	2.12
siFANCM	9.25	8.84	8.65	7.72727	7.42	6.99

## Sheet: S4c
	GFP-RPA2 WT			GFP-RPA2 S/T>D
	Replicate 1	Replicate 2	Replicate 3	Replicate 1	Replicate 2	Replicate 3
siControl	0.4	0.34	0.32	0.92	0.93	0.87
siFANCM	1.18	1.28	1.48	1.33	1.54545	1.48

## Sheet: S4d
	GFP-RPA2 WT				GFP-RPA2 S/T>D
	Replicate 1	Replicate 2	Replicate 3	Replicate 4	Replicate 1	Replicate 2	Replicate 3	Replicate 4
siControl	0.973186	0.795222	0.65365	0.881686	1.55399	1.26981	1.55139	1.25497
siFANCM	6.28889	6.08131	6.51356	6.71637	8.34017	8.40174	7.81758	7.49053

## Sheet: S4e
	GFP-RPA2 WT			GFP-RPA2 S/T>D
	Replicate 1	Replicate 2	Replicate 3	Replicate 1	Replicate 2	Replicate 3
siControl	1.16754	0.93528	0.897181	0.810455	0.799297	0.868624
siFANCM	3.74977	3.88201	3.37949	9.4707	8.53547	10.5815

## Sheet: S4f
	GFP-RPA2 WT			GFP-RPA2 S/T>D
	Replicate 1	Replicate 2	Replicate 3	Replicate 1	Replicate 2	Replicate 3
siControl	1.31679	1.26727	1.56878	1.3896	1.41023	1.37722
siFANCM	5.82825	7.4105	6.54053	3.88084	3.78083	5.14787

## Sheet: S4g
	GFP-RPA2 WT			GFP-RPA2 S/T>D
	Replicate 1	Replicate 2	Replicate 3	Replicate 1	Replicate 2	Replicate 3
siControl	0.942289	0.940976	1.20932	0.958372	1.12194	1.10936
siFANCM	10.7762	12.1896	11.4819	8.27158	5.75174	6.79868

## Sheet: S4hi
siControl		siFANCM
GFP-RPA2 WT	GFP-RPA2 S/T>D	GFP-RPA2 WT	GFP-RPA2 S/T>D
0	0	5	0
2	0	3	2
1	0	7	1
0	4	3	2
0	1	1	0
2	0	4	0
1	0	0	1
0	0	0	0
1	0	0	1
0	0	2	0
0	0	4	0
1	0	3	4
1	0	8	0
0	2	4	0
4	0	5	0
1	1	5	1
3	1	3	0
0	1	3	0
1	0	4	2
2	0	0	2
0	1	3	0
3	0	5	0
0	0	3	3
0	0	0	1
0	0	1	0
1	0	1	1
0	0	5	1
1	0	0	0
2	0	1	0
0	1	1	0
3	0	2	0
0	0	0	0
0	0	2	0
0	3	2	0
0	1	3	1
0	0	0	0
2	1	5	0
5	0	3	0
2	2	3	0
1	0	12	1
3	0	2	0
0	0	0	0
0	0	6	0
2	0	2	1
0	0	8	0
2	0	2	1
0	0	1	1
1	0	3	0
0	1	3	1
1	0	1	1
1	0	2	0
0	1	5	0
1	1	0	0
1	0	3	1
1	1	3	0
0	0	3	4
2	1	2	0
1	0	2	2
1	0	7	1
5	0	3	0
0	1	3	0
0	0	2	0
2	2	0	0
0	0	3	0
4	0	0	0
4	0	1	0
0	1	2	1
5	0	0	2
3	0	2	0
1	1	0	0
1	0	4	1
3	2	4	1
0	1	1	0
0	0	0	0
2	0	6	1
1	0	2	0
4	0	2	2
2	1	1	0
1	1	2	1
1	0	1	3
1	1	0	0
2	0	0	0
0	1	1	1
1	0	1	2
0	2	0	2
0	0	1	2
0	0	0	0
1	1	3	1
1	0	0	1
0	0	3	0
2	1	0	0
1	0	1	1
1	0	1	1
2	1	2	0
0	0	4	1
0	0	5	0
0	0	0	0
0	0	4	1
1	0	1	0
0	0	0	1
2	2	2	1
1	0	1	0
1	3	6	2
0	4	3	0
0	0	7	0
1	0	1	3
1	0	1	1
2	0	2	0
1	1	2	3
1	1	4	1
2	0	3	2
1	0	5	2
0	0	1	0
0	1	3	0
3	1	2	0
0	3	3	5
0	2	3	0
4	1	1	1
2	0	3	1
1	1	1	1
1	2	2	0
1	0	3	0
2	1	5	0
2	1	2	0
1	0	2	3
0	2	6	1
0	0	3	0
0	3	3	3
2	1	2	1
1	4	0	0
0	1	3	0
1	0	2	0
2	0	5	2
0	1	5	1
1	0	0	1
0	0	7	1
1	0	4	0
3	0	0	0
2	1	0	1
1	0	3	1
1	3	0	2
0	0	1	0
1	0	0	1
3	3	2	2
1	3	3	1
4	1	0	1
0	0	0	1
1	0	0	2
0	1	3	0
3	2	0	0
1	0	0	0
0	0	0	2
2	0	0	2
1	0	6	0
0	0	1	1
0	0	4	1
0	2	1	0
0	0	6	2
0	0	2	2
1	0	5	0
0	2	5	1
0	0	5	0
2	1	5	0
0	0	1	0
1	0	1	2
1	0	2	3
1	0	4	3
2	1	5	2
0	0	1	1
0	0	2	0
1	1	2	0
0	0	2	0
2	0	4	0
0	0	5	2
0	0	2	0
1	0	3	0
3	0	0	0
0	0	2	1
0	0	3	0
0	1	0	0
0	0	2	1
1	0	1	0
3	0	2	1
1	1	0	4
1	0	0	0
1	3	3	1
4	0	2	0
0	2	0	5
0	0	6	3
0	1	9	1
4	3	0	0
1	0	5	1
1	0	2	1
1	1	1	3
0	0	3	0
0	0	7	0
1	0	5	5
1	4	4	0
1	0	1	1
0	2	4	0
1	2	1	0
2	0	3	0
2	2	5	1
3	3	1	2
1	2	7	3
0	1	0	1
3	3	3	1
0	1	2	2
0	1	2	3
1	5	2	1
0	0	2	1
0	3	2	3
3	2	3	0
0	1	4	4
0	0	1	2
1	1	2	1
0	0	1	1
7	4	3	0
0	4	2	1
0	0	2	0
0	0	7	0
0	1	1	0
0	0	0	1
1	0	2	0
1	1	0	1
1	2	2	1
0	4	5	2
0	0	0	0
1	5	1	0
0	2	0	3
0	0	2	0
0	0	1	3
0	4	5	0
1	1	5	0
1	1	3	0
3	1	6	0
0	0	2	0
0	3	0	3
2	1	5	0
0	0	0	0
0	0	2	0
0	2	2	0
1	0	2	0
0	1	1	2
1	0	0	0
0	1	2	2
2	1	4	0
1	0	2	0
1	0	4	0
0	0	3	0
1	0	0	1
2	0	4	1
0	0	3	0
4	0	5	2
0	1	0	0
1	1	1	1
0	0	2	2
2	1	1	1
1	0	0	1
0	0	2	0
0	1	2	2
2	0	1	1
2	0	4	0
0	0	2	0
0	0	3	0
0	0	1	1
0	0	1	0
1	0	5	2
0	2	2	0
4	0	3	0
1	0	6	1
2	0	1	4
0	3	0	1
0	0	5	1
0	2	5	1
0	2	0	2
1	1	0	2
3	2	2	0
1	0	4	1
0	1	0	2
0	2	3	0
0	0	2	0
1	0	4	0
1	0	0	2
0	0	3	2
2	0	0	0
1	3	1	2
0	2	0	0
2	1	1	1
5	0	0	1
4	0	2	2
3	0	0	0
0	0	2	0
2	0	2	0
5	1	2	0
3	1	0	0
1	0	3	0
0	1	4	0
2	1	1	3
4	2	2	1
0	2	2	1
1	1	1	0
1	1	2	0
4	1	2	0
1	0	4	2
0	0	1	0
0	0	3	1
1	1	2	0
0	1	0	1
0	2	0	1
0	0	2	0
3	0	1	1
8	0	2	3
0	1	2	2
3	3	2	1
0	1	6	0
0	2	5	2
2	0	4	0
2	0	4	0
0	2	4	0
3	0	6	1
1	1	2	0
1	7	4	0
1	0	1	0
0	0	2	1
3	0	4	0
1	1	1	1
2	0	1	0
3	0	0	0
1	0	2	0
1	0	0	0
0	4	1	1
0	2	1	0
0	0	1	0
0	2	0	0
2	0	1	1
3	1	0	0
1	1	0	0
0	1	1	1
1	2	0	0
1	2	2	0
1	0	2	0
0	2	0	1
1	0	4	2
4	1	0	1
0	0	2	0
3	3	1	0
1	0	0	0
1	1	0	0
4	0	1	0
2	1	3	1
0	0	2	0
2	0	1	0
1	0	0	0
5	2	5	1
0	1	6	0
4	0	2	0
0	0	4	0
1	1	2	0
1	1	2	0
2	0	4	1
1	1	2	0
1	2	0	3
2	0	4	0
0	1	2	0
1	0	2	0
0	0	1	2
2	0	2	1
3	0	4	1
1	1	2	2
0	0	4	1
0	1	4	0
0	1	5	0
1	1	0	0
1	0	4	1
1	0	7	0
2	1	5	2
3	2	3	1
0	4	4	1
0	0	5	0
0	1	1	0
3	0	0	0
2	4	5	0
0	0	9	0
1	0	1	0
2	0	5	0
0	0	6	0
0	1	5	0
0	0	2	1
0	0	0	0
0	1	1	0
1	4	1	0
1	3	1	1
0	0	0	1
0	0	0	1
2	0	2	1
0	1	1	1
0	1	0	0
0	0	0	1
2	0	4	0
2	0	1	2
0	1	3	0
2	0	0	0
0	0	1	1
0	1	2	0
1	2	3	7
0	0	0	2
3	1	5	0
1	0	0	1
0	0	4	1
1	0	6	2
1	1	3	2
0	1	0	1
1	0	4	3
0	3	4	0
1	0	5	1
1	1	2	0
1	0	6	0
1	1	5	1
1	0	6	0
0	2	7	0
2	0	6	0
1	1	0	6
2	0	2	0
1	1	2	0
1	1	0	2
1	1	4	4
0	0	4	4
5	0	7	2
0	0	8	2
0	0	4	1
0	0	0	4
0	0	4	0
1	0	0	1
2	1	0	1
0	0	7	2
1	0	2	1
5	1	1	3
1	0	6	1
3	0	2	0
0	0	0	0
3	0	8	0
0	0	6	2
3	0	3	4
0	2	9	0
1	1	4	2
1	0	2	2
1	0	3	0
1	0	1	6
0	0	0	4
0	0	0	0
0	1	3	0
0	2	1	4
0	0	2	1
0	2	1	0
1	0	7	0
0	2	2	0
0	2	3	1
1	1	2	1
0	0	5	1
1	0	4	0
0	0	1	3
0	1	4	1
3	0	1	2
0	1	5	0
0	0	1	4
0	2	0	0
3	0	1	1
0	0	0	1
0	1	2	1
0	0	2	1
0	0	1	1
0	0	1	0
0	3	1	0
0	0	7	0
1	0	8	4
0	0	1	2
0	0	7	0
0	0	9	1
1	0	1	2
1	0	1	3
0	1	0	4
1	3	2	2
1	1	4	1
2	1	2	1
1	1	3	0
1	0	5	2
1	0	0	0
0	0	2	4
0	0	0	3
0	0	4	0
1	2	0	2
1	0	2	1
2	1	2	0
3	0	0	1
0	0	1	0
2	0	5	1
4	0	3	0
2	0	4	0
3	2	3	1
0	0	2	2
2	1	2	4
0	2	7	0
0	2	4	1
0	0	0	0
3	0	0	3
1	0	1	1
0	0	3	1
2	0	7	1
0	0	7	5
1	0	2	3
2	0	3	2
0	0	5	0
1	0	6	4
1	1	4	3
1	0	0	3
1	0	2	5
1	0	4	0
1	1	0	0
0	1	4	2
2	0	6	2
0	1	1	1
1	0	3	0
3	0	2	1
1	1	0	0
2	0	0	5
3	0	3	2
0	0	0	0
2	1	2	1
2	0	0	2
1	0	2	1
2	0	1	3
1	0	3	1
1	1	4	0
2	1	6	4
0	0	4	0
0	2	3	4
2	1	0	0
1	2	2	0
2	3	1	2
3	2	0	3
0	0	2	8
1	0	0	0
0	4	2	0
0	0	1	3
0	0	1	0
0	0	2	1
0	1	3	1
2	0	4	3
1	1	0	1
2	1	2	1
1	0	1	0
3	1	2	0
2	0	2	0
1	2	0	0
1	0	2	4
0	0	3	1
1	1	4	1
0	0	1	0
0	0	0	1
0	0	1	4
1	0	0	2
2	0	1	6
4	0	4	0
1	0	0	0
0	0	2	0
1	0	1	0
0	2	1	0
0	0	0	0
2	1	1	0
0	0	2	1
2	0	1	1
0	2	0	1
0	1	3	2
3	1	5	2
4	0	0	0
0	0	0	1
1	0	1	2
1	1	1	2
0	1	2	0
5	0	7	0
0	0	2	1
0	5	2	1
2	1	4	0
0	0	0	0
1	0	3	0
1	0	1	0
2	0	2	3
0	3	1	1
2	1	5	5
0	2	2	0
1	0	1	0
0	0	4	0
1	0	7	0
0	0	4	1
2	0	3	0
3	0	3	3
0	1	4	0
0	0	1	5
0	1	3	4
0	0	0	1
0	0	0	2
2	1	3	1
0	0	8	0
0	0	2	0
2	2	0	2
0	1	7	3
2	0	4	0
0	0	1	3
0	0	1	5
2	0	1	1
1	0	2	0
2	0	1	2
2	0	0	1
1	0	0	2
0	1	1	5
0	1	0	1
1	0	0	0
0	1	2	1
1	0	0	0
0	0	3	0
0	3	1	1
0	0	2	2
0	0	2	3
1	1	3	1
0	2	1	1
5	2	1	0
1	0	1	2
1	0	1	1
1	0	2	5
0	1	3	1
1	0	2	3
2	2	2	5
3	0	4	6
0	0	0	0
2	0	2	0
3	0	1	1
5	0	0	0
2	0	0	1
0	1	3	1
0	0	1	0
1	2	5	0
1	1	2	1
3	1	7	2
3	1	2	0
0	0	3	0
1	0	2	0
1	1	0	1
0	0	0	4
1	0	3	3
1	0	0	4
1	0	0	0
0	4	0	1
0	0	0	1
1	2	3	0
2	0	0	5
2	0	0	2
1	1	0	0
1	3	2	0
2	2	0	0
3	0	0	1
6	2	0	0
3	0	0	2
2	0	2	4
4	0	5	0
4	0	0	1
2	0	3	1
1	0	0	0
2	0	0	0
3	1	1	0
1	0	1	0
2	0	2	0
2	1	0	0
3	0	3	0
2	2	0	0
1	1	2	0
2	1	0	0
3	0	0	0
2	0	4	0
1	1	2	0
2	0	2	1
4	2	4	0
0	0	1	0
0	2	1	0
0	0	1	4
0	1	5	0
0	0	3	1
1	0	0	0
2	1	1	0
0	1	2	0
1	0	1	1
0	0	3	0
0	2	5	1
1	2	2	1
1	0	0	0
2	0	1	1
1	0	2	0
2	1	0	0
1	1	3	0
0	1	1	2
2	0	2	0
1	0	1	1
1	0	0	0
3	0	0	3
0	1	0	1
1	0	1	1
1	0	0	0
2	0	1	2
0	1	0	0
0	0	6	1
1	0	0	1
1	2	1	2
0	1	5	1
0	0	0	2
0	3	2	1
0	0	2	1
0	1	7	0
2	1	3	3
1	0	4	1
1	1	3	1
1	3	4	0
0	1	1	0
1	1	2	1
1	0	3	0
0	1	1	2
3	0	7	0
0	0	6	2
1	0	1	0
3	1	3	2
0	0	5	3
1	1	2	2
1	0	3	0
1	1	0	0
0	2	4	1
0	1	2	0
0	2	5	1
1	1	8	0
1	0	0	1
2	0	0	0
2	0	1	3
0	1	3	1
0	0	0	2
1	0	7	1
0	0	2	1
0	0	2	0
0	1	6	4
0	2	5	1
3	0	0	0
3	0	4	0
1	0	1	3
0	0	6	8
6	0	7	3
0	1	1	3
0	1	0	1
0	0	3	1
1	1	1	1
0	1	2	1
0	0	5	0
5	0	1	1
0	0	3	0
2	2	4	2
0	0	3	3
0	0	2	1
4	1	7	4
0	0	6	4
0	0	1	2
1	0	4	3
1	0	3	1
0	0	4	2
0	0	4	1
2	0	0	1
2	0	0	0
0	0	1	3
0	0	0	2
2	0	1	0
1	0	4	4
0	1	0	0
0	0	4	2
3	0	1	0
1	0	5	0
2	0	2	1
1	0	5	1
2	0	0	3
0	1	3	1
0	0	0	0
0	0	5	3
1	0	2	0
0	0	4	2
1	0	6	0
0	1	1	0
0	1	3	0
4	0	1	3
0	0	0	1
1	0	1	3
1	1	1	1
0	1	2	1
2	0	0	3
3	0	0	2
3	2	2	2
1	0	3	3
1	0	2	0
0	1	5	3
4	0	1	1
3	0	2	2
4	1	6	1
0	0	0	3
3	0	3	1
1	0	2	2
0	0	3	2
4	1	2	5
0	2	2	3
0	1	6	5
0	1	3	1
0	0	6	1
0	1	4	3
3	0	3	3
0	0	1	3
2	1	2	3
1	0	7	5
1	0	3	0
3	0	2	0
0	0	4	1
0	1	1	0
1	0	1	2
2	1	0	0
0	2	4	3
0	0	0	0
1	0	1	1
1	1	4	3
0	2	0	0
1	0	0	1
1	0	4	0
1	0	9	3
1	0	2	0
1	0	4	1
0	1	3	5
1	1	3	3
2	0	0	1
0	0	0	3
0	0	2	0
1	0	5	0
0	0	2	1
1	0	1	5
2	0	2	1
2	1	1	3
1	0	3	2
0	0	6	3
0	0	4	2
2	0	5	1
0	0	2	1
0	0	2	1
0	3	4	2
1	1	4	1
1	1	4	0
1	0	3	3
0	2	5	2
2	1	7	3
4	0	3	0
0	0	4	2
0	0	4	3
0	1	2	0
3	0	1	1
1	1	0	2
2	3	4	6
0	1	1	2
0	1	1	0
2	0	4	3
1	2	0	2
4	0	0	1
0	0	3	3
1	1	3	0
0	1	0	4
0	0	1	2
1	0	1	3
0	0	1	2
0	1	3	1
1	0	3	2
1	1	7	3
0	0	2	2
1	2	1	6
0	4	1	0
0	0	3	2
1	0	5	1
2	0	0	4
4	0	4	1
4	0	0	1
1	0	6	0
0	0	1	3
0	0	5	0
1	1	3	0
0	1	2	1
0	1	2	2
1	3	1	2
0	1	1	9
0	0	7	0
0	0	3	2
1	0	4	4
0	0	2	0
2	0	2	0
1	2	1	1
3	0	4	2
3	8	5	2
0	3	2	4
1	0	3	3
2	1	4	3
3	1	7	2
0	2	6	0
3	0	1	3
0	0	4	4
2	4	0	1
0	1	0	2
6	1	1	3
2	1	5	3
1	0	5	1
2	3	2	3
1	0	2	1
1	2	5	1
1	0	3	5
1	1	2	1
0	1	4	0
1	1	2	0
0	4	4	0
3	3	1	0
3	0	1	2
3	0	3	0
3	0	3	4
1	3	0	2
2	0	1	6
6	0	8	0
0	0	2	1
2	0	7	3
2	0	1	3
3	1	2	3
0	2	0	1
1	0	3	0
1	1	1	1
1	2	8	3
0	0	4	0
0	2	3	1
1	0	5	0
1	1	1	1
1	0	6	1
3	2	5	4
6	2	8	4
1	0	6	1
4	2	2	2
1	1	9	2
2	2	7	0
0	1	3	0
1	1	0	0
1	0	10	1
0	4	4	0
1	1	5	0
1	0	4	0
3	0	4	2
1	0	4	3
0	1	3	1
0	1	5	1
3	0	3	2
0	0	4	5
1	0	1	0
0	1	1	2
0	2	5	0
2	5	7	0
2	1	3	1
0	0	5	1
0	4	2	6
0	3	3	1
1	0	5	3
3	0	7	0
3	5	4	2
0	2	8	1
2	1	4	1
0	0	7	2
0	0	4	1
2	1	3	1
1	0	5	0
4	1	2	3
0	1	2	1
0	1	0	0
0	0	4	4
4	1	6	5
0	0	7	0
0	1	1	4
0	3	4	0
0	1	0	0
2	1	6	0
1	0	5	1
1	0	1	2
1	0	3	0
0	0	5	2
0	0	6	4
0	1	3	0
1	0	8	1
1	0	5	1
4	2	2	0
0	0	5	4
2	2	2	4
1	0	0	0
0	0	2	1
0	2	5	0
3	0	3	2
0	1	3	0
0	0	3	2
2	0	3	0
2	2	9	3
5	0	2	2
1	1	1	2
0	3	0	0
3	0	3	4
2	0	11	0
0	2	7	4
1	0	5	2
2	1	0	0
0	0	5	1
0	7	1	0
0	1	7	0
9	1	6	2
0	0	2	0
1	0	7	1
1	3	0	3
0	1	1	1
2	2	3	1
1	3	3	3
0	3	7	0
1	2	8	0
0	4	9	2
0	0	8	2
3	1	0	1
0	0	9	4
0	0	6	0
1	2	3	3
0	1	5	0
2	2	6	0
3	4	4	2
1	0	4	0
0	2	4	0
0	0	2	0
1	1	2	1
1	4	9	2
1	0	2	1
0	1	1	1
0	1	4	1
0	2	0	0
0	0	2	3
0	1	2	2
3	1	2	1
0	1	3	1
0	0	0	2
0	1	3	1
1	4	1	1
0	0	2	0
0	2	2	3
0	1	6	3
2	2	4	1
0	1	5	1
1	2	6	0
0	0	2	1
1	0	5	1
0	0	7	1
2	1	3	0
1	0	6	0
1	0	1	3
0	1	6	1
1	1	1	2
3	2	3	3
1	1	6	1
0	0	4	2
0	1	3	1
1	1	2	2
4	1	3	4
0	0	5	3
0	0	5	0
0	1	5	3
3	1	1	2
0	1	2	0
2	1	8	6
0	0	0	1
0	0	5	3
1	2	2	6
2	0	2	3
2	1	7	7
1	1	3	3
0	3	2	2
2	0	2	5
3	3	3	2
0	0	0	1
0	1	3	0
2	0	5	5
2	1	1	1
1	0	8	2
4	0	4	2
0	1	0	4
0	1	5	0
1	1	1	3
1	1	3	1
0	1	1	6
1	0	3	3
2	1	0	1
1	0	0	2
0	1	4	4
3	0	6	1
0	0	0	1
2	0	6	2
0	1	8	3
2	1	10	8
0	6	6	3
0	1	5	3
2	2	3	3
0	1	5	3
2	0	9	4
0	1	6	2
0	1	10	5
1	1	3	1
0	2	0	2
1	2	4	0
2	1	0	6
3	0	2	9
3	2	0	7
5	0	8	3
0	0	5	0
1	0	6	3
0	0	6	5
1	0	6	1
0	1	7	4
0	0	3	1
0	1	3	0
1	2	2	1
1	0	8	5
0	1	1	3
0	1	5	3
1	0	4	2
3	0	7	0
1	1	8	7
0	1	3	4
0	1	5	4
0	0	5	2
2	0	4	7
1	0	1	1
1	0	5	2
0	0	2	7
2	2	1	2
1	1	1	1
0	1	8	5
2	1	0	2
0	0	3	3
0	0	4	4
2	3	0	1
0	2	3	3
1	1	5	6
0	0	1	0
1	1	1	2
0	1	7	1
0	2	4	2
0	3	1	4
0	1	5	5
0	0	3	3
0	0	2	3
0	5	6	4
1	0	2	5
0	1	3	0
0	2	3	4
0	1	3	3
1	0	1	4
4	1	3	3
1	0	4	0
0	0	7	2
3	1	4	4
0	0	3	1
3	0	2	1
0	1	3	4
0	0	5	3
3	0	4	3
1	0	8	4
0	1	4	4
0	0	7	0
0	1	3	4
0	1	5	1
0	4	6	2
4	2	4	2
2	0	7	1
1	2	6	1
1	1	6	0
1	2	2	2
2	0	3	1
1	0	2	3
0	0	7	0
0	2	2	4
3	0	7	4
0	2	5	5
0	3	11	2
2	1	2	3
0	4	0	0
1	0	7	1
1	2	10	4
0	3	3	0
0	2	2	7
1	1	5	6
0	0	2	1
1	0	6	3
1	1	8	1
0	0	7	0
1	0	7	2
0	2	6	1
0	2	7	1
1	0	0	5
1	1	8	3
3	0	3	2
0	0	3	2
0	0	2	10
1	0	5	1
1	1	6	1
3	2	0	4
0	0	7	6
0	1	10	2
0	0	9	1
1	0	2	1
0	1	4	1
0	0	2	1
0	0	4	2
0	0	6	3
3	0	3	1
0	0	12	7
0	2	0	1
0	2	1	1
0	0	6	3
0	0	6	0
3	1	5	5
0	2	3	3
0	0	1	7
0	0	4	3
1	3	6	3
3	2	6	2
1	0	3	0
0	1	10	3
0	0	5	6
0	1	0	1
2	1	2	1
1	2	4	2
3	0	2	5
4	3	5	2
0	0	8	4
4	3	6	6
6	0	7	3
0	3	6	2
1	3	0	1
2	0	0	1
1	0	4	3
2	0	5	3
1	0	2	2
0	0	2	2
1	0	3	3
0	0	4	1
1	3	5	0
3	0	9	4
3	0	0	2
0	0	2	2
0	2	2	2
0	0	1	4
2	0	1	2
0	2	1	3
0	0	0	0
3	1	0	1
1	0	1	1
1	1	3	1
3	0	2	4
4	0	3	2
1	0	5	3
3	3	4	5
1	0	1	8
1	1	6	1
1	1	1	3
0	0	4	2
0	0	4	1
0	3	3	3
1	3	2	1
1	1	2	2
5	0	3	4
0	1	3	3
3	3	6	4
0	1	5	2
3	0	0	0
0	0	6	2
1	1	2	4
1	0	3	0
1	0	6	3
0	0	4	1
0	0	4	3
0	3	7	0
3	0	8	0
0	0	3	0
0	1	4	0
5	0	2	0
0	0	4	3
0	1	6	0
4	2	6	0
8	1	4	2
4	1	6	1
1	1	7	2
16	3	4	1
3	2	1	0
1	0	0	1
1	0	3	1
0	0	2	0
2	1	8	1
1	0	3	0
0	0	3	3
0	0	6	2
1	0	4	1
1	1	8	1
3	0	8	0
4	0	5	2
6	2	2	1
3	0	3	0
2	2	8	7
0	2	9	2
6	0	3	2
4	2	2	0
0	1	2	2
1	0	4	5
3	1	2	5
1	2	1	2
4	1	1	0
2	0	2	1
0	0	1	1
0	0	4	4
1	0	0	3
2	0	4	4
3	0	3	9
3	2	6	3
0	0	3	1
0	0	6	5
3	1	2	2
6	0	4	1
0	0	1	2
6	0	4	2
0	0	0	2
0	0	1	0
0	2	3	5
1	0	2	1
0	0	1	4
1	1	4	1
4	0	2	1
3	1	1	1
1	0	3	0
0	0	5	3
0	0	3	3
0	0	1	5
5	2	0	3
0	0	0	2
0	0	2	1
1	2	0	3
2	1	2	2
3	0	2	4
3	2	2	1
0	3	1	2
2	6	3	2
0	0	1	6
0	0	1	2
2	2	3	4
4	1	2	1
1	4	4	3
3	0	5	2
3	3	2	2
2	0	4	1
2	2	2	3
2	2	1	1
2	1	1	0
0	0	3	1
2	3	3	1
1	0	7	0
0	2	5	5
0	4	1	1
2	1	7	1
1	0	2	5
0	1	1	6
3	4	5	2
1	0	6	0
1	0	6	2
11	0	9	2
0	0	8	3
1	4	4	5
1	4	1	0
3	2	5	1
0	0	5	1
1	0	0	4
1	0	0	1
2	4	1	3
1	1	5	1
0	0	1	2
0	0	0	0
0	1	9	0
2	0	3	5
1	1	2	1
1	0	2	1
3	3	3	0
0	0	4	2
1	3	3	0
0	0	3	3
2	4	5	2
1	0	4	3
4	0	7	1
3	0	9	0
0	1	3	0
1	2	9	0
3	1	9	0
2	2	6	1
2	1	8	0
6	2	4	0
2	2	3	0
0	0	2	1
0	9	4	2
1	4	8	3
2	1	2	0
2	0	2	0
1	4	2	1
5	0	2	2
1	1	5	3
1	2	2	5
2	0	5	2
1	0	4	1
0	1	8	2
0	6	5	4
1	0	6	6
1	1	7	0
0	0	1	1
0	2	5	0
16	3	8	0
3	0	6	1
0	0	0	2
0	1	1	0
3	3	0	2
8	0	2	1
0	1	6	0
3	2	5	4
1	0	1	0
1	2	5	0
3	1	3	4
0	0	10	2
3	3	7	2
1	0	6	1
1	0	3	2
3	2	3	0
1	1	5	3
3	0	0	1
1	2	8	5
3	1	3	4
2	4	7	2
2	1	9	1
1	0	4	3
4	3	3	6
0	2	1	0
0	0	22	0
4	1	4	2
7	4	2	1
2	2	4	1
2	1	3	2
1	0	15	0
8	0	0	0
1	1	7	1
1	3	2	1
0	0	7	3
0	0	5	1
1	0	6	2
2	1	3	3
1	0	5	0
3	1	5	0
0	2	1	1
4	3	7	0
12	0	2	3
0	0	3	2
0	4	3	0
2	2	7	1
0	3	11	3
3	1	6	1
2	1	7	1
2	1	5	3
2	0	8	5
1	3	8	1
0	0	7	4
0	1	11	1
3	2	6	4
4	0	7	1
1	1	6	1
4	3	9	0
4	1	6	1
0	2	3	2
5	1	7	0
0	3	9	0
0	0	9	4
3	0	8	4
0	5	4	4
1	1	7	2
0	0	8	1
1	2	4	2
3	0	9	0
1	0	15	2
2	0	5	0
1	0	5	0
1	0	1	1
2	0	11	2
4	0	6	2
1	0	3	2
3	0	1	0
2	0	7	3
1	0	3	4
1	1	6	2
1	0	3	4
1	0	5	1
2	5	14	3
0	1	5	4
1	0	5	2
2	1	2	3
0	0	15	0
2	0	3	3
0	0	14	1
0	0	9	1
2	3	6	2
1	1	7	3
2	1	13	3
1	0	11	0
3	1	3	1
2	2	5	1
4	2	6	4
3	0	7	5
4	1	12	3
0	0	6	3
0	1	13	0
1	0	7	9
1	0	10	0
2	2	9	2
1	0	10	8
6	2	0	2
6	0	5	0
2	0	4	8
2	0	6	1
1	0	9	5
3	1	7	5
2	1	10	5
1	0	9	7
0	1	5	5
0	1	14	9
2	2	4	0
6	0	6	6
1	0	7	1
1	0	6	0
0	1	10	0
2	0	6	5
0	1	4	5
0	1	6	5
1	1	6	5
2	0	2	4
1	1	0	1
0	2	8	5
0	3	13	5
0	1	10	3
0	1	6	5
0	0	7	2
2	0	3	1
0	0	7	3
3	1	10	3
0	1	6	0
3	1	8	2
0	3	5	3
5	0	7	3
1	0	4	2
0	0	5	4
0	1	7	5
1	0	8	2
2	0	11	2
1	0	4	3
3	2	4	2
0	1	2	2
0	0	9	0
1	0	0	0
1	1	10	1
3	2	2	3
1	0	5	4
1	0	6	3
0	1	4	1
1	1	6	7
4	2	7	3
0	0	7	3
0	0	9	3
0	1	8	4
0	0	1	0
0	0	5	4
2	1	4	3
1	1	8	2
4	0	8	2
2	0	8	5
2	0	9	2
1	1	4	5
0	0	8	3
6	1	8	3
1	0	3	1
4	0	5	2
0	1	5	4
2	1	10	0
0	0	5	7
2	0	4	3
6	0	5	4
2	0	8	2
2	0	2	4
0	0	2	4
8	1	5	0
2	0	5	2
3	0	0	5
5	0	7	4
0	0	1	2
0	0	4	4
2	0	6	7
0	1	4	0
1	0	4	1
3	0	6	6
2	0	6	9
3	0	6	6
2	1	8	0
4	0	3	5
1	0	7	3
1	1	12	0
6	2	4	6
3	0	5	0
5	0	13	1
1	0	8	4
5	0	8	2
2	0	7	0
2	0	8	7
5	0	7	2
1	0	8	1
1	1	0	3
2	1	5	0
3	2	8	5
3	0	12	2
5	0	8	6
1	0	3	4
3	1	1	2
2	0	5	1
0	0	3	5
0	2	3	0
2	1	3	3
2	2	5	2
1	0	6	5
0	3	6	3
0	1	7	2
2	0	10	1
9	1	5	4
0	1	3	3
1	1	3	4
0	1	5	3
2	0	5	7
1	1	7	3
2	0	6	6
5	0	3	3
3	2	12	0
2	0	7	0
1	0	6	4
0	0	4	3
1	2	2	2
0	0	11	7
0	2	8	1
0	1	4	0
0	0	13	5
4	1	8	4
0	1	7	5
4	0	3	5
1	0	8	5
4	0	5	2
4	2	8	2
4	2	6	4
3	1	2	7
2	1	13	4
2	0	5	4
0	3	3	0
7	0	5	6
2	1	7	2
4	0	5	8
4	1	21	2
0	1	8	3
2	1	9	4
0	1	2	6
5	0	1	4
0	0	12	5
2	0	15	2
2	1	8	8
1	1	4	9
0	4	7	4
1	0	9	3
2	2	4	6
0	0	0	0
1	0	0	5
4	1	5	2
0	0	2	5
1	0	3	3
0	0	5	0
0	0	4	1
0	2	5	3
0	1	5	0
0	0	6	1
1	0	5	2
1	0	1	2
0	0	4	1
0	2	4	2
0	2	5	2
0	1	4	4
0	1	11	2
0	0	8	0
1	1	5	2
0	0	7	1
0	1	10	1
0	1	17	3
0	0	2	1
1	1	9	0
1	0	5	0
0	2	9	2
2	0	5	3
0	0	6	2
0	1	9	0
0	0	5	3
1	0	6	1
0	1	6	2
1	0	6	5
2	0	7	2
0	0	5	0
0	0	9	6
1	2	4	7
0	0	3	3
1	3	2	1
1	0	5	4
0	0	0	2
0	1	0	2
3	0	3	0
0	1	1	2
0	0	1	3
1	0	5	0
1	0	5	7
0	0	10	4
1	3	5	7
1	0	3	2
0	2	24	3
2	1	2	6
1	0	2	4
0	3	8	3
0	1	11	7
7	0	6	0
0	0	9	2
2	0	9	2
3	2	9	2
6	0	10	7
3	2	9	1
0	0	5	1
3	0	10	4
1	1	3	3
2	1	13	2
1	0	6	3
4	1	6	3
3	0	10	1
1	0	2	1
2	1	3	1
0	0	0	9
0	1	10	1
2	1	3	5
2	1	7	1
3	0	8	3
4	0	8	3
5	0	3	1
2	0	1	4
1	0	13	7
2	0	2	1
1	0	5	5
1	0	5	3
2	0	8	5
2	0	11	3
1	1	14	3
2	0	11	5
4	0	3	3
0	0	8	3
4	0	14	3
1	1	5	2
1	1	4	1
1	0	11	3
1	0	6	0
1	1	7	1
3	0	4	1
2	0	7	2
2	0	17	2
0	1	11	4
1	0	10	1
0	0	4	1
0	2	12	0
0	1	7	0
4	2	10	1
0	0	6	5
16	0	4	1
0	0	2	1
1	0	5	2
3	0	3	3
5	1	3	5
0	0	5	1
0	0	2	1
2	0	3	2
1	2	8	0
3	0	3	6
4	2	7	2
0	0	8	0
1	2	8	2
4	0	3	5
0	0	3	0
0	2	12	7
0	3	7	5
0	2	8	2
4	1	14	3
0	0	10	1
4	0	5	1
3	0	2	2
2	0	6	5
2	3	8	2
2	2	7	0
1	0	15	4
4	3	3	1
4	2	19	3
0	1	5	2
2	2	7	3
2	0	7	0
1	0	9	4
2	1	8	1
1	2	4	7
0	4	8	2
6	0	13	2
0	1	3	6
1	1	6	1
0	1	3	4
2	0	8	4
0	0	5	2
1	11	6	0
0	0	11	3
0	0	4	1
0	2	9	1
3	1	1	3
2	0	6	2
2	0	16	4
4	0	3	2
1	0	6	1
3	2	2	0
1	1	4	4
3	0	1	4
0	0	5	1
4	0	13	4
3	1	1	1
0	1	6	1
2	1	11	0
1	1	7	1
4	0	11	0
2	1	4	3
6	5	6	0
4	1	7	4
1	1	11	0
0	3	10	1
0	0	13	4
1	0	2	1
0	0	3	2
1	5	6	3
2	2	11	0
4	7	10	4
0	3	9	4
3	1	6	3
0	3	7	2
1	3	15	3
0	0	10	2
0	3	9	0
3	1	9	5
2	3	6	4
4	1	7	0
1	6	7	6
1	8	7	1
1	0	2	3
2	1	3	1
0	3	11	1
0	0	7	2
3	0	4	2
2	0	5	0
0	4	4	1
1	1	4	1
2	0	3	6
0	3	1	6
3	4	3	4
1	1	4	0
3	2	9	3
2	0	4	7
2	1	6	4
1	1	5	4
2	0	6	6
0	1	0	2
7	3	3	3
5	3	10	2
1	0	7	3
1	0	7	4
3	3	7	3
0	5	3	1
5	0	10	1
0	2	8	2
2	1	4	1
4	3	3	4
0	0	9	6
1	1	9	3
3	0	3	7
9	1	7	1
1	0	4	4
0	0	4	1
1	5	7	0
3	2	15	4
4	0	7	6
1	0	2	2
2	2	9	4
1	0	0	1
0	0	10	3
3	2	8	5
1	0	7	0
1	1	10	0
10	1	8	2
0	0	5	1
2	1	4	1
4	1	9	0
1	0	3	5
0	0	3	1
0	3	6	2
7	2	5	0
0	1	12	6
3	1	18	6
2	0	6	1
0	1	2	5
2	2	15	1
5	2	8	0
0	4	5	1
2	4	2	3
4	1	7	2
1	2	17	5
3	0	7	0
5	0	5	3
0	1	6	1
3	3	5	3
0	0	3	2
1	1	7	4
0	0	5	2
0	2	1	0
2	0	8	1
0	0	1	2
0	2	14	3
0	0	5	5
2	0	6	2
1	2	1	0
0	1	1	2
4	0	9	0
3	0	2	0
0	3	3	4
0	0	4	2
0	1	0	4
2	0	6	1
1	0	8	1
0	0	4	4
2	0	7	1
0	0	2	0
3	0	5	2
1	0	2	2
1	0	9	0
5	0	7	0
0	0	1	0
0	3	6	6
0	2	4	0
0	1	7	0
26	1	7	0
3	0	10	1
0	2	11	3
0	0	3	2
0	0	6	3
0	0	6	2
0	0	4	1
1	1	7	5
0	0	5	5
3	0	2	2
4	2	5	4
9	1	0	1
3	1	6	2
0	2	2	2
0	0	4	0
1	0	7	2
5	2	7	3
2	1	4	3
1	4	2	1
3	0	9	3
5	5	7	0
2	2	7	1
0	2	7	1
2	2	7	0
1	1	3	3
3	2	5	11
2	0	6	1
1	0	5	3
[truncated: 796 more rows]
