# Supplementary material for: Phase separation properties of RPA combine high-affinity ssDNA binding with dynamic condensate functions at telomeres
Source: Nat Struct Mol Biol. 2023 Mar 9;30(4):451–62. doi: 10.1038/s41594-023-00932-w (PMC10113159; doi:10.1038/s41594-023-00932-w)
Supplement: Source Data Fig. 1 — Numeric Source Data [file 41594_2023_932_MOESM8_ESM.xlsx]

## Sheet: 1c
Object ID	Time [sec]	RPA2 optoDroplet Intensity (A.U.)
0	0	0
1	0	0
2	0	0
3	0	0
4	0	1.07414
5	0	4.96168
6	0	0.10339
7	0	0
8	0	0
9	0	0
10	0	0.12294
11	0	0
12	0	11.3959
13	0	0
14	0	0.48591
15	0	4.75165
16	0	15.8709
17	0	0.5949
18	0	0
19	0	0
20	0	0
21	0	1.27118
22	0	0
23	0	0.14611
24	0	0
25	0	0
26	0	0
27	0	0
28	0	0.11904
29	0	1.43364
30	0	0
31	0	0
32	0	0
33	0	0
34	0	0
35	0	0
36	0	30.1336
37	0	0
38	0	0
39	0	0
40	0	0
41	0	0.13214
42	0	0.66576
43	0	0
44	0	6.16914
45	0	0
46	0	0
47	0	0
48	0	0
49	0	89.1431
50	0	0.39283
51	0	0
52	0	0
53	0	0
54	0	6.64946
55	0	34.9906
56	0	0
57	0	0
58	15	0
59	15	0
60	15	10.8953
61	15	21.0976
62	15	1.05791
63	15	7.38555
64	15	0.66594
65	15	2.60102
66	15	0
67	15	0
68	15	12.4812
69	15	0
70	15	5.41001
71	15	0
72	15	2.10631
73	15	0.37162
74	15	13.8597
75	15	8.94625
76	15	0
77	15	0
78	15	0
79	15	0.438
80	15	2.44297
81	15	0
82	15	0.10723
83	15	0
84	15	0
85	15	15.2437
86	15	3.59534
87	15	0.09251
88	15	1.82403
89	15	0.10604
90	15	0.85703
91	15	0
92	15	0
93	15	0
94	15	0
95	15	60.7684
96	15	0.19034
97	15	0
98	15	0.23125
99	15	42.8823
100	15	2.83789
101	15	62.9319
102	15	0
103	15	7.68521
104	15	0
105	15	0
106	15	79.4141
107	15	25.5316
108	15	0
109	15	0
110	15	0
111	15	3.06326
112	15	32.8492
113	15	0
114	15	0
115	30	0
116	30	25.7049
117	30	1.96814
118	30	11.5905
119	30	9.14577
120	30	3.70243
121	30	3.92051
122	30	0
123	30	0.33156
124	30	15.9672
125	30	0
126	30	9.0671
127	30	0.26297
128	30	2.5895
129	30	0.54203
130	30	15.1835
131	30	77.0457
132	30	0
133	30	0
134	30	0
135	30	3.86492
136	30	10.7904
137	30	0
138	30	0.8075
139	30	1.94562
140	30	0
141	30	21.1766
142	30	5.2846
143	30	0.0638
144	30	2.39083
145	30	0.10974
146	30	0.40077
147	30	0.94967
148	30	0
149	30	0
150	30	0
151	30	0
152	30	74.6071
153	30	0.09598
154	30	0
155	30	0
156	30	0
157	30	0.28024
158	30	50.2073
159	30	7.18028
160	30	70.6883
161	30	0
162	30	10.5894
163	30	0
164	30	6.58495
165	30	81.2575
166	30	34.2909
167	30	0
168	30	0
169	30	0
170	30	4.27143
171	30	32.8498
172	30	3.47516
173	30	0
174	45	0
175	45	35.5933
176	45	14.8203
177	45	1.30778
178	45	6.67192
179	45	7.13752
180	45	3.94653
181	45	0.10068
182	45	4.86258
183	45	17.316
184	45	0
185	45	7.76261
186	45	0.346
187	45	2.28971
188	45	0.53478
189	45	19.5145
190	45	143.111
191	45	0
192	45	0.08702
193	45	0
194	45	19.656
195	45	0
196	45	0.11038
197	45	6.22544
198	45	0
199	45	21.0631
200	45	4.07839
201	45	0
202	45	1.74626
203	45	0.08233
204	45	0.67943
205	45	2.96377
206	45	0
207	45	0
208	45	0
209	45	0.07576
210	45	76.4161
211	45	0.12278
212	45	0
213	45	0
214	45	0.2985
215	45	47.4466
216	45	6.04633
217	45	70.4528
218	45	0
219	45	11.1493
220	45	0
221	45	8.06141
222	45	79.8073
223	45	27.3816
224	45	0
225	45	0
226	45	0
227	45	5.02574
228	45	35.0778
229	45	3.92677
230	45	0
231	60	0
232	60	36.0949
233	60	14.7099
234	60	1.02378
235	60	8.22001
236	60	7.63624
237	60	7.40917
238	60	0.14567
239	60	15.7232
240	60	0
241	60	5.8612
242	60	0.22984
243	60	0.53316
244	60	2.81267
245	60	17.6448
246	60	138.164
247	60	0
248	60	0.10402
249	60	0.12685
250	60	23.4302
251	60	0.15447
252	60	0.77315
253	60	8.47401
254	60	0
255	60	23.6873
256	60	5.31765
257	60	0.10105
258	60	1.48918
259	60	0.16569
260	60	0.89165
261	60	5.8175
262	60	0
263	60	0
264	60	0
265	60	0
266	60	81.1877
267	60	0.14451
268	60	0
269	60	0.23652
270	60	50.883
271	60	8.00657
272	60	72.8894
273	60	0
274	60	11.2414
275	60	0
276	60	9.63052
277	60	76.8338
278	60	28.4488
279	60	0
280	60	0.17096
281	60	0.09608
282	60	5.53431
283	60	34.8716
284	60	4.34933
285	60	0
286	75	0
287	75	35.6946
288	75	16.135
289	75	0.91008
290	75	7.61478
291	75	7.78501
292	75	7.90107
293	75	0.61871
294	75	19.13
295	75	0
296	75	7.46387
297	75	0.34601
298	75	0.51752
299	75	2.92082
300	75	16.4074
301	75	152.254
302	75	0
303	75	0.18174
304	75	0
305	75	23.1569
306	75	0.16666
307	75	1.00423
308	75	11.8163
309	75	0
310	75	22.9997
311	75	4.55102
312	75	0.10385
313	75	2.08722
314	75	0.14262
315	75	1.0612
316	75	6.34419
317	75	0
318	75	0
319	75	0.04758
320	75	78.6458
321	75	0.596
322	75	0
323	75	0
324	75	0
325	75	0.32579
326	75	55.7532
327	75	8.55471
328	75	71.7026
329	75	0
330	75	12.5221
331	75	0
332	75	9.53918
333	75	84.4187
334	75	27.4071
335	75	0
336	75	0.16669
337	75	0
338	75	5.13817
339	75	33.9369
340	75	5.09989
341	75	0.42097
342	90	0
343	90	32.4535
344	90	14.759
345	90	0.89971
346	90	4.39336
347	90	8.50567
348	90	7.13525
349	90	0
350	90	0.91423
351	90	19.2436
352	90	0
353	90	9.61583
354	90	0.50672
355	90	0.47332
356	90	0.48077
357	90	15.3024
358	90	178.751
359	90	0
360	90	0.13229
361	90	0.1717
362	90	0
363	90	26.764
364	90	0.09554
365	90	1.32061
366	90	13.3883
367	90	0
368	90	20.7671
369	90	5.35056
370	90	0
371	90	2.92268
372	90	0.0892
373	90	0.89041
374	90	7.84295
375	90	0
376	90	0
377	90	0
378	90	87.8205
379	90	0.23454
380	90	0
381	90	0
382	90	0.27811
383	90	58.9671
384	90	10.3109
385	90	85.7865
386	90	0
387	90	15.9642
388	90	0
389	90	9.98523
390	90	73.8154
391	90	33.4126
392	90	0
393	90	0.11796
394	90	0.11182
395	90	6.80528
396	90	33.5911
397	90	6.21867
398	90	1.01949
399	105	0
400	105	36.8953
401	105	2.06907
402	105	14.1813
403	105	5.3942
404	105	8.04835
405	105	3.59916
406	105	1.02445
407	105	5.9277
408	105	19.5515
409	105	0
410	105	9.56463
411	105	0
412	105	0.51139
413	105	2.8643
414	105	17.2153
415	105	158.869
416	105	0
417	105	0.12756
418	105	0.17558
419	105	7.05193
420	105	25.533
421	105	0.21543
422	105	0.26183
423	105	12.5884
424	105	0
425	105	19.5444
426	105	4.98906
427	105	0.14397
428	105	2.28904
429	105	0
430	105	1.32834
431	105	7.0667
432	105	0
433	105	0
434	105	0
435	105	89.0599
436	105	0.09422
437	105	0
438	105	0.22542
439	105	54.4003
440	105	8.70526
441	105	84.4665
442	105	0
443	105	13.8137
444	105	0
445	105	9.42124
446	105	74.4599
447	105	30.3487
448	105	0
449	105	0
450	105	0.12587
451	105	3.76735
452	105	35.6383
453	105	5.92643
454	105	1.14887
455	120	0
456	120	2.06801
457	120	36.2319
458	120	17.6411
459	120	6.3543
460	120	8.3536
461	120	3.53078
462	120	0.54998
463	120	6.59517
464	120	18.4879
465	120	0
466	120	6.88423
467	120	0.31916
468	120	0.55348
469	120	3.13147
470	120	16.8138
471	120	160.571
472	120	0
473	120	0
474	120	0.19521
475	120	0
476	120	8.87184
477	120	26.9089
478	120	0
479	120	1.4839
480	120	13.9384
481	120	0
482	120	23.2771
483	120	5.36086
484	120	0
485	120	3.27846
486	120	0.09686
487	120	0.66185
488	120	8.32824
489	120	0
490	120	0
491	120	0.06808
492	120	91.6834
493	120	0.55122
494	120	0
495	120	0
496	120	0.25035
497	120	56.6117
498	120	8.4262
499	120	90.7139
500	120	0
501	120	15.95
502	120	0
503	120	10.3369
504	120	106.81
505	120	31.9593
506	120	0
507	120	0.17562
508	120	0
509	120	4.93077
510	120	35.6725
511	120	5.5479
512	120	1.73469
513	135	0
514	135	37.3143
515	135	2.21643
516	135	15.001
517	135	7.21319
518	135	8.96465
519	135	12.5702
520	135	0
521	135	0.27254
522	135	18.076
523	135	0
524	135	9.27381
525	135	0.40644
526	135	0.52631
527	135	2.46349
528	135	16.4963
529	135	152.137
530	135	0
531	135	0.11033
532	135	0.10348
533	135	7.43653
534	135	26.4825
535	135	0
536	135	1.37732
537	135	15.3741
538	135	0
539	135	0
540	135	23.0826
541	135	5.73081
542	135	0.12856
543	135	2.92989
544	135	0.0747
545	135	1.31692
546	135	8.83285
547	135	0
548	135	0
549	135	0
550	135	0
551	135	0
552	135	88.0316
553	135	0.84193
554	135	0
555	135	0
556	135	0.15757
557	135	64.4364
558	135	10.4932
559	135	87.5668
560	135	0.05841
561	135	16.7385
562	135	0
563	135	10.6668
564	135	74.2351
565	135	32.9363
566	135	0
567	135	0.19364
568	135	0
569	135	6.56321
570	135	35.1908
571	135	6.49241
572	135	1.8854
573	150	0
574	150	33.8009
575	150	2.09252
576	150	15.9202
577	150	6.85427
578	150	7.48217
579	150	12.7503
580	150	0.46124
581	150	17.9666
582	150	0
583	150	7.66192
584	150	0.4168
585	150	0.49249
586	150	2.996
587	150	15.9558
588	150	167.123
589	150	0
590	150	0.18063
591	150	0
592	150	25.7838
593	150	0
594	150	0.5353
595	150	13.8811
596	150	0
597	150	24.0494
598	150	4.22978
599	150	0.13466
600	150	3.42515
601	150	0.06436
602	150	0.80804
603	150	8.78705
604	150	0
605	150	0
606	150	0
607	150	0
608	150	94.2706
609	150	0.48249
610	150	0
611	150	0
612	150	0.30838
613	150	62.0883
614	150	10.1158
615	150	90.3695
616	150	0
617	150	17.5698
618	150	0
619	150	9.97258
620	150	80.1305
621	150	33.669
622	150	0
623	150	0.23453
624	150	0.11389
625	150	4.84651
626	150	32.2026
627	150	7.42725
628	150	2.42989
629	165	0
630	165	35.5853
631	165	2.16977
632	165	16.4326
633	165	4.90385
634	165	8.22535
635	165	12.9185
636	165	0.38248
637	165	18.3042
638	165	0
639	165	10.0687
640	165	0.19926
641	165	0.40513
642	165	2.24805
643	165	15.2591
644	165	165.184
645	165	0
646	165	0.19249
647	165	0.13334
648	165	25.6412
649	165	0.16952
650	165	0.50898
651	165	14.5907
652	165	0
653	165	22.8094
654	165	4.89878
655	165	0.11249
656	165	4.05101
657	165	0.07496
658	165	0.90007
659	165	9.18199
660	165	0
661	165	0
662	165	0.06799
663	165	84.5684
664	165	0.49195
665	165	0
666	165	0
667	165	0.32421
668	165	62.2939
669	165	8.86555
670	165	90.9293
671	165	0
672	165	15.9167
673	165	0
674	165	8.753
675	165	98.4001
676	165	31.406
677	165	0
678	165	0.19672
679	165	0
680	165	5.82602
681	165	35.3972
682	165	6.90964
683	165	2.89665
684	180	0
685	180	0
686	180	1.84379
687	180	17.2041
688	180	32.101
689	180	4.65937
690	180	8.31389
691	180	12.1251
692	180	0
693	180	0.32248
694	180	19.5896
695	180	0
696	180	9.66353
697	180	0.33809
698	180	0.54137
699	180	2.95386
700	180	17.9813
701	180	155.878
702	180	0
703	180	0.142
704	180	0
705	180	6.73537
706	180	28.2622
707	180	0.05287
708	180	1.237
709	180	14.5806
710	180	0
711	180	0
712	180	23.9628
713	180	5.05353
714	180	0.11828
715	180	3.50567
716	180	0.14185
717	180	0.83767
718	180	8.92214
719	180	0
720	180	0
721	180	0
722	180	0
723	180	0.07113
724	180	0
725	180	90.8516
726	180	0.69779
727	180	0
728	180	0
729	180	0.37114
730	180	57.9224
731	180	10.0667
732	180	82.5033
733	180	0
734	180	16.0786
735	180	0
736	180	9.32355
737	180	81.0115
738	180	33.6951
739	180	0
740	180	0.1821
741	180	0.08909
742	180	5.8381
743	180	38.8048
744	180	6.15964
745	180	2.22097
746	195	0
747	195	1.98443
748	195	37.6902
749	195	16.7385
750	195	4.8729
751	195	9.20889
752	195	12.3972
753	195	0.76409
754	195	20.4228
755	195	0
756	195	12.1744
757	195	0.33252
758	195	0.51005
759	195	3.53894
760	195	15.3994
761	195	155.301
762	195	0
763	195	0.19312
764	195	0.10781
765	195	15.6076
766	195	26.618
767	195	0.28868
768	195	0.50899
769	195	14.4425
770	195	0
771	195	23.3954
772	195	5.31014
773	195	0.21211
774	195	3.75084
775	195	0.77214
776	195	9.4938
777	195	0.11815
778	195	0
779	195	0
780	195	0.04333
781	195	92.0537
782	195	0.94688
783	195	0
784	195	0.20056
785	195	63.8319
786	195	9.91921
787	195	80.4363
788	195	0
789	195	17.2744
790	195	0
791	195	11.3958
792	195	80.3607
793	195	35.5408
794	195	0
795	195	0
796	195	0.27517
797	195	6.077
798	195	38.9057
799	195	6.44436
800	195	2.40549
801	210	0
802	210	38.8855
803	210	2.0791
804	210	17.1381
805	210	6.47742
806	210	9.13729
807	210	12.5905
808	210	0.98545
809	210	17.2663
810	210	0
811	210	8.73116
812	210	0.40295
813	210	0.53892
814	210	2.63793
815	210	16.0479
816	210	168.495
817	210	0
818	210	0.1813
819	210	0.1118
820	210	26.5089
821	210	0.21746
822	210	0.70045
823	210	15.5552
824	210	0
825	210	23.908
826	210	5.2539
827	210	0.16445
828	210	4.70826
829	210	0.08597
830	210	1.29585
831	210	9.37577
832	210	0
833	210	0
834	210	0
835	210	0
836	210	82.6202
837	210	0.23808
838	210	0
839	210	0
840	210	0.35235
841	210	62.0071
842	210	10.2102
843	210	91.2268
844	210	0
845	210	18.6482
846	210	0
847	210	10.4276
848	210	88.3222
849	210	34.1128
850	210	0
851	210	0.15714
852	210	0.13426
853	210	4.23362
854	210	40.0471
855	210	6.73783
856	210	2.82233
857	225	0
858	225	37.7766
859	225	2.34541
860	225	16.4423
861	225	4.7885
862	225	8.15612
863	225	13.9096
864	225	0.38014
865	225	19.9029
866	225	0
867	225	10.9396
868	225	0.3768
869	225	0.52575
870	225	2.69334
871	225	16.8818
872	225	152.869
873	225	0
874	225	0.19873
875	225	0
876	225	7.08018
877	225	27.03
878	225	0.09754
879	225	0.62443
880	225	14.4757
881	225	0
882	225	0
883	225	23.0403
884	225	4.789
885	225	0.12695
886	225	3.93857
887	225	0.07482
888	225	0.84069
889	225	0
890	225	8.36165
891	225	0
892	225	0
893	225	0
894	225	0.08009
895	225	90.6353
896	225	1.03611
897	225	0
898	225	0
899	225	0.29601
900	225	53.9195
901	225	7.79108
902	225	74.4097
903	225	0
904	225	16.1288
905	225	0
906	225	8.62744
907	225	93.2021
908	225	31.9479
909	225	0
910	225	0.38632
911	225	0
912	225	7.39325
913	225	35.0374
914	225	4.30717
915	225	2.77688
916	240	0
917	240	39.1518
918	240	2.29514
919	240	17.1407
920	240	4.10568
921	240	7.5447
922	240	11.442
923	240	0.70603
924	240	20.1822
925	240	0
926	240	11.6795
927	240	0.53266
928	240	0.53501
929	240	1.94797
930	240	16.0048
931	240	169.153
932	240	0
933	240	0.27648
934	240	0.14645
935	240	25.1399
936	240	0.14258
937	240	0.44408
938	240	15.4467
939	240	0
940	240	24.0822
941	240	5.19617
942	240	0.17802
943	240	5.5635
944	240	1.08386
945	240	8.61689
946	240	0
947	240	0
948	240	0
949	240	0
950	240	88.6409
951	240	0.61173
952	240	0
953	240	0
954	240	0.35972
955	240	60.6689
956	240	10.2425
957	240	86.9918
958	240	0.13297
959	240	17.5251
960	240	0
961	240	10.0121
962	240	90.3482
963	240	32.9168
964	240	0
965	240	0.17469
966	240	0.10643
967	240	5.25527
968	240	34.3512
969	240	6.30576
970	240	3.02399
971	255	0
972	255	41.2463
973	255	2.13917
974	255	18.1949
975	255	6.58082
976	255	10.1764
977	255	12.3662
978	255	0.6437
979	255	19.7161
980	255	0
981	255	7.62341
982	255	0.66203
983	255	0.51299
984	255	3.72535
985	255	14.697
986	255	167.895
987	255	0
988	255	0.12182
989	255	0.14276
990	255	0
991	255	26.8329
992	255	0.10986
993	255	0.30658
994	255	15.24
995	255	0
996	255	16.4455
997	255	5.26294
998	255	0.13312
999	255	5.46499
1000	255	0.1574
1001	255	0.76166
1002	255	8.61589
1003	255	0
1004	255	0
1005	255	0
1006	255	0
1007	255	0
1008	255	79.036
1009	255	0.35398
1010	255	0
1011	255	0
1012	255	0.21651
1013	255	57.4703
1014	255	9.87957
1015	255	78.5269
1016	255	0
1017	255	15.8288
1018	255	0
1019	255	9.43666
1020	255	91.3291
1021	255	29.183
1022	255	0
1023	255	0
1024	255	0
1025	255	6.96573
1026	255	37.7978
1027	255	5.52988
1028	255	1.96882
1029	270	0
1030	270	40.7817
1031	270	17.652
1032	270	2.09691
1033	270	5.12697
1034	270	9.00383
1035	270	3.45299
1036	270	4.80909
1037	270	0
1038	270	0.52371
1039	270	8.31999
1040	270	19.1434
1041	270	0
1042	270	8.13312
1043	270	0.25487
1044	270	0.5196
1045	270	1.6504
1046	270	15.266
1047	270	8.40802
1048	270	0
1049	270	0.16554
1050	270	0
1051	270	150.875
1052	270	0
1053	270	24.6476
1054	270	0
1055	270	0.51352
1056	270	14.952
1057	270	0
1058	270	22.0949
1059	270	4.4145
1060	270	0.11094
1061	270	4.56596
1062	270	1.32495
1063	270	0
1064	270	7.99936
1065	270	0
1066	270	0
1067	270	0
1068	270	0.0949
1069	270	81.308
1070	270	0.80697
1071	270	0
1072	270	0
1073	270	0
1074	270	0.17019
1075	270	53.0018
1076	270	9.3146
1077	270	158.666
1078	270	0.09303
1079	270	13.2172
1080	270	0
1081	270	8.95732
1082	270	29.6916
1083	270	0
1084	270	0
1085	270	0
1086	270	5.52433
1087	270	39.2123
1088	270	4.78306
1089	270	2.509
1090	285	0
1091	285	42.5585
1092	285	1.95629
1093	285	18.4923
1094	285	7.54751
1095	285	8.37748
1096	285	13.7244
1097	285	0.97179
1098	285	18.6246
1099	285	0
1100	285	11.442
1101	285	0.40378
1102	285	0.64572
1103	285	2.0294
1104	285	15.975
1105	285	150.342
1106	285	0
1107	285	0.13732
1108	285	0.12662
1109	285	0.07004
1110	285	13.1779
1111	285	28.2259
1112	285	0
1113	285	0.93952
1114	285	14.5005
1115	285	0
1116	285	0
1117	285	23.2201
1118	285	4.96067
1119	285	0
1120	285	5.71587
1121	285	0.11386
1122	285	1.38757
1123	285	8.08578
1124	285	0
1125	285	0.05461
1126	285	0
1127	285	0
1128	285	82.2477
1129	285	0.80296
1130	285	0
1131	285	0
1132	285	0.38082
1133	285	51.3881
1134	285	8.27885
1135	285	173.565
1136	285	0.06918
1137	285	15.0968
1138	285	0
1139	285	8.78288
1140	285	30.633
1141	285	0
1142	285	0
1143	285	0.11445
1144	285	5.02303
1145	285	39.0425
1146	285	4.07178
1147	285	2.87275
1148	300	0
1149	300	40.9893
1150	300	2.1323
1151	300	18.8596
1152	300	6.29002
1153	300	9.04506
1154	300	12.8038
1155	300	0
1156	300	0.68669
1157	300	19.1131
1158	300	0
1159	300	0
1160	300	8.10789
1161	300	0
1162	300	0.551
1163	300	2.81536
1164	300	16.3144
1165	300	152.002
1166	300	0
1167	300	0.10822
1168	300	0.14532
1169	300	15.1726
1170	300	23.5018
1171	300	0.15345
1172	300	0.52224
1173	300	14.8951
1174	300	0
1175	300	0
1176	300	23.2947
1177	300	5.02009
1178	300	0.23687
1179	300	5.50778
1180	300	1.37881
1181	300	9.14425
1182	300	0
1183	300	0
1184	300	0.0676
1185	300	0
1186	300	0
1187	300	0
1188	300	98.8636
1189	300	0.39324
1190	300	0.0908
1191	300	0
1192	300	0
1193	300	0.38991
1194	300	58.4113
1195	300	8.61062
1196	300	73.4763
1197	300	0
1198	300	15.1143
1199	300	0
1200	300	10.052
1201	300	98.5963
1202	300	34.0788
1203	300	0
1204	300	0.17773
1205	300	0
1206	300	4.49961
1207	300	37.187
1208	300	5.10967
1209	300	3.20854
1210	315	0
1211	315	40.9477
1212	315	2.13706
1213	315	17.812
1214	315	5.70176
1215	315	0
1216	315	9.28907
1217	315	4.5918
1218	315	0.36071
1219	315	6.85979
1220	315	19.1225
1221	315	0
1222	315	7.40361
1223	315	0.18635
1224	315	0.57741
1225	315	2.4866
1226	315	16.661
1227	315	156.81
1228	315	0
1229	315	0.16923
1230	315	0
1231	315	14.7742
1232	315	28.4812
1233	315	0.22164
1234	315	0.91953
1235	315	13.0565
1236	315	0
1237	315	0
1238	315	24.4558
1239	315	5.40126
1240	315	0.14131
1241	315	5.08171
1242	315	0.11923
1243	315	1.39812
1244	315	0
1245	315	8.70739
1246	315	0
1247	315	0
1248	315	0.08066
1249	315	94.9013
1250	315	0.4505
1251	315	0
1252	315	0
1253	315	0.43554
1254	315	68.5817
1255	315	10.0743
1256	315	86.1405
1257	315	0
1258	315	0.70915
1259	315	16.1623
1260	315	0
1261	315	10.0894
1262	315	83.6827
1263	315	35.1199
1264	315	0
1265	315	0
1266	315	6.49449
1267	315	36.1849
1268	315	4.98165
1269	315	2.35643
1270	330	0
1271	330	40.8458
1272	330	0.97174
1273	330	17.611
1274	330	6.9054
1275	330	8.22321
1276	330	12.8892
1277	330	0.43554
1278	330	20.1023
1279	330	0
1280	330	0
1281	330	8.1706
1282	330	0
1283	330	0.7333
1284	330	1.42146
1285	330	14.8056
1286	330	157.707
1287	330	0
1288	330	0.13037
1289	330	0
1290	330	16.1961
1291	330	29.0552
1292	330	0.15316
1293	330	13.0939
1294	330	0
1295	330	24.6042
1296	330	5.45815
1297	330	0.32542
1298	330	6.53822
1299	330	1.10224
1300	330	9.30908
1301	330	0
1302	330	0.07125
1303	330	0
1304	330	0
1305	330	91.9701
1306	330	0.62557
1307	330	0
1308	330	0.44416
1309	330	61.1089
1310	330	9.02081
1311	330	76.9388
1312	330	0
1313	330	16.8434
1314	330	0
1315	330	9.69003
1316	330	111.424
1317	330	34.7201
1318	330	0
1319	330	0.10496
1320	330	5.78152
1321	330	36.1685
1322	330	6.08896
1323	330	2.16695
1324	345	0
1325	345	38.261
1326	345	1.00823
1327	345	17.8308
1328	345	4.48655
1329	345	0
1330	345	8.71489
1331	345	3.20886
1332	345	0.80227
1333	345	9.60523
1334	345	20.0933
1335	345	0
1336	345	5.37011
1337	345	0
1338	345	0.5657
1339	345	1.4486
1340	345	16.6493
1341	345	174.544
1342	345	0
1343	345	0.19
1344	345	0.1497
1345	345	0
1346	345	27.1084
1347	345	0.11747
1348	345	0.29982
1349	345	14.5878
1350	345	0
1351	345	0
1352	345	21.5097
1353	345	4.71234
1354	345	0.25964
1355	345	6.31719
1356	345	1.13626
1357	345	8.98941
1358	345	0.06283
1359	345	0
1360	345	0
1361	345	0
1362	345	0
1363	345	87.1899
1364	345	0.43969
1365	345	0
1366	345	0
1367	345	0
1368	345	0.32539
1369	345	61.1821
1370	345	10.3657
1371	345	80.7891
1372	345	0.06655
1373	345	16.6948
1374	345	0
1375	345	4.55028
1376	345	91.6071
1377	345	33.8834
1378	345	4.03042
1379	345	0.47758
1380	345	0.13679
1381	345	7.22708
1382	345	36.1304
1383	345	5.59575
1384	345	2.8243
1385	360	0
1386	360	40.7152
1387	360	1.09935
1388	360	15.9082
1389	360	5.07206
1390	360	3.63178
1391	360	8.11299
1392	360	4.88687
1393	360	0.6949
1394	360	8.75766
1395	360	18.9519
1396	360	0
1397	360	0
1398	360	8.7839
1399	360	0
1400	360	0.70167
1401	360	1.41791
1402	360	15.1001
1403	360	160.172
1404	360	0
1405	360	0.1298
1406	360	0
1407	360	6.73498
1408	360	29.6828
1409	360	0.08813
1410	360	13.9345
1411	360	0
1412	360	0
1413	360	21.9953
1414	360	4.26095
1415	360	0.14983
1416	360	8.2632
1417	360	0.13856
1418	360	1.58825
1419	360	8.24678
1420	360	0
1421	360	0
1422	360	0
1423	360	0
1424	360	89.2499
1425	360	0.37739
1426	360	0
1427	360	0
1428	360	0.33692
1429	360	56.601
1430	360	10.3999
1431	360	100.646
1432	360	0
1433	360	16.3765
1434	360	0
1435	360	8.54878
1436	360	68.2582
1437	360	32.3626
1438	360	0
1439	360	0
1440	360	0.1382
1441	360	5.48556
1442	360	37.0879
1443	360	5.37536
1444	360	2.80489
1445	375	0
1446	375	44.6593
1447	375	1.09854
1448	375	18.6866
1449	375	9.79257
1450	375	8.78091
1451	375	16.0281
1452	375	0.36198
1453	375	20.3305
1454	375	0
1455	375	11.8945
1456	375	0.45186
1457	375	0.83765
1458	375	1.37605
1459	375	13.8512
1460	375	155.563
1461	375	0
1462	375	0.10846
1463	375	0
1464	375	5.72118
1465	375	26.9696
1466	375	0.10268
1467	375	0.5931
1468	375	13.5606
1469	375	0
1470	375	0
1471	375	21.6214
1472	375	4.52347
1473	375	0.11087
1474	375	7.44021
1475	375	0
1476	375	0.86907
1477	375	8.18968
1478	375	0.08209
1479	375	0
1480	375	0
1481	375	0
1482	375	83.2729
1483	375	0.94937
1484	375	0
1485	375	0
1486	375	0.24875
1487	375	56.6718
1488	375	8.31816
1489	375	151.421
1490	375	0.04911
1491	375	13.9536
1492	375	0
1493	375	8.52289
1494	375	31.9694
1495	375	0
1496	375	0
1497	375	0
1498	375	5.60401
1499	375	35.6277
1500	375	3.55719
1501	375	1.98719
1502	390	0
1503	390	47.2864
1504	390	1.12082
1505	390	16.9345
1506	390	9.41556
1507	390	7.08291
1508	390	15.7983
1509	390	0.51516
1510	390	19.1286
1511	390	0
1512	390	12.8681
1513	390	0
1514	390	0.93666
1515	390	2.27356
1516	390	16.4408
1517	390	151.421
1518	390	0
1519	390	0.71872
1520	390	0
1521	390	26.61
1522	390	0.16314
1523	390	13.3696
1524	390	0
1525	390	0
1526	390	18.7889
1527	390	3.68844
1528	390	0
1529	390	6.18621
1530	390	0
1531	390	0.73913
1532	390	6.56056
1533	390	0
1534	390	0
1535	390	0.06575
1536	390	0
1537	390	0
1538	390	65.9564
1539	390	0.48797
1540	390	0
1541	390	0.04617
1542	390	40.829
1543	390	5.1503
1544	390	120.059
1545	390	0.1607
1546	390	10.0763
1547	390	11.0352
1548	390	0
1549	390	6.47965
1550	390	22.6752
1551	390	0
1552	390	0
1553	390	0
1554	390	5.9466
1555	390	43.4351
1556	390	2.43864
1557	390	1.65443
1558	405	0
1559	405	0
1560	405	1.06729
1561	405	15.2331
1562	405	47.0941
1563	405	4.84053
1564	405	6.77042
1565	405	4.29893
1566	405	15.6014
1567	405	0.72067
1568	405	17.5638
1569	405	0
1570	405	0
1571	405	13.2163
1572	405	0
1573	405	0.60197
1574	405	1.31329
1575	405	17.9315
1576	405	138.839
1577	405	0
1578	405	0.08566
1579	405	0
1580	405	0.61648
1581	405	4.91078
1582	405	25.3716
1583	405	0.12693
1584	405	0.38387
1585	405	13.1137
1586	405	0
1587	405	18.0548
1588	405	3.37143
1589	405	0
1590	405	6.2376
1591	405	0
1592	405	0.4102
1593	405	7.27088
1594	405	0
1595	405	0
1596	405	0
1597	405	0.05977
1598	405	69.9061
1599	405	0.42493
1600	405	0
1601	405	0
1602	405	0.28193
1603	405	48.0777
1604	405	5.83793
1605	405	129.893
1606	405	0
1607	405	2.03119
1608	405	11.671
1609	405	0
1610	405	7.10929
1611	405	26.79
1612	405	0
1613	405	0.17324
1614	405	0
1615	405	7.25976
1616	405	39.5344
1617	405	1.60978
1618	405	1.87967
1619	420	0
1620	420	44.2462
1621	420	1.15251
1622	420	16.3897
1623	420	5.6967
1624	420	2.83273
1625	420	6.48215
1626	420	4.72735
1627	420	1.04614
1628	420	8.41352
1629	420	16.5906
1630	420	0
1631	420	13.21
1632	420	0
1633	420	0.70138
1634	420	1.5869
1635	420	14.0779
1636	420	135.952
1637	420	0
1638	420	0
1639	420	0.67467
1640	420	5.70595
1641	420	25.4508
1642	420	0.08165
1643	420	0.55209
1644	420	11.1429
1645	420	0
1646	420	0
1647	420	17.2859
1648	420	0.87742
1649	420	0
1650	420	5.65176
1651	420	1.66692
1652	420	0
1653	420	1.19404
1654	420	7.52972
1655	420	0
1656	420	0
1657	420	0
1658	420	0
1659	420	84.5405
1660	420	0.61108
1661	420	0
1662	420	0
1663	420	0.32727
1664	420	49.5352
1665	420	5.07042
1666	420	136.237
1667	420	0.07389
1668	420	11.5641
1669	420	0
1670	420	5.68132
1671	420	24.3103
1672	420	0
1673	420	0
1674	420	0
1675	420	5.18625
1676	420	36.971
1677	420	1.57469
1678	420	1.45721
1679	435	0
1680	435	44.6328
1681	435	1.02258
1682	435	15.6554
1683	435	7.58582
1684	435	6.13333
1685	435	13.165
1686	435	0.32371
1687	435	15.408
1688	435	0
1689	435	11.4452
1690	435	0
1691	435	0.63372
1692	435	1.11639
1693	435	16.4567
1694	435	128.238
1695	435	0
1696	435	0.16115
1697	435	0
1698	435	0
1699	435	24.1591
1700	435	0.09735
1701	435	0.3164
1702	435	10.5053
1703	435	0
1704	435	0
1705	435	17.1433
1706	435	3.37793
1707	435	0
1708	435	5.9853
1709	435	0
1710	435	0.53827
1711	435	6.54474
1712	435	0
1713	435	0
1714	435	0.05647
1715	435	0
1716	435	0
1717	435	0
1718	435	75.9151
1719	435	0.15762
1720	435	0
1721	435	0
1722	435	0.12606
1723	435	45.4633
1724	435	3.63285
1725	435	116.86
1726	435	0
1727	435	9.60835
1728	435	0
1729	435	3.65323
1730	435	24.6556
1731	435	2.01737
1732	435	0
1733	435	0
1734	435	0
1735	435	6.1672
1736	435	43.1969
1737	435	0.98006
1738	435	1.27198
1739	450	0
1740	450	0.86978
1741	450	40.6609
1742	450	12.1351
1743	450	4.73594
1744	450	4.62186
1745	450	4.27368
1746	450	4.66945
1747	450	0
1748	450	0.57578
1749	450	7.83883
1750	450	13.4428
1751	450	0
1752	450	15.4974
1753	450	0
1754	450	0.63481
1755	450	0.64298
1756	450	21.0391
1757	450	120.295
1758	450	0
1759	450	0
1760	450	0.10565
1761	450	0
1762	450	19.9777
1763	450	0
1764	450	0.11297
1765	450	8.48714
1766	450	0
1767	450	12.4565
1768	450	2.7275
1769	450	0
1770	450	4.42982
1771	450	0.41614
1772	450	4.59528
1773	450	0
1774	450	0
1775	450	0
1776	450	0
1777	450	75.0717
1778	450	0.1168
1779	450	0
1780	450	0
1781	450	0.10744
1782	450	38.1134
1783	450	4.33705
1784	450	109.283
1785	450	0
1786	450	7.93857
1787	450	0
1788	450	2.94173
1789	450	17.4654
1790	450	0
1791	450	0
1792	450	0
1793	450	5.85778
1794	450	44.0737
1795	450	0
1796	450	0.72281
1797	465	0
1798	465	0.83248
1799	465	0
1800	465	13.9688
1801	465	36.2243
1802	465	4.71485
1803	465	2.56241
1804	465	3.67485
1805	465	4.47747
1806	465	0.67827
1807	465	6.28657
1808	465	13.2402
1809	465	0
1810	465	12.5286
1811	465	0
1812	465	0.8092
1813	465	1.4579
1814	465	18.9483
1815	465	103.32
1816	465	0
1817	465	0
1818	465	0.06549
1819	465	0
1820	465	3.81947
1821	465	20.3129
1822	465	0.12051
1823	465	0.26868
1824	465	7.65103
1825	465	0
1826	465	14.7104
1827	465	2.38327
1828	465	0.20636
1829	465	4.57804
1830	465	0.56736
1831	465	5.22565
1832	465	0
1833	465	0
1834	465	0
1835	465	0
1836	465	68.4996
1837	465	0.215
1838	465	0
1839	465	0
1840	465	0
1841	465	0.09028
1842	465	44.5449
1843	465	3.23036
1844	465	56.3196
1845	465	0
1846	465	8.17113
1847	465	0
1848	465	2.64341
1849	465	74.1819
1850	465	24.49
1851	465	0
1852	465	0
1853	465	0
1854	465	6.61304
1855	465	40.9688
1856	465	0.28429
1857	465	1.29272
1858	480	0
1859	480	0.89778
1860	480	37.1616
1861	480	12.3665
1862	480	3.2441
1863	480	4.06788
1864	480	3.51281
1865	480	9.8838
1866	480	0.39139
1867	480	11.2475
1868	480	0
1869	480	13.7181
1870	480	0
1871	480	0.26946
1872	480	3.10885
1873	480	16.9167
1874	480	91.7681
1875	480	0
1876	480	0
1877	480	0.07686
1878	480	3.61495
1879	480	16.9488
1880	480	0
1881	480	0.27294
1882	480	6.64198
1883	480	0
1884	480	14.7182
1885	480	3.36888
1886	480	0
1887	480	4.77592
1888	480	0
1889	480	0.13344
1890	480	5.56721
1891	480	0
1892	480	0
1893	480	0
1894	480	0
1895	480	72.2701
1896	480	0.2764
1897	480	0
1898	480	0
1899	480	0
1900	480	0.14192
1901	480	43.3834
1902	480	4.49804
1903	480	114.767
1904	480	0
1905	480	10.5131
1906	480	0
1907	480	3.29617
1908	480	25.5349
1909	480	0
1910	480	0
1911	480	0
1912	480	7.33863
1913	480	39.0217
1914	480	0.44386
1915	480	0.54247
1916	495	0
1917	495	0.96991
1918	495	36.3082
1919	495	10.0928
1920	495	3.65222
1921	495	4.31583
1922	495	2.69864
1923	495	3.61784
1924	495	0.65262
1925	495	4.43654
1926	495	8.54325
1927	495	0
1928	495	0
1929	495	11.5521
1930	495	0
1931	495	0.90122
1932	495	1.99973
1933	495	15.2656
1934	495	90.69
1935	495	0
1936	495	0
1937	495	0.07174
1938	495	3.13497
1939	495	18.1866
1940	495	0.07116
1941	495	0.41009
1942	495	5.82979
1943	495	0
1944	495	11.4012
1945	495	3.67201
1946	495	0.10293
1947	495	3.0688
1948	495	0.91778
1949	495	3.84114
1950	495	0
1951	495	0
1952	495	0.0619
1953	495	0
1954	495	0
1955	495	79.2838
1956	495	0.13013
1957	495	0
1958	495	0
1959	495	0
1960	495	0.11301
1961	495	49.1743
1962	495	4.23788
1963	495	46.2643
1964	495	0.13136
1965	495	8.50925
1966	495	0
1967	495	2.305
1968	495	66.158
1969	495	23.4261
1970	495	0
1971	495	0
1972	495	0
1973	495	6.25717
1974	495	44.4672
1975	495	0.44411
1976	495	0.45084
1977	510	0
1978	510	32.3328
1979	510	10.2499
1980	510	0
1981	510	5.02543
1982	510	3.6643
1983	510	2.30656
1984	510	2.72968
1985	510	0
1986	510	0.30851
1987	510	5.93284
1988	510	8.67236
1989	510	0
1990	510	0
1991	510	14.0553
1992	510	0.0997
1993	510	0.51433
1994	510	2.00692
1995	510	19.7804
1996	510	72.7947
1997	510	0
1998	510	0
[truncated: 18,168 more rows]
