# Supplementary material for: Phase separation properties of RPA combine high-affinity ssDNA binding with dynamic condensate functions at telomeres
Source: Nat Struct Mol Biol. 2023 Mar 9;30(4):451–62. doi: 10.1038/s41594-023-00932-w (PMC10113159; doi:10.1038/s41594-023-00932-w)
Supplement: Source Data Fig. 2 — Numeric Source Data [file 41594_2023_932_MOESM9_ESM.xlsx]

## Sheet: 2e
	Turbidity
Molar ratio	Replicate 1	Replicate 2	Replicate 3	Replicate 4
	0.888532	0.824223	1.31297	0.974276
1:100	1.27867	1.30011	1.06431	1.30868
1:30	2.40193	2.05037	1.96463	1.96463
1:10	3.44802	3.87674	3.32797	3.36227
1:6	4.41693	3.66238	4.1254	4.12969
1:3	2.77921	3.54234	3.86388	3.91533
1:1	1.72883	1.68596	2.07181	1.91318
2:1	0.897106	0.95284	1.07717	0.819936

## Sheet: 2f
ssDNA [µM]	tRPA [µM]	Turbidity
0	0	0.00106667
0	2.5	0.0179333
0	5	0.0260333
0	10	0.0593
0	15	0.102633
2.5	0	0.00213333
2.5	2.5	0.0470667
2.5	5	0.0919333
2.5	10	0.164167
2.5	15	0.2315
5	0	0.00213333
5	2.5	0.0310333
5	5	0.0897667
5	10	0.110767
5	15	0.161167
10	0	0.00206667
10	2.5	0.0199667
10	5	0.0336667
10	10	0.0838333
10	15	0.0987
15	0	0.0018
15	2.5	0.0178667
15	5	0.0274667
15	10	0.0661667
15	15	0.101967
