# Supplementary material for: Phase separation properties of RPA combine high-affinity ssDNA binding with dynamic condensate functions at telomeres
Source: Nat Struct Mol Biol. 2023 Mar 9;30(4):451–62. doi: 10.1038/s41594-023-00932-w (PMC10113159; doi:10.1038/s41594-023-00932-w)
Supplement: Source Data Fig. 3 — Numeric Source Data [file 41594_2023_932_MOESM10_ESM.xlsx]

## Sheet: 3b
	optoDroplet formation dark				optoDroplet formation light
	Replicate 1	Replicate 2	Replicate 3	Replicate 4	Replicate 1	Replicate 2	Replicate 3	Replicate 4
RPA1	0.569907	0.919808	0.836889	1.6734	1.01239	1.10247	1.01369	0.79327
RPA2	0.728777	1.34506	0.738729	1.18743	23.0393	22.7075	21.7446	21.9044
RPA3	1.09348	1.03153	0.89134	0.98365	4.13133	3.80411	3.77117	3.44398

## Sheet: 3c
	Expression level dark				Expression level light
	Replicate 1	Replicate 2	Replicate 3	Replicate 4	Replicate 1	Replicate 2	Replicate 3	Replicate 4
RPA1	31.2372	37.9871	36.9445	38.367	35.3935	35.5373	37.3912	35.0862
RPA2	37.5569	36.6924	36.4913	38.4154	37.2804	37.4856	36.7998	38.161
RPA3	34.434	34.372	33.9484	35.8027	33.4284	33.7047	33.9373	34.2881
