# Supplementary material for: Phase separation properties of RPA combine high-affinity ssDNA binding with dynamic condensate functions at telomeres
Source: Nat Struct Mol Biol. 2023 Mar 9;30(4):451–62. doi: 10.1038/s41594-023-00932-w (PMC10113159; doi:10.1038/s41594-023-00932-w)
Supplement: Source Data Fig. 4 — Numeric Source Data [file 41594_2023_932_MOESM12_ESM.xlsx]

## Sheet: 4b
	optoDroplet formation dark				optoDroplet formation light
	Replicate 1	Replicate 2	Replicate 3	Replicate 4	Replicate 1	Replicate 2	Replicate 3	Replicate 4
RPA2 WT	0.842593	0.92834	1.13333	1.09574	29.0237	19.8386	22.8808	17.205
RPA2 S/T>A	0.958706	1.17443	0.951164	0.915703	15.4193	14.4674	14.0272	10.7479
RPA2 S/T>D	0.877249	0.786191	1.06823	1.26834	1.89101	1.93529	1.78794	1.61424

## Sheet: 4c
	Expression level dark				Expression level light
	Replicate 1	Replicate 2	Replicate 3	Replicate 4	Replicate 1	Replicate 2	Replicate 3	Replicate 4
RPA2 WT	37.0585	35.9783	37.546	38.8837	38.3698	37.0829	38.1299	35.6875
RPA2 S/T>A	38.8944	38.4473	38.6655	38.567	37.5267	38.175	37.5423	36.6397
RPA2 S/T>D	34.3686	33.739	35.0543	34.4059	36.9674	36.343	34.9977	35.0383

## Sheet: 4d
	optoDroplet formation dark				optoDroplet formation light
	Replicate 1	Replicate 2	Replicate 3	Replicate 4	Replicate 1	Replicate 2	Replicate 3	Replicate 4
RPA2 WT	1192.68	452.986	427.466	1029.04	26030.3	34150.6	21306.9	30293.8
RPA2 S8D	648.412	750.323	492.153	1170.48	30100.1	26910.1	27347.9	27766.1
RPA2 S11D	373.625	422.4	306.342	323.538	23679.3	20405	27907.6	22120.7
RPA2 S12D	1188.62	805.727	2193.97	768.902	23787.2	25473.6	21227.4	28797.3
RPA2 T21D	295.9	384.955	500.591	172.043	29573.3	23335.3	31179.7	20796.2
RPA2 S23D	1373.77	412.358	485.83	565.943	29788.3	23177.9	16698.5	20556.3
RPA2 S33D	1233.43	1189.45	420.73	689.431	19455.4	28355.3	28448.6	31816.2
RPA2 S4/8D	2042.46	280.725	747.84	515.465	20530.3	18080.3	28344.3	20553.6
RPA2 S23/33D	585.187	585.122	442.771	1511.63	16677.7	20234.8	13990	16517.9
RPA2 S8/33D	436.357	900.395	378.794	772.667	14346.3	9249.31	11229.3	12301.6
RPA2 T21D S33D	626.732	402.05	811.818	711.016	23500.8	24236.5	18539.8	17827.9
RPA2 S11/12/13D	870.954	382.057	482.745	541.811	21309.2	21396.3	20786.4	13839.6
RPA2 T21D S29/33D	866.166	671.841	876.604	321.855	15424.7	14814.9	9937.14	13683.4
RPA2 S8D T21D S33D	548.72	1153.23	548.913	671.841	13689.8	14210.2	12246.1	8537.17
RPA2 T21D S23/29/33D	752.255	708.562	703.247	1113.89	9696.73	12234.9	11130.5	5862.8
RPA2 S/T>D	801.176	1372.67	187.375	4060.04	2732.31	3624.94	3133.77	1187.17
