# Supplementary material for: Phase separation properties of RPA combine high-affinity ssDNA binding with dynamic condensate functions at telomeres
Source: Nat Struct Mol Biol. 2023 Mar 9;30(4):451–62. doi: 10.1038/s41594-023-00932-w (PMC10113159; doi:10.1038/s41594-023-00932-w)
Supplement: Source Data Fig. 5 — Numeric Source Data [file 41594_2023_932_MOESM14_ESM.xlsx]

## Sheet: 5d
Protein Name	log2(RPA2 light/RPA2 dark)	-LOG10(p-value)
sp|P07947|YES_HUMAN	1.68529	4.5651
sp|Q04837|SSBP_HUMAN	1.64981	2.38075
sp|Q96SB3|NEB2_HUMAN	1.63602	1.5652
sp|P43351|RAD52_HUMAN	1.46436	4.49199
sp|P42898|MTHR_HUMAN	1.386	1.92738
sp|P0DP25|CALM3_HUMAN;sp|P0DP24|CALM2_HUMAN;sp|P0DP23|CALM1_HUMAN	1.33556	3.26999
sp|Q13472|TOP3A_HUMAN	1.29375	6.76869
sp|Q9H9A7|RMI1_HUMAN	1.27145	5.51625
sp|Q13501|SQSTM_HUMAN	1.26963	1.59186
sp|P19525|E2AK2_HUMAN	1.25172	0.353237
sp|Q9NX63|MIC19_HUMAN	1.18865	2.63657
sp|Q9NR48|ASH1L_HUMAN	1.17335	0.883638
sp|P08754|GNAI3_HUMAN	1.1678	5.68496
sp|Q96E14|RMI2_HUMAN	1.13809	3.23246
sp|O94832|MYO1D_HUMAN	1.13371	3.99461
sp|Q9BPW8|NIPS1_HUMAN	1.12934	1.00407
zz|Y-FGCZCont00236|	1.12892	2.61019
sp|Q9NYV4|CDK12_HUMAN	1.11904	0.835018
sp|O00161|SNP23_HUMAN	1.1015	2.74161
sp|P04216|THY1_HUMAN	1.06437	5.64861
REV__sp|Q8N6T3|ARFG1_HUMAN	1.05531	0.509048
sp|Q13084|RM28_HUMAN	1.05446	0.887936
sp|P04899|GNAI2_HUMAN	0.980718	4.88469
sp|O43707|ACTN4_HUMAN	0.970876	4.73308
sp|Q9ULD4|BRPF3_HUMAN	0.960256	0.528904
sp|P62304|RUXE_HUMAN	0.950412	0.822002
sp|P35222|CTNB1_HUMAN	0.946912	1.19084
sp|O43795|MYO1B_HUMAN	0.942982	6.05749
sp|O95782|AP2A1_HUMAN	0.937777	1.10953
sp|Q8TEW0|PARD3_HUMAN	0.931455	1.96747
sp|P62306|RUXF_HUMAN	0.921205	1.58923
sp|Q7L576|CYFP1_HUMAN;sp|Q96F07|CYFP2_HUMAN	0.915845	1.39788
sp|Q8N2Z9|CENPS_HUMAN	0.912196	1.49309
sp|Q8IY21|DDX60_HUMAN	0.91002	0.42626
sp|Q8NDD1|CA131_HUMAN	0.901279	0.730325
sp|Q01082|SPTB2_HUMAN	0.901219	5.9145
zz|Y-FGCZCont00414|;sp|P07477|TRY1_HUMAN;CON__P07477;sp|Q8NHM4|TRY6_HUMAN;sp|P07478|TRY2_HUMAN	0.883663	1.18104
sp|P62318|SMD3_HUMAN	0.881122	1.62673
sp|Q6Y7W6|GGYF2_HUMAN	0.881013	0.271372
zz|Y-FGCZCont00175|;sp|P68871|HBB_HUMAN;sp|P02042|HBD_HUMAN	0.867526	0.670994
sp|Q13813|SPTN1_HUMAN	0.866267	4.94506
sp|Q6WCQ1|MPRIP_HUMAN	0.853934	3.55406
sp|Q4VCS5|AMOT_HUMAN;sp|Q8IY63|AMOL1_HUMAN	0.85324	1.14232
sp|Q7Z7C8|TAF8_HUMAN	0.851865	3.38294
sp|Q0ZGT2|NEXN_HUMAN	0.8302	4.44454
sp|A6NFI3|ZN316_HUMAN	0.827385	1.15546
zz|Y-FGCZCont00007|;sp|O76013|KRT36_HUMAN;CON__O76013	0.824551	0.912924
sp|P21796|VDAC1_HUMAN	0.805536	3.33899
sp|P34897|GLYM_HUMAN	0.785353	0.671616
sp|P35580|MYH10_HUMAN	0.781809	6.55878
sp|Q8TDW7|FAT3_HUMAN	0.780188	0.598815
sp|Q9NYL9|TMOD3_HUMAN	0.768628	3.1093
sp|O14639|ABLM1_HUMAN	0.762706	2.85709
sp|Q9C0J8|WDR33_HUMAN	0.761876	0.562521
sp|Q07157|ZO1_HUMAN	0.757414	6.48074
sp|Q9UNN8|EPCR_HUMAN	0.745729	3.34832
sp|Q9P2M7|CING_HUMAN	0.745707	3.21773
sp|Q13045|FLII_HUMAN	0.74385	4.20208
sp|Q8IYD8|FANCM_HUMAN	0.721971	6.66768
sp|Q9Y490|TLN1_HUMAN	0.720276	0.642346
sp|Q96SI9|STRBP_HUMAN	0.710318	1.42166
sp|Q13418|ILK_HUMAN	0.69903	1.06349
sp|Q03135|CAV1_HUMAN;sp|P56539|CAV3_HUMAN	0.694435	0.878063
sp|Q9UHB6|LIMA1_HUMAN	0.689308	3.55635
sp|Q8N3V7|SYNPO_HUMAN	0.686578	4.60993
sp|Q96M83|CCDC7_HUMAN	0.683414	1.35922
sp|O00159|MYO1C_HUMAN	0.682656	5.18262
REV__sp|Q9UQF0|SYCY1_HUMAN	0.682002	0.617648
sp|P16070|CD44_HUMAN	0.681657	3.65993
sp|P12814|ACTN1_HUMAN	0.680214	4.87212
sp|P62873|GBB1_HUMAN	0.652399	3.33108
sp|P62314|SMD1_HUMAN	0.646541	1.19577
sp|Q14126|DSG2_HUMAN	0.645979	0.896059
sp|Q8IVT2|MISP_HUMAN	0.642563	3.47869
sp|P35232|PHB_HUMAN	0.641467	1.04253
sp|P63162|RSMN_HUMAN;sp|P14678|RSMB_HUMAN	0.639424	1.08876
sp|P35579|MYH9_HUMAN	0.638048	5.69039
sp|Q56VL3|OCAD2_HUMAN	0.636653	1.47599
sp|P68032|ACTC_HUMAN;sp|P63267|ACTH_HUMAN;sp|P62736|ACTA_HUMAN	0.627736	3.3725
sp|O95777|LSM8_HUMAN	0.625226	0.940939
sp|Q9UK45|LSM7_HUMAN	0.62498	0.660953
zz|Y-FGCZCont00229|;sp|P05787|K2C8_HUMAN;CON__P05787;zz|Y-FGCZCont00230|;zz|Y-FGCZCont00096|;zz|Y-FGCZCont00017|;zz|Y-FGCZCont00085|;zz|Y-FGCZCont00088|	0.619155	5.03691
sp|Q7Z406|MYH14_HUMAN	0.617366	2.44568
zz|Y-FGCZCont00099|;sp|Q06830|PRDX1_HUMAN	0.604257	1.00336
sp|O43166|SI1L1_HUMAN	0.5971	3.79086
zz|Y-FGCZCont00142|;sp|P69905|HBA_HUMAN	0.595681	0.374891
sp|Q9ULL5|PRR12_HUMAN	0.595656	0.489789
sp|P52907|CAZA1_HUMAN	0.595637	4.86535
sp|Q9P0K7|RAI14_HUMAN	0.590941	0.561691
sp|P42704|LPPRC_HUMAN	0.590019	2.15334
sp|P00367|DHE3_HUMAN;zz|Y-FGCZCont00492|	0.585669	0.760032
sp|Q96DV4|RM38_HUMAN	0.581903	0.32123
sp|P63261|ACTG_HUMAN;sp|P60709|ACTB_HUMAN	0.581345	3.9084
sp|P12268|IMDH2_HUMAN	0.57925	1.01349
sp|Q9BRQ6|MIC25_HUMAN	0.577275	0.918302
sp|Q9H4Z2|ZN335_HUMAN	0.576719	0.66528
sp|Q8NCM8|DYHC2_HUMAN	0.573128	1.51313
sp|P22735|TGM1_HUMAN	0.568615	0.446359
zz|Y-FGCZCont00491|	0.568002	2.19277
sp|O15231|ZN185_HUMAN	0.567576	1.1634
REV__sp|Q7Z7M1|AGRD2_HUMAN	0.565494	0.150256
sp|O00116|ADAS_HUMAN	0.548096	0.485121
sp|Q9Y512|SAM50_HUMAN	0.544961	0.695015
sp|P26641|EF1G_HUMAN	0.543086	0.83887
sp|P54132|BLM_HUMAN	0.542748	5.88782
sp|Q96QA5|GSDMA_HUMAN	0.541721	0.743727
sp|P14373|TRI27_HUMAN	0.541115	1.25855
sp|Q9NXZ1|SAGE1_HUMAN	0.531888	0.666739
sp|P17029|ZKSC1_HUMAN	0.530457	0.416674
sp|Q92820|GGH_HUMAN	0.529734	0.206992
sp|Q14160|SCRIB_HUMAN	0.526674	1.40588
sp|Q9NZT1|CALL5_HUMAN	0.516192	0.413694
sp|P62879|GBB2_HUMAN;sp|Q9HAV0|GBB4_HUMAN	0.514747	1.55742
sp|O95299|NDUAA_HUMAN	0.513842	1.25164
REV__sp|Q96HP0|DOCK6_HUMAN	0.513201	0.669241
sp|Q9NYY8|FAKD2_HUMAN	0.509744	0.708627
sp|P12270|TPR_HUMAN	0.509156	0.784852
sp|Q86Y07|VRK2_HUMAN	0.501429	0.32171
sp|P60660|MYL6_HUMAN	0.496844	3.8977
sp|Q16891|MIC60_HUMAN	0.496776	1.73785
sp|Q8WWI1|LMO7_HUMAN	0.492814	2.48255
sp|P62308|RUXG_HUMAN;sp|A8MWD9|RUXGL_HUMAN	0.488593	2.45315
sp|Q8WUM0|NU133_HUMAN	0.482932	1.64902
sp|P54886|P5CS_HUMAN	0.482075	2.84555
sp|Q6ZUT1|NKAP1_HUMAN	0.478661	0.668022
sp|Q14315|FLNC_HUMAN	0.477585	4.22439
sp|Q14865|ARI5B_HUMAN	0.476218	0.408912
sp|Q92620|PRP16_HUMAN	0.472942	0.70591
sp|Q9Y5Z7|HCFC2_HUMAN	0.468217	0.947567
sp|P61163|ACTZ_HUMAN;sp|P42025|ACTY_HUMAN	0.4652	0.879129
sp|Q13835|PKP1_HUMAN	0.460068	0.82942
sp|Q15366|PCBP2_HUMAN	0.457942	2.19368
zz|Y-FGCZCont00482|;sp|P62979|RS27A_HUMAN;zz|Y-FGCZCont00182|;sp|P62987|RL40_HUMAN;sp|P0CG47|UBB_HUMAN;sp|P0CG48|UBC_HUMAN	0.454943	1.09928
sp|Q8WVK2|SNR27_HUMAN	0.446043	0.877104
sp|Q9BU76|MMTA2_HUMAN	0.445345	0.622129
sp|Q10713|MPPA_HUMAN	0.445182	0.291369
sp|P45880|VDAC2_HUMAN	0.443692	2.38256
sp|Q15149|PLEC_HUMAN	0.439205	3.33398
sp|O96008|TOM40_HUMAN	0.429835	0.660509
sp|Q9UQ13|SHOC2_HUMAN	0.425996	1.06372
sp|P78371|TCPB_HUMAN	0.424922	0.278442
sp|Q9Y618|NCOR2_HUMAN	0.420725	1.56041
zz|Y-FGCZCont00248|;sp|P62937|PPIA_HUMAN	0.418084	1.86
sp|P19105|ML12A_HUMAN;sp|O14950|ML12B_HUMAN;sp|P24844|MYL9_HUMAN	0.415133	2.09661
sp|Q6IPU0|CENPP_HUMAN	0.413348	0.565964
zz|Y-FGCZCont00084|;sp|Q04695|K1C17_HUMAN;CON__Q04695	0.412257	0.966252
sp|P11586|C1TC_HUMAN	0.407289	0.439056
sp|Q9UBI6|GBG12_HUMAN	0.40287	0.489895
REV__sp|Q8WXH0|SYNE2_HUMAN	0.401906	0.286031
sp|Q9UNL4|ING4_HUMAN	0.39921	0.455835
sp|P15408|FOSL2_HUMAN	0.396146	0.359147
sp|Q76L83|ASXL2_HUMAN	0.396107	0.79751
sp|P61964|WDR5_HUMAN	0.394542	1.6
sp|Q9Y2F5|ICE1_HUMAN	0.387855	0.558952
sp|O75390|CISY_HUMAN	0.3869	0.611019
sp|Q8WUZ0|BCL7C_HUMAN;sp|Q9BQE9|BCL7B_HUMAN;sp|Q4VC05|BCL7A_HUMAN	0.374626	0.493629
sp|Q9H936|GHC1_HUMAN;sp|Q9H1K4|GHC2_HUMAN	0.372875	0.763726
sp|P21333|FLNA_HUMAN	0.362983	2.52668
sp|Q9UDY2|ZO2_HUMAN	0.362769	1.97107
sp|Q8NG31|KNL1_HUMAN	0.362151	0.948492
sp|P09496|CLCA_HUMAN	0.360704	1.26021
sp|P53814|SMTN_HUMAN	0.35623	2.74409
sp|P49450|CENPA_HUMAN	0.350169	0.392522
zz|Y-FGCZCont00185|	0.346368	0.835759
sp|P57740|NU107_HUMAN	0.346059	1.47469
sp|Q9NRW3|ABC3C_HUMAN	0.343789	0.686374
sp|Q8NEY8|PPHLN_HUMAN	0.342483	0.638078
sp|Q9NWS1|PARI_HUMAN	0.341242	0.396624
sp|P08238|HS90B_HUMAN;sp|P07900|HS90A_HUMAN	0.341051	2.37917
sp|Q14191|WRN_HUMAN	0.337377	0.730045
sp|Q16718|NDUA5_HUMAN	0.33647	0.217609
sp|P62316|SMD2_HUMAN	0.336157	0.857542
REV__sp|Q14674|ESPL1_HUMAN	0.334225	0.414689
sp|O75489|NDUS3_HUMAN	0.333632	0.310045
zz|Y-FGCZCont00180|;CON__P00761	0.332765	0.746011
sp|Q86V48|LUZP1_HUMAN	0.331997	2.09222
sp|Q5M9N0|CD158_HUMAN	0.331311	0.219505
REV__sp|P11215|ITAM_HUMAN	0.325239	0.296061
zz|Y-FGCZCont00087|;zz|Y-FGCZCont00036|;sp|P05783|K1C18_HUMAN	0.319263	2.73236
zz|Y-FGCZCont00395|;CON__A2A4G1	0.315367	0.538906
sp|Q6P4F7|RHGBA_HUMAN	0.312112	0.330153
sp|P47755|CAZA2_HUMAN	0.310659	1.05023
sp|Q96CM3|RUSD4_HUMAN	0.307689	0.233744
sp|Q9C0D2|CE295_HUMAN	0.307142	0.215903
sp|P11021|BIP_HUMAN	0.306611	0.392386
sp|Q6W2J9|BCOR_HUMAN	0.30636	0.370102
sp|Q9BTT4|MED10_HUMAN	0.306014	0.321942
sp|P21980|TGM2_HUMAN	0.304944	0.200803
sp|P49759|CLK1_HUMAN	0.304874	0.419416
sp|Q5VT25|MRCKA_HUMAN	0.303927	0.237094
sp|P08670|VIME_HUMAN	0.30382	2.52656
sp|P47756|CAPZB_HUMAN	0.300283	1.12351
sp|Q9H2H8|PPIL3_HUMAN	0.299538	0.270873
sp|P82914|RT15_HUMAN	0.299502	0.44982
sp|Q3B726|RPA43_HUMAN	0.299244	1.97202
REV__sp|Q8WZ42|TITIN_HUMAN	0.295884	0.62438
sp|O15014|ZN609_HUMAN	0.295245	0.752676
sp|Q9UM54|MYO6_HUMAN	0.294159	1.14237
sp|Q99676|ZN184_HUMAN	0.293564	0.549954
sp|P47985|UCRI_HUMAN;sp|P0C7P4|UCRIL_HUMAN	0.293305	0.427366
sp|Q04637|IF4G1_HUMAN	0.290671	0.556862
sp|P48681|NEST_HUMAN	0.289883	1.41121
sp|P42357|HUTH_HUMAN	0.28608	0.285257
sp|Q9Y224|RTRAF_HUMAN	0.284847	0.250398
sp|O43422|P52K_HUMAN	0.283903	1.39657
sp|Q8WWC4|MAIP1_HUMAN	0.282682	0.446279
sp|O95816|BAG2_HUMAN	0.280079	2.74268
sp|Q14257|RCN2_HUMAN	0.278093	0.78761
sp|Q12830|BPTF_HUMAN	0.27772	0.361142
sp|Q9BQE3|TBA1C_HUMAN;sp|P68363|TBA1B_HUMAN;sp|Q9NY65|TBA8_HUMAN	0.27421	1.9039
sp|Q9UGU5|HMGX4_HUMAN	0.271385	0.484688
sp|P37275|ZEB1_HUMAN	0.270909	0.434805
sp|Q9UBU9|NXF1_HUMAN	0.268057	0.905119
sp|P84077|ARF1_HUMAN;sp|P61204|ARF3_HUMAN;sp|P84085|ARF5_HUMAN;sp|P18085|ARF4_HUMAN	0.260742	0.716226
sp|Q9Y6C9|MTCH2_HUMAN	0.260094	0.275452
sp|Q9BTD8|RBM42_HUMAN	0.259852	0.568462
sp|Q96L91|EP400_HUMAN	0.259654	0.62472
zz|Y-FGCZCont00416|;sp|Q7Z794|K2C1B_HUMAN;CON__Q7Z794	0.259491	0.385319
sp|P07992|ERCC1_HUMAN	0.256274	0.709704
sp|Q9P266|JCAD_HUMAN	0.255599	0.1707
sp|P0DMV9|HS71B_HUMAN;sp|P0DMV8|HS71A_HUMAN;sp|P34931|HS71L_HUMAN	0.252396	0.784519
sp|O14980|XPO1_HUMAN	0.251017	0.798943
sp|P01040|CYTA_HUMAN	0.249733	0.303024
zz|Y-FGCZCont00350|;CON__Q3ZBS7;sp|P04004|VTNC_HUMAN	0.247763	1.65541
sp|Q02086|SP2_HUMAN	0.247456	0.389342
sp|P35221|CTNA1_HUMAN	0.24672	0.439046
sp|P13639|EF2_HUMAN	0.245377	0.585828
sp|Q15906|VPS72_HUMAN	0.24453	0.471534
sp|P08865|RSSA_HUMAN	0.242434	1.47523
sp|P26599|PTBP1_HUMAN	0.24214	0.691464
sp|P15311|EZRI_HUMAN;sp|P26038|MOES_HUMAN;sp|P35241|RADI_HUMAN	0.240097	0.554039
sp|Q659A1|ICE2_HUMAN	0.239565	0.259555
sp|Q8N3E9|PLCD3_HUMAN	0.238896	1.44349
sp|Q5JTV8|TOIP1_HUMAN	0.237106	0.658685
sp|Q9Y6J9|TAF6L_HUMAN	0.236594	0.657355
sp|Q86SQ0|PHLB2_HUMAN	0.235801	0.445144
sp|Q9Y580|RBM7_HUMAN	0.234725	0.899142
sp|O14776|TCRG1_HUMAN	0.23369	0.332661
sp|Q16777|H2A2C_HUMAN;sp|Q6FI13|H2A2A_HUMAN	0.2333	0.24583
sp|Q9BVA1|TBB2B_HUMAN;sp|Q13885|TBB2A_HUMAN	0.231958	1.09688
sp|P57678|GEMI4_HUMAN	0.230381	0.197701
sp|Q96I24|FUBP3_HUMAN	0.230168	0.299303
sp|P53007|TXTP_HUMAN	0.228836	0.574086
sp|Q6ZN55|ZN574_HUMAN	0.228625	0.329053
sp|P25205|MCM3_HUMAN	0.22516	0.224291
sp|O00255|MEN1_HUMAN	0.223882	0.70001
sp|P46937|YAP1_HUMAN	0.223579	0.582161
sp|P08047|SP1_HUMAN	0.223049	0.500019
sp|P19338|NUCL_HUMAN	0.22239	0.368522
sp|Q07666|KHDR1_HUMAN	0.219552	2.10546
sp|P12273|PIP_HUMAN	0.217321	0.144785
sp|O95503|CBX6_HUMAN	0.215711	0.364955
sp|Q99623|PHB2_HUMAN	0.21194	0.641552
sp|Q13867|BLMH_HUMAN	0.211559	0.289965
sp|P40227|TCPZ_HUMAN	0.211318	0.297317
sp|Q8NBT2|SPC24_HUMAN	0.210938	0.212862
sp|Q15019|SEPT2_HUMAN	0.209794	0.91175
sp|P60174|TPIS_HUMAN	0.209037	0.47567
sp|P20929|NEBU_HUMAN	0.209033	0.559301
sp|Q8TER5|ARH40_HUMAN	0.208239	0.296069
sp|P61218|RPAB2_HUMAN	0.208056	0.243742
sp|P78344|IF4G2_HUMAN	0.206591	0.160233
sp|P67809|YBOX1_HUMAN	0.206563	0.316131
sp|Q9BW27|NUP85_HUMAN	0.202142	0.424795
sp|Q9BSD7|NTPCR_HUMAN	0.200925	0.653488
sp|P82930|RT34_HUMAN	0.199834	0.557275
zz|Y-FGCZCont00037|;sp|P09211|GSTP1_HUMAN	0.198597	0.237503
sp|Q92614|MY18A_HUMAN	0.198114	0.514251
sp|P46783|RS10_HUMAN;sp|Q9NQ39|RS10L_HUMAN	0.197908	0.526141
sp|P06576|ATPB_HUMAN	0.197795	0.896809
sp|Q9NQ29|LUC7L_HUMAN	0.197657	0.972728
sp|Q14202|ZMYM3_HUMAN	0.19589	0.26488
sp|Q969Q0|RL36L_HUMAN;sp|P83881|RL36A_HUMAN	0.195649	0.168425
sp|P82663|RT25_HUMAN	0.194311	0.288903
sp|Q92674|CENPI_HUMAN	0.194272	0.146878
sp|P17020|ZNF16_HUMAN	0.192038	0.0980894
sp|P35244|RFA3_HUMAN	0.191517	0.933724
sp|Q96GM8|TOE1_HUMAN	0.191203	0.16861
sp|Q96T88|UHRF1_HUMAN	0.188472	0.283084
sp|P60842|IF4A1_HUMAN;sp|Q14240|IF4A2_HUMAN	0.187299	1.10293
sp|P20700|LMNB1_HUMAN	0.183746	1.44365
sp|Q9Y277|VDAC3_HUMAN	0.183561	1.58472
sp|Q5SNT2|TM201_HUMAN	0.183142	0.186343
sp|O94887|FARP2_HUMAN	0.180479	0.348657
sp|Q8NB50|ZFP62_HUMAN	0.177667	0.149732
sp|Q9HCG8|CWC22_HUMAN	0.176405	0.367751
sp|Q8IUF8|RIOX2_HUMAN	0.176124	0.419844
sp|P48200|IREB2_HUMAN	0.175634	0.416688
sp|Q6PJP8|DCR1A_HUMAN	0.174633	1.49942
sp|Q99569|PKP4_HUMAN;sp|Q9UQB3|CTND2_HUMAN	0.173832	0.883935
sp|P48047|ATPO_HUMAN	0.173428	0.198096
sp|Q14683|SMC1A_HUMAN	0.172321	0.897468
sp|P07437|TBB5_HUMAN	0.17223	1.66941
sp|Q00610|CLH1_HUMAN	0.171435	1.13465
zz|Y-FGCZCont00444|;CON__Streptavidin	0.17033	0.533973
REV__sp|O15020|SPTN2_HUMAN	0.169787	0.20193
sp|Q15287|RNPS1_HUMAN	0.168014	0.632332
sp|P41223|BUD31_HUMAN	0.166621	0.229706
sp|O00422|SAP18_HUMAN	0.165111	0.563768
sp|Q96H12|MSD3_HUMAN	0.164976	1.5829
sp|Q9Y3I0|RTCB_HUMAN	0.163824	0.0719573
sp|Q9NX58|LYAR_HUMAN	0.162951	1.36117
sp|Q9NQV6|PRD10_HUMAN	0.16229	0.257123
sp|Q07065|CKAP4_HUMAN	0.162225	0.176685
sp|Q8TED9|AF1L1_HUMAN	0.160519	0.249518
sp|P04792|HSPB1_HUMAN	0.160122	1.00862
sp|Q8N5L8|RP25L_HUMAN	0.158126	0.52533
sp|Q9H7H0|MET17_HUMAN	0.154534	0.120564
sp|P08708|RS17_HUMAN	0.152928	1.18516
sp|P02545|LMNA_HUMAN	0.152441	0.864187
sp|P39656|OST48_HUMAN	0.152175	0.177227
sp|P27694|RFA1_HUMAN	0.14941	1.00853
sp|Q96SK2|TM209_HUMAN	0.148493	0.49608
sp|O00268|TAF4_HUMAN	0.148433	0.502695
sp|Q5T750|XP32_HUMAN	0.147221	0.137441
sp|Q9NSI2|F207A_HUMAN	0.147084	0.615042
sp|Q9NX24|NHP2_HUMAN	0.144889	0.682647
sp|P25311|ZA2G_HUMAN	0.144696	0.15368
sp|P62273|RS29_HUMAN	0.143652	0.340844
sp|Q9H2G4|TSYL2_HUMAN	0.143477	0.72434
sp|P50914|RL14_HUMAN	0.142913	0.321087
sp|Q8N684|CPSF7_HUMAN	0.141749	0.409654
sp|P11142|HSP7C_HUMAN	0.140701	1.31104
sp|P22626|ROA2_HUMAN	0.139747	0.928395
sp|Q5VTE0|EF1A3_HUMAN;sp|P68104|EF1A1_HUMAN	0.138712	1.09628
sp|Q9H9B1|EHMT1_HUMAN	0.138673	0.551133
sp|Q96DT7|ZBT10_HUMAN	0.13799	0.334162
sp|Q9BX63|FANCJ_HUMAN	0.137635	0.286952
sp|P60866|RS20_HUMAN	0.137453	0.516402
sp|P68371|TBB4B_HUMAN	0.137421	1.04127
FGCZcustom_TurboID-RPA2	0.136143	0.710311
zz|Y-FGCZCont00354|;CON__Q3SX09;zz|Y-FGCZCont00362|;CON__P02070	0.135732	1.09478
sp|P62269|RS18_HUMAN	0.134843	0.893453
sp|Q9Y5A9|YTHD2_HUMAN	0.13453	0.164338
sp|P43358|MAGA4_HUMAN;sp|P43361|MAGA8_HUMAN	0.133812	0.677762
sp|Q8TA86|RP9_HUMAN	0.133461	0.556707
zz|Y-FGCZCont00443|;sp|Q5D862|FILA2_HUMAN;CON__Q5D862	0.133028	0.208338
sp|P31942|HNRH3_HUMAN	0.132906	0.193721
sp|P30876|RPB2_HUMAN	0.132685	0.458197
sp|Q49AG3|ZBED5_HUMAN	0.131634	0.0474261
sp|P49411|EFTU_HUMAN	0.130907	0.829498
sp|A8MW92|P20L1_HUMAN	0.130112	0.328214
sp|O75531|BAF_HUMAN	0.129762	0.720965
sp|Q9NR12|PDLI7_HUMAN	0.129649	0.768543
sp|P78527|PRKDC_HUMAN	0.129387	0.768125
sp|Q6IAN0|DRS7B_HUMAN	0.128859	0.695391
sp|P04843|RPN1_HUMAN	0.127662	0.527799
sp|P07910|HNRPC_HUMAN	0.125781	0.501489
sp|Q9NWB6|ARGL1_HUMAN	0.125312	0.218403
sp|P33993|MCM7_HUMAN	0.123414	0.422849
sp|Q96EY1|DNJA3_HUMAN	0.123335	0.0867103
zz|Y-FGCZCont00276|;zz|Y-FGCZCont00189|;sp|P08779|K1C16_HUMAN;CON__P08779;zz|Y-FGCZCont00156|	0.123047	0.118558
sp|Q5TGY3|AHDC1_HUMAN	0.12303	0.620173
sp|P09651|ROA1_HUMAN;sp|Q32P51|RA1L2_HUMAN	0.122733	0.36391
sp|P28347|TEAD1_HUMAN;sp|Q99594|TEAD3_HUMAN;sp|Q15562|TEAD2_HUMAN	0.122656	0.291967
sp|Q16698|DECR_HUMAN	0.121372	0.224125
sp|Q96RE7|NACC1_HUMAN	0.121143	0.0861967
sp|Q53HL2|BOREA_HUMAN	0.119314	0.272401
zz|Y-FGCZCont00061|	0.118733	0.0713395
zz|Y-FGCZCont00370|;zz|Y-FGCZCont00326|;CON__Q9TTE1;CON__A2I7N1;zz|Y-FGCZCont00342|;CON__A2I7N0;zz|Y-FGCZCont00455|;zz|Y-FGCZCont00304|;CON__REFSEQ:XP_001252647;CON__A2I7N3	0.118591	0.137478
sp|Q9UJS0|CMC2_HUMAN	0.118309	0.303327
sp|Q5BJF6|ODFP2_HUMAN	0.118154	0.237967
sp|Q9BUF5|TBB6_HUMAN	0.117927	0.665175
sp|P11166|GTR1_HUMAN	0.117758	0.58289
sp|Q3B820|F161A_HUMAN	0.117504	0.0475232
sp|Q9UHD8|SEPT9_HUMAN	0.11686	0.301617
sp|Q12769|NU160_HUMAN	0.116187	0.242803
sp|A8MT69|CENPX_HUMAN	0.115509	0.111554
sp|Q9NTW7|ZF64B_HUMAN	0.115154	0.261785
sp|Q9H444|CHM4B_HUMAN	0.112189	0.803156
sp|Q8N5F7|NKAP_HUMAN	0.111723	0.347301
sp|P50750|CDK9_HUMAN	0.110185	0.484205
sp|Q9UHI6|DDX20_HUMAN	0.107729	0.201964
zz|Y-FGCZCont00319|;CON__P34955	0.107615	0.209649
sp|P40692|MLH1_HUMAN	0.107438	0.415125
sp|Q9HCI7|MSL2_HUMAN	0.107312	0.382829
sp|Q12797|ASPH_HUMAN	0.106942	0.164957
sp|Q01130|SRSF2_HUMAN	0.105733	0.218198
sp|O75683|SURF6_HUMAN	0.103921	0.455562
sp|Q13310|PABP4_HUMAN	0.103791	0.229594
sp|Q6P161|RM54_HUMAN	0.102517	0.299543
sp|P62081|RS7_HUMAN	0.0994521	0.249892
sp|Q96GA3|LTV1_HUMAN	0.0979036	0.222789
sp|Q96GD4|AURKB_HUMAN	0.0975761	0.147763
sp|Q15773|MLF2_HUMAN	0.0970208	0.233678
sp|P31930|QCR1_HUMAN	0.0970196	0.102665
sp|Q5T749|KPRP_HUMAN	0.0967842	0.229377
sp|P12236|ADT3_HUMAN;sp|P12235|ADT1_HUMAN	0.0928633	0.211076
sp|Q7LGA3|HS2ST_HUMAN	0.0922404	0.374365
sp|Q5T9A4|ATD3B_HUMAN	0.0913693	0.524845
sp|Q9UG63|ABCF2_HUMAN	0.0909952	0.201148
sp|Q96GD3|SCMH1_HUMAN	0.0908358	0.155665
sp|P39019|RS19_HUMAN	0.0903281	0.319374
sp|P82933|RT09_HUMAN	0.0901968	0.160439
sp|Q14119|VEZF1_HUMAN	0.0886829	0.311222
sp|Q2TB10|ZN800_HUMAN	0.0870205	0.137782
sp|P09001|RM03_HUMAN	0.0864686	0.129515
sp|Q15573|TAF1A_HUMAN	0.085631	0.469183
sp|Q96IX5|ATPMD_HUMAN	0.0853313	0.110914
sp|Q9NYV6|RRN3_HUMAN	0.0852426	0.136716
sp|Q92621|NU205_HUMAN	0.0844653	0.656383
sp|P10809|CH60_HUMAN	0.0842187	0.157591
sp|Q02930|CREB5_HUMAN	0.0835612	0.186413
sp|Q9HC78|ZBT20_HUMAN	0.0835256	0.469629
sp|Q9NPE3|NOP10_HUMAN	0.0831265	0.393912
sp|Q86V81|THOC4_HUMAN	0.0829649	0.488522
sp|Q5BKY9|F133B_HUMAN;sp|Q8N9E0|F133A_HUMAN	0.081125	0.229754
sp|Q8N531|FBXL6_HUMAN	0.080052	0.215396
sp|Q14739|LBR_HUMAN	0.0794609	0.637501
sp|P36542|ATPG_HUMAN	0.0784767	0.221817
sp|Q9UIF8|BAZ2B_HUMAN	0.0781825	0.363021
sp|Q6P5R6|RL22L_HUMAN	0.0773861	0.0990125
sp|Q96J01|THOC3_HUMAN	0.076811	0.217367
sp|Q13823|NOG2_HUMAN	0.0766352	0.748611
sp|Q96C57|CSTOS_HUMAN	0.075959	0.521201
sp|Q9Y388|RBMX2_HUMAN	0.0738509	0.252915
sp|Q96NE9|FRMD6_HUMAN	0.0734527	0.38343
sp|P37198|NUP62_HUMAN	0.0729473	0.184438
sp|Q9Y5J1|UTP18_HUMAN	0.0723682	0.408501
sp|P33992|MCM5_HUMAN	0.0706784	0.171761
sp|O15379|HDAC3_HUMAN	0.0694532	0.0871186
sp|Q8N9T8|KRI1_HUMAN	0.069356	0.343551
zz|Y-FGCZCont00442|;sp|P20930|FILA_HUMAN;CON__P20930	0.0692687	0.0520352
sp|Q5JVF3|PCID2_HUMAN	0.067972	0.216869
sp|Q8TF76|HASP_HUMAN	0.0679	0.174367
sp|Q96DY7|MTBP_HUMAN	0.0669334	0.0882556
sp|Q9ULG1|INO80_HUMAN	0.066767	0.244032
sp|Q9H6F5|CCD86_HUMAN	0.0667514	0.262863
sp|Q13509|TBB3_HUMAN	0.0662228	0.111166
sp|Q07021|C1QBP_HUMAN	0.065983	0.103795
sp|Q9BXP5|SRRT_HUMAN	0.0653126	0.0713741
sp|Q9UK61|TASOR_HUMAN	0.0653093	0.102548
sp|Q8NEJ9|NGDN_HUMAN	0.0649084	0.366564
sp|Q13029|PRDM2_HUMAN	0.0621949	0.12694
sp|Q14498|RBM39_HUMAN	0.0616251	0.415013
sp|P0C1Z6|TFPT_HUMAN	0.0603652	0.220271
sp|Q9UNY4|TTF2_HUMAN	0.0594971	0.0722704
sp|P13645|K1C10_HUMAN;zz|Y-FGCZCont00286|;zz|Y-FGCZCont00161|;zz|Y-FGCZCont00127|;CON__P13645;zz|Y-FGCZCont00031|;zz|Y-FGCZCont00159|	0.0584954	0.0863708
sp|Q4G0J3|LARP7_HUMAN	0.0582845	0.232716
sp|Q93077|H2A1C_HUMAN;sp|Q7L7L0|H2A3_HUMAN;sp|P04908|H2A1B_HUMAN	0.0581879	0.0355463
sp|P11940|PABP1_HUMAN	0.0576804	0.201539
sp|Q9Y265|RUVB1_HUMAN	0.057541	0.290931
sp|Q9BTX1|NDC1_HUMAN	0.0574826	0.137945
sp|P35637|FUS_HUMAN	0.0572544	0.223457
sp|Q96A19|C102A_HUMAN	0.0552446	0.116351
sp|P04406|G3P_HUMAN	0.0541524	0.139269
sp|P17028|ZNF24_HUMAN	0.0537685	0.135848
sp|O00148|DX39A_HUMAN	0.053525	0.278998
sp|Q9NPD3|EXOS4_HUMAN	0.0534622	0.061015
sp|Q12906|ILF3_HUMAN	0.052846	0.300088
sp|P35268|RL22_HUMAN	0.0527144	0.181452
sp|Q1ED39|KNOP1_HUMAN	0.0526162	0.199547
sp|Q66PJ3|AR6P4_HUMAN	0.0523043	0.110567
sp|Q53TQ3|IN80D_HUMAN	0.0522372	0.218011
sp|Q9Y4P3|TBL2_HUMAN	0.0513631	0.0800744
sp|Q6ZVX7|FBX50_HUMAN	0.0506012	0.0641106
sp|Q9Y3B2|EXOS1_HUMAN	0.0502537	0.125557
sp|O95347|SMC2_HUMAN	0.0499599	0.0345001
sp|Q96JM3|CHAP1_HUMAN	0.0491134	0.234409
sp|P98175|RBM10_HUMAN	0.0471271	0.224054
sp|P28288|ABCD3_HUMAN	0.0469028	0.10389
sp|Q9H5J8|TAF1D_HUMAN	0.0467077	0.113383
sp|P17066|HSP76_HUMAN;sp|P48741|HSP77_HUMAN	0.0463409	0.161905
sp|P49790|NU153_HUMAN	0.0460495	0.239166
sp|Q9NYB0|TE2IP_HUMAN	0.0453965	0.0193415
sp|P62851|RS25_HUMAN	0.0447914	0.274625
sp|P25705|ATPA_HUMAN	0.0444912	0.30139
sp|P36873|PP1G_HUMAN	0.0438859	0.198836
sp|Q9BZ95|NSD3_HUMAN	0.0431902	0.148875
sp|Q6P4R8|NFRKB_HUMAN	0.042954	0.152186
sp|Q02447|SP3_HUMAN	0.0421555	0.204692
sp|Q00325|MPCP_HUMAN	0.0417329	0.136666
sp|Q15024|EXOS7_HUMAN	0.0411116	0.142926
sp|O43395|PRPF3_HUMAN	0.0409992	0.297833
sp|P78347|GTF2I_HUMAN	0.0405572	0.0565264
sp|Q96JM2|ZN462_HUMAN	0.0404774	0.0319768
sp|Q9NZM5|NOP53_HUMAN	0.0404637	0.302321
sp|Q9BRJ6|CG050_HUMAN	0.0399001	0.110938
sp|Q13206|DDX10_HUMAN	0.0390748	0.157231
sp|P52434|RPAB3_HUMAN	0.0387742	0.161055
sp|Q9NWH9|SLTM_HUMAN	0.0385898	0.179907
sp|Q9UN81|LORF1_HUMAN	0.0384476	0.0945551
sp|P62829|RL23_HUMAN	0.0383487	0.191304
sp|P98179|RBM3_HUMAN	0.0369618	0.0273697
sp|Q6PD62|CTR9_HUMAN	0.0368371	0.0457404
sp|O00411|RPOM_HUMAN	0.0366739	0.156071
sp|Q16795|NDUA9_HUMAN	0.0364031	0.126638
sp|P84090|ERH_HUMAN	0.0361846	0.0767569
sp|Q8NBZ0|IN80E_HUMAN	0.0346412	0.184438
sp|Q9UKM9|RALY_HUMAN	0.0345065	0.157616
sp|P23396|RS3_HUMAN	0.0343806	0.170458
sp|Q8NEF9|SRFB1_HUMAN	0.0341253	0.0886956
sp|Q92499|DDX1_HUMAN	0.0330489	0.0476299
sp|Q14011|CIRBP_HUMAN	0.0328249	0.028035
sp|P61978|HNRPK_HUMAN	0.0325614	0.173106
zz|Y-FGCZCont00284|;sp|P13647|K2C5_HUMAN;CON__P13647;zz|Y-FGCZCont00252|	0.0325524	0.0466839
sp|Q96QT6|PHF12_HUMAN	0.0320976	0.105907
sp|P43243|MATR3_HUMAN	0.031572	0.186104
sp|Q9Y2R5|RT17_HUMAN	0.0313879	0.0462158
sp|Q13363|CTBP1_HUMAN;sp|P56545|CTBP2_HUMAN	0.0308209	0.0165106
sp|P62875|RPAB5_HUMAN	0.0305057	0.10822
sp|Q7Z6E9|RBBP6_HUMAN	0.0295443	0.184243
sp|O75165|DJC13_HUMAN	0.0292163	0.0503166
sp|P42167|LAP2B_HUMAN;sp|P42166|LAP2A_HUMAN	0.0286012	0.141327
sp|Q9BVJ6|UT14A_HUMAN	0.0276139	0.180739
sp|Q9H2Y7|ZN106_HUMAN	0.0273256	0.0679295
sp|P54277|PMS1_HUMAN	0.0272565	0.0467609
sp|Q92665|RT31_HUMAN	0.02722	0.028961
sp|P49848|TAF6_HUMAN	0.0271469	0.117711
sp|Q13838|DX39B_HUMAN	0.0270394	0.0678842
sp|Q13601|KRR1_HUMAN	0.0266417	0.127989
sp|O94880|PHF14_HUMAN	0.0265513	0.0213392
sp|Q9NVI7|ATD3A_HUMAN	0.0264106	0.0905466
sp|Q15233|NONO_HUMAN	0.0259008	0.0421724
sp|O95453|PARN_HUMAN	0.0249188	0.0572193
sp|Q15365|PCBP1_HUMAN	0.024778	0.106086
sp|O75477|ERLN1_HUMAN	0.0246639	0.0383646
sp|O60244|MED14_HUMAN	0.0245097	0.0365659
REV__sp|P29474|NOS3_HUMAN	0.0240532	0.018855
sp|Q56NI9|ESCO2_HUMAN	0.0236696	0.0908604
sp|P05141|ADT2_HUMAN	0.0233659	0.0815716
sp|Q9NY61|AATF_HUMAN	0.0224778	0.158906
sp|O14979|HNRDL_HUMAN	0.0217041	0.0875063
zz|Y-FGCZCont00174|;CON__P04259;zz|Y-FGCZCont00034|;zz|Y-FGCZCont00039|	0.021219	0.0139783
sp|P30153|2AAA_HUMAN	0.0208059	0.0577443
sp|Q08211|DHX9_HUMAN	0.0207681	0.0900021
sp|O75400|PR40A_HUMAN	0.0205314	0.0832795
sp|P63173|RL38_HUMAN	0.0204984	0.0593143
sp|P31689|DNJA1_HUMAN	0.0204335	0.0518882
sp|O95232|LC7L3_HUMAN	0.0202279	0.0754787
sp|Q7Z353|HDX_HUMAN	0.0200251	0.0443056
sp|P48643|TCPE_HUMAN	0.0194227	0.0330383
sp|Q5SRE5|NU188_HUMAN	0.0187853	0.032839
sp|O43818|U3IP2_HUMAN	0.0184986	0.0811775
sp|O75934|SPF27_HUMAN	0.0182581	0.0636829
sp|Q96K58|ZN668_HUMAN	0.0181378	0.0507997
sp|P42677|RS27_HUMAN	0.0180494	0.117271
sp|P62995|TRA2B_HUMAN	0.017118	0.071561
sp|P24539|AT5F1_HUMAN	0.0167243	0.0144018
sp|Q9BXK1|KLF16_HUMAN	0.0167123	0.056192
sp|Q9H9F9|ARP5_HUMAN	0.0164109	0.0972257
sp|P35659|DEK_HUMAN	0.0158296	0.0415604
sp|P52739|ZN131_HUMAN	0.0157547	0.0127007
sp|P68400|CSK21_HUMAN;sp|Q8NEV1|CSK23_HUMAN	0.0157411	0.0478658
sp|Q9NVX2|NLE1_HUMAN	0.0157132	0.0312396
sp|Q52LR7|EPC2_HUMAN	0.0156727	0.011965
sp|Q96HE9|PRR11_HUMAN	0.0156627	0.061843
sp|Q8IY81|SPB1_HUMAN	0.0154943	0.0862523
sp|Q9NQZ2|SAS10_HUMAN	0.0154285	0.0652899
sp|P56270|MAZ_HUMAN	0.0148328	0.0301155
sp|Q14204|DYHC1_HUMAN	0.0147523	0.0201821
sp|Q53T94|TAF1B_HUMAN	0.0145143	0.0766917
sp|P29508|SPB3_HUMAN	0.0144484	0.0161657
sp|Q96P63|SPB12_HUMAN	0.0135714	0.0109314
sp|P61313|RL15_HUMAN	0.013509	0.0582239
sp|Q8N1F7|NUP93_HUMAN	0.0134739	0.0793515
sp|Q9NP50|SHCAF_HUMAN	0.012846	0.0328243
sp|Q8N1N4|K2C78_HUMAN;zz|Y-FGCZCont00269|;CON__Q8N1N4-2;CON__Q7RTT2	0.0125439	0.0146799
sp|Q99729|ROAA_HUMAN	0.0123206	0.0286009
sp|P08621|RU17_HUMAN	0.0119858	0.0497023
sp|A6NKT7|RGPD3_HUMAN;sp|Q7Z3J3|RGPD4_HUMAN	0.0119409	0.043186
sp|P78346|RPP30_HUMAN	0.0119235	0.040721
sp|P62140|PP1B_HUMAN	0.0112997	0.0443315
sp|O60832|DKC1_HUMAN	0.0111548	0.0584788
sp|Q9C0K0|BC11B_HUMAN	0.0110857	0.0647636
sp|P0DPH8|TBA3D_HUMAN;sp|P0DPH7|TBA3C_HUMAN;sp|Q6PEY2|TBA3E_HUMAN	0.0101591	0.0403443
sp|P50402|EMD_HUMAN	0.0099223	0.0383195
sp|Q99459|CDC5L_HUMAN	0.00933396	0.0486479
sp|P05388|RLA0_HUMAN;sp|Q8NHW5|RLA0L_HUMAN	0.00927795	0.0480688
sp|Q9Y2X9|ZN281_HUMAN	0.00858108	0.0473936
sp|Q99878|H2A1J_HUMAN;sp|Q96KK5|H2A1H_HUMAN;sp|Q9BTM1|H2AJ_HUMAN;sp|P20671|H2A1D_HUMAN;sp|P0C0S8|H2A1_HUMAN	0.00847893	0.0173674
sp|P50991|TCPD_HUMAN	0.00766776	0.0107788
sp|Q9Y5Q9|TF3C3_HUMAN	0.00719347	0.00736094
sp|Q9BWF3|RBM4_HUMAN	0.00688623	0.0200592
sp|P82675|RT05_HUMAN	0.00674217	0.0105354
sp|P32969|RL9_HUMAN	0.0058958	0.0336342
sp|Q13151|ROA0_HUMAN	0.00562613	0.0156106
sp|Q8WUB8|PHF10_HUMAN	0.00546932	0.0169749
sp|P05109|S10A8_HUMAN	0.00511494	0.0041239
sp|Q9P015|RM15_HUMAN	0.0048349	0.0059854
sp|O94822|LTN1_HUMAN	0.00479587	0.0047564
sp|Q8TF68|ZN384_HUMAN	0.0036008	0.0156869
sp|Q9NPF5|DMAP1_HUMAN	0.00346519	0.00800331
sp|Q9BRR8|GPTC1_HUMAN	0.00319594	0.0146063
zz|Y-FGCZCont00035|;sp|P02538|K2C6A_HUMAN;CON__P02538;zz|Y-FGCZCont00144|	0.00289425	0.00145748
sp|Q9Y2X3|NOP58_HUMAN	0.00271047	0.0114564
sp|Q15717|ELAV1_HUMAN	0.00190089	0.00205934
sp|O75817|POP7_HUMAN	0.000967846	0.00387266
sp|P62861|RS30_HUMAN	0.000828077	0.00349629
sp|Q13242|SRSF9_HUMAN	-3.61214e-05	0.000157779
sp|Q9NR56|MBNL1_HUMAN	-4.54568e-05	4.55114e-05
sp|Q15459|SF3A1_HUMAN	-0.000344455	0.00147865
sp|Q9BQ75|CMS1_HUMAN	-0.000354674	0.000936453
sp|Q02040|AK17A_HUMAN	-0.00101015	0.00348848
sp|Q9BRL6|SRSF8_HUMAN	-0.0020123	0.00538386
sp|O43251|RFOX2_HUMAN;sp|Q9NWB1|RFOX1_HUMAN	-0.00203496	0.00809658
sp|P14923|PLAK_HUMAN	-0.00223031	0.00306954
sp|Q9Y4C8|RBM19_HUMAN	-0.00300925	0.0144996
sp|Q14980|NUMA1_HUMAN	-0.00375875	0.0209447
sp|Q9UGY1|NOL12_HUMAN	-0.00402103	0.0128828
sp|Q9BY77|PDIP3_HUMAN	-0.00691735	0.0320447
sp|Q9Y6M1|IF2B2_HUMAN	-0.00702756	0.00822309
sp|P38646|GRP75_HUMAN	-0.00711412	0.0203527
sp|Q99081|HTF4_HUMAN	-0.00866566	0.029282
sp|O75190|DNJB6_HUMAN	-0.00909984	0.00792218
sp|Q9P2E9|RRBP1_HUMAN	-0.00912749	0.0144566
sp|O60762|DPM1_HUMAN	-0.00918783	0.0426312
sp|Q13547|HDAC1_HUMAN	-0.00980637	0.0309886
sp|Q15637|SF01_HUMAN	-0.00988868	0.0524736
sp|O60506|HNRPQ_HUMAN	-0.00998652	0.0265342
sp|P25398|RS12_HUMAN	-0.00999377	0.0110634
sp|Q02413|DSG1_HUMAN	-0.0103912	0.0128637
sp|Q13761|RUNX3_HUMAN	-0.0104202	0.0264711
sp|P51587|BRCA2_HUMAN	-0.0105362	0.0514397
sp|Q6KC79|NIPBL_HUMAN	-0.0106729	0.01991
sp|Q13148|TADBP_HUMAN	-0.0110305	0.0498815
sp|P15880|RS2_HUMAN	-0.0119838	0.0668526
sp|Q9H0A0|NAT10_HUMAN	-0.012441	0.0637322
sp|P78362|SRPK2_HUMAN	-0.0124807	0.03842
sp|P40939|ECHA_HUMAN	-0.0125956	0.0399561
sp|O00566|MPP10_HUMAN	-0.0126332	0.0531974
sp|P38398|BRCA1_HUMAN	-0.0129541	0.0187172
sp|O75494|SRS10_HUMAN	-0.013085	0.0645153
sp|P51991|ROA3_HUMAN	-0.0132638	0.0319087
sp|O00541|PESC_HUMAN	-0.0133235	0.0528163
sp|Q99959|PKP2_HUMAN	-0.0139037	0.0856941
sp|Q9H116|GZF1_HUMAN	-0.0140959	0.0410209
sp|Q8WYP5|ELYS_HUMAN	-0.0149321	0.0890803
sp|O76021|RL1D1_HUMAN	-0.015381	0.0863635
sp|Q9Y2R9|RT07_HUMAN	-0.0156919	0.0236953
sp|Q96GQ7|DDX27_HUMAN	-0.0157526	0.101034
sp|P18077|RL35A_HUMAN	-0.0161109	0.0821034
sp|Q9Y483|MTF2_HUMAN	-0.0162856	0.0279654
sp|Q14692|BMS1_HUMAN	-0.0167128	0.0980191
sp|Q96L73|NSD1_HUMAN	-0.0167392	0.0756698
sp|P07355|ANXA2_HUMAN;sp|A6NMY6|AXA2L_HUMAN	-0.0172242	0.0259684
sp|A2RRD8|ZN320_HUMAN	-0.0172798	0.0153938
sp|Q96GY0|ZC21A_HUMAN	-0.0174166	0.0225604
sp|P17676|CEBPB_HUMAN	-0.0177943	0.0107671
sp|P55795|HNRH2_HUMAN	-0.0178392	0.0880997
sp|O95625|ZBT11_HUMAN	-0.0180065	0.065885
sp|P52597|HNRPF_HUMAN	-0.0181509	0.0692303
sp|P62826|RAN_HUMAN	-0.0186072	0.0591671
sp|O96028|NSD2_HUMAN	-0.0189683	0.14622
sp|Q14978|NOLC1_HUMAN	-0.0194105	0.0611516
sp|P37108|SRP14_HUMAN	-0.0198282	0.0507635
sp|Q99848|EBP2_HUMAN	-0.0204227	0.0916138
sp|Q9NUL3|STAU2_HUMAN	-0.0206072	0.0280268
sp|Q9H6R0|DHX33_HUMAN	-0.020745	0.133819
sp|Q9BSC4|NOL10_HUMAN	-0.020766	0.0977428
sp|O96019|ACL6A_HUMAN	-0.0210104	0.116127
sp|P11387|TOP1_HUMAN	-0.0213884	0.141134
sp|Q92804|RBP56_HUMAN	-0.0215878	0.0496249
sp|O15504|NUPL2_HUMAN	-0.0218344	0.0579956
sp|Q86WX3|AROS_HUMAN	-0.0223783	0.121128
sp|Q15776|ZKSC8_HUMAN	-0.022822	0.063839
sp|Q9BWF2|TRAIP_HUMAN	-0.022996	0.0986295
sp|P36578|RL4_HUMAN	-0.0232979	0.116409
sp|Q59GN2|R39L5_HUMAN;sp|P62891|RL39_HUMAN	-0.0235629	0.0778651
sp|Q9UNX4|WDR3_HUMAN	-0.0241145	0.129375
sp|Q6PK04|CC137_HUMAN	-0.0259431	0.174217
zz|Y-FGCZCont00415|;sp|Q6KB66|K2C80_HUMAN;CON__Q6KB66-1	-0.0260082	0.0418
sp|P35226|BMI1_HUMAN	-0.0264366	0.134872
sp|Q15397|PUM3_HUMAN	-0.0264368	0.166801
sp|Q68CZ1|FTM_HUMAN	-0.0266569	0.0559087
sp|Q9P035|HACD3_HUMAN	-0.0268135	0.0803305
sp|P62854|RS26_HUMAN;sp|Q5JNZ5|RS26L_HUMAN	-0.0273167	0.171139
sp|Q14781|CBX2_HUMAN	-0.0275265	0.202136
sp|Q9Y230|RUVB2_HUMAN	-0.0279896	0.117403
sp|Q6NW34|NEPRO_HUMAN	-0.0280746	0.181041
sp|Q9H9J4|UBP42_HUMAN	-0.0283291	0.13219
sp|Q9NYF8|BCLF1_HUMAN	-0.0283518	0.172843
sp|Q01081|U2AF1_HUMAN;sp|P0DN76|U2AF5_HUMAN	-0.0285434	0.114718
sp|P55265|DSRAD_HUMAN	-0.0286412	0.184788
sp|P84103|SRSF3_HUMAN	-0.029192	0.127504
sp|Q8WTT2|NOC3L_HUMAN	-0.0292542	0.175431
sp|P86452|ZBED6_HUMAN	-0.0294332	0.112362
sp|Q14690|RRP5_HUMAN	-0.0294596	0.179001
sp|O15446|RPA34_HUMAN	-0.0297161	0.101735
zz|Y-FGCZCont00116|;sp|Q15843|NEDD8_HUMAN	-0.0298049	0.0232627
sp|Q96QD9|UIF_HUMAN	-0.0304704	0.124688
sp|Q9UGU0|TCF20_HUMAN	-0.0309765	0.0775071
sp|Q9Y2W2|WBP11_HUMAN	-0.0315208	0.0769182
sp|Q13268|DHRS2_HUMAN	-0.0321736	0.161761
sp|Q9H4L7|SMRCD_HUMAN	-0.0323589	0.0482413
sp|P18583|SON_HUMAN	-0.0325176	0.190887
sp|Q92522|H1X_HUMAN	-0.0325214	0.228194
sp|Q9NRX1|PNO1_HUMAN	-0.032769	0.0944117
sp|O15213|WDR46_HUMAN	-0.0328461	0.0815996
sp|Q9H0S4|DDX47_HUMAN	-0.0333323	0.253864
sp|Q7Z3K3|POGZ_HUMAN	-0.0334339	0.20726
sp|P49750|YLPM1_HUMAN	-0.0336603	0.150032
sp|Q32NC0|CR021_HUMAN	-0.0337899	0.170206
sp|Q9NXE8|CWC25_HUMAN	-0.0339462	0.0507752
sp|Q9BVP2|GNL3_HUMAN	-0.0340319	0.186384
sp|Q96I25|SPF45_HUMAN	-0.034112	0.100037
sp|Q92925|SMRD2_HUMAN	-0.0343513	0.220683
sp|Q96PV6|LENG8_HUMAN	-0.03445	0.0526056
sp|P06748|NPM_HUMAN	-0.0344657	0.184596
sp|Q68D10|SPT2_HUMAN	-0.0345442	0.237488
sp|Q9UNQ2|DIM1_HUMAN	-0.0347848	0.138895
sp|Q8IY37|DHX37_HUMAN	-0.0347887	0.225889
sp|Q9ULJ3|ZBT21_HUMAN	-0.0351245	0.0158981
sp|P78345|RPP38_HUMAN	-0.035812	0.163311
sp|Q9Y646|CBPQ_HUMAN	-0.0360077	0.126456
sp|Q9H7B2|RPF2_HUMAN	-0.0362496	0.268822
zz|Y-FGCZCont00285|;sp|P35908|K22E_HUMAN;zz|Y-FGCZCont00147|;CON__P35908;zz|Y-FGCZCont00243|	-0.0363219	0.0458409
sp|Q92547|TOPB1_HUMAN	-0.0364891	0.095445
sp|Q9Y6Q3|ZFP37_HUMAN	-0.0369608	0.0313976
sp|Q9BXS6|NUSAP_HUMAN	-0.037014	0.165232
sp|O75691|UTP20_HUMAN	-0.0371939	0.290562
sp|O43660|PLRG1_HUMAN	-0.0372001	0.146409
sp|P30260|CDC27_HUMAN	-0.0374419	0.0776269
sp|Q5T3I0|GPTC4_HUMAN	-0.037516	0.16765
sp|O60508|PRP17_HUMAN	-0.0375415	0.0711805
zz|Y-FGCZCont00288|;sp|P02533|K1C14_HUMAN;CON__P02533;zz|Y-FGCZCont00188|	-0.0379242	0.0396477
sp|Q4W5G0|TIGD2_HUMAN	-0.0381472	0.129295
sp|Q99547|MPH6_HUMAN	-0.038952	0.0758435
sp|Q8IZX4|TAF1L_HUMAN;sp|P21675|TAF1_HUMAN	-0.0390376	0.0716356
sp|O43159|RRP8_HUMAN	-0.0395544	0.215486
sp|P84098|RL19_HUMAN	-0.039679	0.131329
sp|P49959|MRE11_HUMAN	-0.0400205	0.15432
sp|Q9HC52|CBX8_HUMAN	-0.0401617	0.231871
sp|P06702|S10A9_HUMAN	-0.0405892	0.0354546
sp|Q9Y3A2|UTP11_HUMAN	-0.0407035	0.0750519
sp|Q13427|PPIG_HUMAN	-0.0409677	0.124028
sp|Q9UBB5|MBD2_HUMAN	-0.0410288	0.188597
sp|P35658|NU214_HUMAN	-0.0415995	0.195062
sp|O14880|MGST3_HUMAN	-0.0416837	0.104844
sp|O43175|SERA_HUMAN	-0.0419229	0.0285068
sp|Q6UXN9|WDR82_HUMAN	-0.0422693	0.266976
sp|Q14103|HNRPD_HUMAN	-0.0423527	0.296143
sp|Q99728|BARD1_HUMAN	-0.0430993	0.128174
sp|P51843|NR0B1_HUMAN	-0.04316	0.162564
sp|Q9H582|ZN644_HUMAN	-0.0444377	0.0835528
sp|O43390|HNRPR_HUMAN	-0.0445453	0.160642
sp|P62249|RS16_HUMAN	-0.0446436	0.304368
sp|Q9H501|ESF1_HUMAN	-0.0447572	0.335961
sp|O75607|NPM3_HUMAN	-0.045572	0.179764
sp|Q15050|RRS1_HUMAN	-0.0459799	0.2623
sp|Q86U42|PABP2_HUMAN	-0.0460332	0.0882036
sp|Q9HCE1|MOV10_HUMAN	-0.0462558	0.271891
sp|P49792|RBP2_HUMAN	-0.046618	0.262964
sp|Q12874|SF3A3_HUMAN	-0.0467269	0.158924
sp|Q92794|KAT6A_HUMAN	-0.0467957	0.0444476
sp|P22087|FBRL_HUMAN	-0.0468684	0.320782
sp|Q92878|RAD50_HUMAN	-0.046986	0.245943
sp|Q5RKV6|EXOS6_HUMAN	-0.0477678	0.207331
sp|Q86XP3|DDX42_HUMAN	-0.0478185	0.171604
sp|P33947|ERD22_HUMAN	-0.0480822	0.0639573
sp|Q6PJG2|EMSA1_HUMAN	-0.0482354	0.437678
sp|P62701|RS4X_HUMAN;sp|Q8TD47|RS4Y2_HUMAN;sp|P22090|RS4Y1_HUMAN	-0.0484244	0.259222
sp|Q6P1X5|TAF2_HUMAN	-0.04843	0.0855005
sp|Q9UQE7|SMC3_HUMAN	-0.0487141	0.235039
sp|O43172|PRP4_HUMAN	-0.0500638	0.203885
sp|O75746|CMC1_HUMAN	-0.050197	0.122291
sp|Q5JTH9|RRP12_HUMAN	-0.0504016	0.364264
sp|Q6NZI2|CAVN1_HUMAN	-0.0505161	0.115699
sp|Q14966|ZN638_HUMAN	-0.0506662	0.305253
sp|O15015|ZN646_HUMAN	-0.0510841	0.0799081
sp|A8CG34|P121C_HUMAN	-0.0521418	0.142059
sp|Q9ULV4|COR1C_HUMAN	-0.0521991	0.0423152
sp|Q9UHX1|PUF60_HUMAN	-0.0526058	0.284022
sp|Q9H9Y2|RPF1_HUMAN	-0.0527296	0.264158
sp|Q92552|RT27_HUMAN	-0.0529934	0.122262
sp|Q9UIF9|BAZ2A_HUMAN	-0.0533665	0.0973215
sp|Q16637|SMN_HUMAN	-0.0545692	0.076442
sp|P04264|K2C1_HUMAN;zz|Y-FGCZCont00179|;zz|Y-FGCZCont00026|;CON__P04264;zz|Y-FGCZCont00078|;zz|Y-FGCZCont00051|	-0.0548456	0.0864682
sp|P17026|ZNF22_HUMAN	-0.0550465	0.332883
sp|P35527|K1C9_HUMAN;zz|Y-FGCZCont00100|;CON__P35527;zz|Y-FGCZCont00220|;zz|Y-FGCZCont00196|	-0.0558196	0.0797671
sp|Q86Y91|KI18B_HUMAN	-0.0562233	0.225113
sp|Q96KM6|Z512B_HUMAN	-0.0565685	0.298212
sp|Q13895|BYST_HUMAN	-0.0570725	0.148864
sp|Q9Y324|FCF1_HUMAN	-0.0577327	0.282723
sp|Q9Y383|LC7L2_HUMAN	-0.058138	0.318315
sp|P42696|RBM34_HUMAN	-0.0584661	0.457205
sp|Q99567|NUP88_HUMAN	-0.0587547	0.136141
sp|P83111|LACTB_HUMAN	-0.0590219	0.42508
sp|Q12788|TBL3_HUMAN	-0.059259	0.374717
sp|Q07020|RL18_HUMAN	-0.0598938	0.248176
sp|Q68CP9|ARID2_HUMAN	-0.0601755	0.384067
sp|P62888|RL30_HUMAN	-0.0601959	0.237362
sp|O75448|MED24_HUMAN	-0.0602035	0.148188
sp|Q1KMD3|HNRL2_HUMAN	-0.060605	0.301539
sp|Q5SSJ5|HP1B3_HUMAN	-0.0606824	0.445785
sp|Q9UMY1|NOL7_HUMAN	-0.0607923	0.327262
sp|Q9H1A4|APC1_HUMAN	-0.0610575	0.0559297
sp|Q6IQ21|ZN770_HUMAN	-0.0611298	0.102938
sp|P56134|ATPK_HUMAN	-0.0612766	0.115526
sp|Q8IYA6|CKP2L_HUMAN	-0.061684	0.551976
sp|Q86U86|PB1_HUMAN	-0.0620858	0.391781
sp|Q15269|PWP2_HUMAN	-0.0622951	0.378937
sp|O95478|NSA2_HUMAN	-0.0625981	0.227092
sp|P17844|DDX5_HUMAN	-0.0627834	0.392744
sp|Q01469|FABP5_HUMAN	-0.0628963	0.0663152
sp|Q92576|PHF3_HUMAN	-0.0629036	0.155233
sp|Q8NI36|WDR36_HUMAN	-0.0631782	0.526934
sp|P62263|RS14_HUMAN	-0.0633668	0.655215
sp|Q01196|RUNX1_HUMAN	-0.0633806	0.329405
sp|Q9Y676|RT18B_HUMAN	-0.0638318	0.201055
sp|Q8TBF4|ZCRB1_HUMAN	-0.0641783	0.0717387
sp|Q15572|TAF1C_HUMAN	-0.0644985	0.367935
sp|Q9Y2J4|AMOL2_HUMAN	-0.0648029	0.0971157
sp|Q9NZZ3|CHMP5_HUMAN	-0.0654035	0.175766
sp|Q14974|IMB1_HUMAN	-0.0654259	0.311676
sp|Q9BZE4|NOG1_HUMAN	-0.0655196	0.387243
sp|O00567|NOP56_HUMAN	-0.0657405	0.4286
sp|Q10570|CPSF1_HUMAN	-0.0657592	0.460782
sp|Q96N64|PWP2A_HUMAN	-0.0663096	0.125352
sp|Q99575|POP1_HUMAN	-0.0665306	0.513179
sp|P82673|RT35_HUMAN	-0.0675518	0.141532
sp|Q9BWJ5|SF3B5_HUMAN	-0.0675625	0.288795
sp|Q9UJV9|DDX41_HUMAN	-0.0676006	0.494865
sp|P62847|RS24_HUMAN	-0.0684334	0.488828
sp|Q03252|LMNB2_HUMAN	-0.0685608	0.0778889
sp|Q9P2N5|RBM27_HUMAN	-0.0692119	0.123003
sp|Q9NPI1|BRD7_HUMAN	-0.0693344	0.210575
sp|P09012|SNRPA_HUMAN	-0.069437	0.547814
sp|Q9Y3A4|RRP7A_HUMAN	-0.0698709	0.485078
sp|P20226|TBP_HUMAN;sp|Q6SJ96|TBPL2_HUMAN	-0.0699579	0.650123
sp|Q9Y3T9|NOC2L_HUMAN	-0.0704486	0.36866
sp|O75818|RPP40_HUMAN	-0.0705337	0.138122
sp|P61247|RS3A_HUMAN	-0.0706366	0.48183
sp|P78364|PHC1_HUMAN	-0.0711116	0.318037
sp|Q8WXF1|PSPC1_HUMAN	-0.0711268	0.055773
sp|Q9BX40|LS14B_HUMAN	-0.0713842	0.122619
sp|O95239|KIF4A_HUMAN	-0.071908	0.376097
sp|Q9NR30|DDX21_HUMAN	-0.0720249	0.4768
sp|Q8WVM7|STAG1_HUMAN	-0.0721839	0.1896
sp|Q8NHQ9|DDX55_HUMAN	-0.0731565	0.270737
sp|Q9Y3C1|NOP16_HUMAN	-0.0731992	0.512053
sp|Q16610|ECM1_HUMAN	-0.0732904	0.0546864
sp|O95758|PTBP3_HUMAN	-0.0736288	0.167926
sp|P38432|COIL_HUMAN	-0.0737061	0.278441
sp|O75533|SF3B1_HUMAN	-0.07444	0.634747
zz|Y-FGCZCont00234|;sp|P04259|K2C6B_HUMAN	-0.0745693	0.0426063
sp|Q14669|TRIPC_HUMAN	-0.0746174	0.376971
sp|P38159|RBMX_HUMAN	-0.0748926	0.50853
sp|Q9H7N4|SFR19_HUMAN	-0.0749963	0.265032
sp|Q8NAV1|PR38A_HUMAN	-0.0752182	0.318818
sp|Q9ULU4|PKCB1_HUMAN	-0.0754124	0.105858
sp|Q9GZS1|RPA49_HUMAN	-0.0756069	0.430011
sp|Q8TAD8|SNIP1_HUMAN	-0.0758297	0.334249
sp|Q9BQG0|MBB1A_HUMAN	-0.0759397	0.365691
sp|P18621|RL17_HUMAN	-0.0759439	0.579504
sp|Q15424|SAFB1_HUMAN	-0.0761193	0.250802
sp|P14866|HNRPL_HUMAN	-0.0762567	0.155231
sp|Q5C9Z4|NOM1_HUMAN	-0.0763513	0.566463
sp|P38919|IF4A3_HUMAN	-0.0764552	0.292509
sp|Q96QE5|TEFM_HUMAN	-0.0764958	0.173315
sp|Q8N8A6|DDX51_HUMAN	-0.076512	0.653442
sp|P27635|RL10_HUMAN	-0.0766012	0.517933
sp|Q96EK4|THA11_HUMAN	-0.076781	0.396744
sp|Q9P0U3|SENP1_HUMAN	-0.0770928	0.420872
sp|P55209|NP1L1_HUMAN	-0.0776352	0.187892
sp|Q92900|RENT1_HUMAN	-0.0778365	0.265057
sp|Q8WUQ7|CATIN_HUMAN	-0.0779641	0.18215
sp|O15160|RPAC1_HUMAN	-0.0781669	0.217166
sp|Q9Y3C6|PPIL1_HUMAN	-0.078349	0.440935
sp|Q07955|SRSF1_HUMAN	-0.0784342	0.491293
sp|P46779|RL28_HUMAN	-0.0786895	0.543632
sp|O75367|H2AY_HUMAN	-0.0790006	0.324055
sp|Q9BYG3|MK67I_HUMAN	-0.0793816	0.647864
sp|Q9UQR1|ZN148_HUMAN	-0.0794036	0.652523
sp|Q9NVF7|FBX28_HUMAN	-0.0794056	0.270868
sp|Q9BQ04|RBM4B_HUMAN	-0.0794146	0.341998
sp|Q6PJT7|ZC3HE_HUMAN	-0.0797942	0.663459
sp|Q16666|IF16_HUMAN	-0.0798781	0.338023
sp|P25490|TYY1_HUMAN	-0.0800685	0.278003
sp|Q96A72|MGN2_HUMAN	-0.0810827	0.271182
sp|Q15648|MED1_HUMAN	-0.0811785	0.319982
sp|Q8IX01|SUGP2_HUMAN	-0.0813561	0.508052
sp|Q13595|TRA2A_HUMAN	-0.0814686	0.431212
sp|Q69YH5|CDCA2_HUMAN	-0.0815454	0.61608
sp|O75643|U520_HUMAN	-0.081748	0.555405
zz|Y-FGCZCont00113|;CON__P02769;zz|Y-FGCZCont00219|	-0.081944	0.178935
sp|Q96FK6|WDR89_HUMAN	-0.0820975	0.508457
zz|Y-FGCZCont00488|	-0.0822386	0.492078
sp|Q8N567|ZCHC9_HUMAN	-0.0824519	0.350281
sp|P48651|PTSS1_HUMAN	-0.0831107	0.0855518
sp|Q9GZR7|DDX24_HUMAN	-0.0831232	0.725841
sp|P42766|RL35_HUMAN	-0.0832228	0.47209
sp|P51532|SMCA4_HUMAN	-0.0836907	0.412089
sp|Q15022|SUZ12_HUMAN	-0.0838732	0.553592
sp|Q9BQ39|DDX50_HUMAN	-0.084022	0.930116
sp|Q14684|RRP1B_HUMAN	-0.0841152	0.828027
sp|O43451|MGA_HUMAN	-0.0841575	0.287923
sp|P18124|RL7_HUMAN	-0.0843412	0.614808
sp|P62277|RS13_HUMAN	-0.0843418	0.52224
zz|Y-FGCZCont00374|;CON__Q3MHN5	-0.0846107	0.334123
sp|Q09161|NCBP1_HUMAN	-0.0847503	0.365146
sp|P62266|RS23_HUMAN	-0.0859543	0.761034
sp|Q96FF9|CDCA5_HUMAN	-0.0863533	0.385533
sp|Q13247|SRSF6_HUMAN	-0.0863983	0.243468
sp|Q9UKD2|MRT4_HUMAN	-0.0866349	0.56114
sp|Q96KR1|ZFR_HUMAN	-0.0866506	0.475745
sp|Q99496|RING2_HUMAN	-0.0866907	0.462608
sp|Q9NVP1|DDX18_HUMAN	-0.0878911	0.621908
sp|Q9H6W3|RIOX1_HUMAN	-0.0882376	0.506322
sp|Q13435|SF3B2_HUMAN	-0.0882421	0.996772
sp|Q13610|PWP1_HUMAN	-0.088627	0.482204
sp|P49207|RL34_HUMAN	-0.0888895	0.444529
sp|Q15029|U5S1_HUMAN	-0.0889272	0.617562
sp|P62910|RL32_HUMAN	-0.089191	0.624469
sp|Q13523|PRP4B_HUMAN	-0.0893606	0.777124
sp|O94906|PRP6_HUMAN	-0.0895715	0.551646
sp|Q6UN15|FIP1_HUMAN	-0.0901736	0.506789
sp|Q9H9Y6|RPA2_HUMAN	-0.0905144	0.272949
sp|Q562F6|SGO2_HUMAN	-0.0911163	0.559961
sp|Q13263|TIF1B_HUMAN	-0.0914256	0.761396
sp|Q5H9U9|DDX6L_HUMAN	-0.0920104	0.530654
sp|Q96G21|IMP4_HUMAN	-0.0921955	0.602188
sp|Q9BXY0|MAK16_HUMAN	-0.0925553	0.719777
sp|Q8NDT2|RB15B_HUMAN	-0.092816	0.818204
sp|Q16629|SRSF7_HUMAN	-0.0929652	0.776335
sp|Q8WWY3|PRP31_HUMAN	-0.0935976	0.562054
sp|Q8TDN6|BRX1_HUMAN	-0.0936487	0.468584
sp|P31943|HNRH1_HUMAN	-0.0937821	0.265349
sp|O95707|RPP29_HUMAN	-0.0937923	0.531453
sp|P26196|DDX6_HUMAN	-0.0939226	0.059796
sp|Q9UNF1|MAGD2_HUMAN	-0.0939797	0.380541
sp|O15226|NKRF_HUMAN	-0.094077	0.961306
sp|P46013|KI67_HUMAN	-0.0944434	0.759471
sp|P08579|RU2B_HUMAN	-0.0945018	0.484859
sp|P62244|RS15A_HUMAN	-0.0945173	0.920048
sp|Q96QE3|ATAD5_HUMAN	-0.0951042	0.722298
sp|Q76FK4|NOL8_HUMAN	-0.0952295	0.867089
sp|P61353|RL27_HUMAN	-0.0953195	0.481991
sp|Q9UHA3|RLP24_HUMAN	-0.0953402	1.09532
sp|Q7Z5K2|WAPL_HUMAN	-0.0954369	0.449893
sp|P05387|RLA2_HUMAN	-0.0954887	0.960163
sp|P62906|RL10A_HUMAN	-0.0957416	0.673948
sp|O75151|PHF2_HUMAN	-0.095824	0.549057
sp|Q9HAF1|EAF6_HUMAN	-0.0962729	0.184171
sp|P62750|RL23A_HUMAN	-0.0964387	0.557269
sp|Q92841|DDX17_HUMAN	-0.0965312	0.871559
sp|P17987|TCPA_HUMAN	-0.0965594	0.147144
sp|Q9H967|WDR76_HUMAN	-0.096916	0.408669
sp|Q01831|XPC_HUMAN	-0.0973956	0.83036
sp|Q9NV31|IMP3_HUMAN	-0.0982986	0.769677
sp|Q9H8H2|DDX31_HUMAN	-0.0986617	0.961812
sp|Q7L014|DDX46_HUMAN	-0.0995273	0.699967
sp|Q6PI98|IN80C_HUMAN	-0.101322	0.463119
sp|P78406|RAE1L_HUMAN	-0.101723	0.402137
sp|O95602|RPA1_HUMAN	-0.101731	1.1078
sp|Q8TDI0|CHD5_HUMAN	-0.102207	0.117494
sp|Q8NI27|THOC2_HUMAN	-0.102391	0.837054
sp|Q13620|CUL4B_HUMAN;sp|Q13619|CUL4A_HUMAN	-0.102751	0.285677
sp|P10412|H14_HUMAN;sp|P16402|H13_HUMAN	-0.102982	0.6549
sp|Q12905|ILF2_HUMAN	-0.103235	1.04424
sp|P61513|RL37A_HUMAN	-0.103389	0.643339
sp|Q92833|JARD2_HUMAN	-0.104148	0.288002
sp|Q5SVZ6|ZMYM1_HUMAN	-0.104561	0.54128
sp|Q5T200|ZC3HD_HUMAN	-0.105127	0.448357
sp|Q9H0D6|XRN2_HUMAN	-0.105214	0.740193
sp|O15042|SR140_HUMAN	-0.105592	1.11234
sp|P39023|RL3_HUMAN	-0.106192	0.606678
sp|Q13185|CBX3_HUMAN	-0.106415	0.593171
sp|Q6DKI1|RL7L_HUMAN	-0.106587	0.585571
sp|P46087|NOP2_HUMAN	-0.106634	0.797875
sp|P62136|PP1A_HUMAN	-0.107005	0.431559
sp|P26373|RL13_HUMAN	-0.107043	0.998273
sp|Q8TAQ2|SMRC2_HUMAN	-0.107407	0.416915
sp|Q08170|SRSF4_HUMAN	-0.107632	0.613229
sp|Q9BRU9|UTP23_HUMAN	-0.107907	0.418227
sp|Q9H8G2|CAAP1_HUMAN	-0.107998	1.13969
sp|Q14562|DHX8_HUMAN	-0.108207	0.515461
sp|Q96AG4|LRC59_HUMAN	-0.108606	0.256437
sp|Q9UMS4|PRP19_HUMAN	-0.109347	0.763943
sp|Q12849|GRSF1_HUMAN	-0.109367	0.231766
sp|Q9P275|UBP36_HUMAN	-0.110199	1.19336
sp|P68366|TBA4A_HUMAN	-0.110769	0.413529
sp|Q03001|DYST_HUMAN	-0.112521	0.473804
sp|Q9C086|IN80B_HUMAN	-0.112704	0.89607
sp|P55081|MFAP1_HUMAN	-0.112709	0.758826
sp|Q8IXQ5|KLHL7_HUMAN	-0.112803	0.090962
sp|Q9NUL7|DDX28_HUMAN	-0.112833	0.133292
sp|P30050|RL12_HUMAN	-0.113265	0.786771
sp|Q02878|RL6_HUMAN	-0.113339	0.637932
sp|O43823|AKAP8_HUMAN	-0.113484	0.545333
sp|Q8IZT6|ASPM_HUMAN	-0.113581	0.264807
sp|Q9Y2W1|TR150_HUMAN	-0.11361	1.11592
sp|O60287|NPA1P_HUMAN	-0.113918	0.785639
sp|Q9Y3B7|RM11_HUMAN	-0.114015	0.953114
sp|P54198|HIRA_HUMAN	-0.114156	0.248147
sp|Q96MX3|ZNF48_HUMAN	-0.114626	0.409866
sp|Q8NFW8|NEUA_HUMAN	-0.114889	0.265963
sp|Q96GC6|ZN274_HUMAN	-0.11502	0.208492
zz|Y-FGCZCont00432|;sp|Q9C075|K1C23_HUMAN;CON__Q9C075	-0.115214	0.146298
sp|Q15393|SF3B3_HUMAN	-0.115349	0.875605
sp|O15371|EIF3D_HUMAN	-0.116094	0.0855686
sp|P62917|RL8_HUMAN	-0.116336	0.699129
sp|Q03164|KMT2A_HUMAN	-0.116383	1.01562
sp|P62913|RL11_HUMAN	-0.116496	0.715005
sp|P62841|RS15_HUMAN	-0.117004	0.576508
sp|Q8NDF8|PAPD5_HUMAN	-0.1171	0.770573
sp|P40938|RFC3_HUMAN	-0.117195	1.13257
sp|Q12824|SNF5_HUMAN	-0.118014	0.376445
sp|Q9NY12|GAR1_HUMAN	-0.118304	0.624141
sp|Q96PK6|RBM14_HUMAN	-0.118359	0.918678
sp|P26368|U2AF2_HUMAN	-0.118452	0.660175
sp|Q6P2Q9|PRP8_HUMAN	-0.120003	1.10183
sp|P52747|ZN143_HUMAN	-0.120281	0.304531
sp|Q5VWG9|TAF3_HUMAN	-0.120343	0.431237
sp|P62424|RL7A_HUMAN	-0.120382	0.951843
sp|Q8WWK9|CKAP2_HUMAN	-0.120527	0.81375
sp|Q49A26|GLYR1_HUMAN	-0.120604	0.653013
sp|Q9UNX3|RL26L_HUMAN	-0.12115	0.526993
sp|Q8IWS0|PHF6_HUMAN	-0.121398	0.840084
sp|Q9H6R4|NOL6_HUMAN	-0.121763	1.10415
sp|Q8TDD1|DDX54_HUMAN	-0.12244	1.05219
sp|Q9BZJ0|CRNL1_HUMAN	-0.122639	0.659529
sp|P46777|RL5_HUMAN	-0.122914	1.10232
sp|Q00577|PURA_HUMAN	-0.123177	0.187707
sp|Q9H981|ARP8_HUMAN	-0.12327	0.600484
sp|P15924|DESP_HUMAN	-0.123272	0.196455
sp|Q8N3Z6|ZCHC7_HUMAN	-0.123884	0.527537
sp|P62241|RS8_HUMAN	-0.12407	0.958284
sp|Q9NZ01|TECR_HUMAN	-0.124419	0.236098
sp|P46781|RS9_HUMAN	-0.124874	1.12691
sp|Q8IXK0|PHC2_HUMAN	-0.12501	1.1322
sp|P35251|RFC1_HUMAN	-0.125339	1.21465
sp|Q9NQW6|ANLN_HUMAN	-0.12547	0.275384
sp|O95793|STAU1_HUMAN	-0.125671	0.954469
sp|Q9GZL7|WDR12_HUMAN	-0.125716	0.566412
sp|Q7L2Z9|CENPQ_HUMAN	-0.125902	0.177545
sp|O00629|IMA3_HUMAN	-0.126124	0.426252
sp|Q99879|H2B1M_HUMAN;sp|Q99877|H2B1N_HUMAN;sp|Q93079|H2B1H_HUMAN;sp|Q5QNW6|H2B2F_HUMAN;sp|P62807|H2B1C_HUMAN;sp|P58876|H2B1D_HUMAN;sp|O60814|H2B1K_HUMAN;sp|P57053|H2BFS_HUMAN;sp|Q99880|H2B1L_HUMAN	-0.127063	0.520833
sp|Q8WUA4|TF3C2_HUMAN	-0.127063	1.08869
sp|Q9Y221|NIP7_HUMAN	-0.127094	0.87835
sp|P83731|RL24_HUMAN	-0.127428	1.11778
sp|P61254|RL26_HUMAN	-0.127623	0.734793
sp|Q13573|SNW1_HUMAN	-0.127985	1.28158
sp|Q12872|SFSWA_HUMAN	-0.128093	1.19541
sp|Q96FJ2|DYL2_HUMAN;sp|P63167|DYL1_HUMAN	-0.128139	0.104341
sp|O00571|DDX3X_HUMAN;sp|O15523|DDX3Y_HUMAN	-0.12835	0.0610354
sp|Q96SB4|SRPK1_HUMAN	-0.128373	0.603433
sp|Q8IY92|SLX4_HUMAN	-0.128541	0.36871
sp|O95251|KAT7_HUMAN	-0.128735	0.961483
sp|Q99661|KIF2C_HUMAN	-0.129066	0.340752
sp|Q7L2E3|DHX30_HUMAN	-0.129789	1.09283
sp|Q00839|HNRPU_HUMAN	-0.129913	0.913838
sp|O60341|KDM1A_HUMAN	-0.130187	0.562302
sp|Q6NZY4|ZCHC8_HUMAN	-0.13027	0.723273
sp|Q8TED0|UTP15_HUMAN	-0.13029	0.918991
sp|Q8N9M1|CS047_HUMAN	-0.130703	0.52523
sp|Q6P1J9|CDC73_HUMAN	-0.13075	0.319713
sp|A6NHQ2|FBLL1_HUMAN	-0.130884	1.3285
sp|Q9H160|ING2_HUMAN	-0.130999	0.233005
sp|Q2NKX8|ERC6L_HUMAN	-0.131055	0.121781
sp|Q9NVU7|SDA1_HUMAN	-0.131365	0.970818
sp|Q8IXT5|RB12B_HUMAN	-0.131731	0.676224
sp|Q9NW13|RBM28_HUMAN	-0.131749	0.807156
sp|Q9BUJ2|HNRL1_HUMAN	-0.131794	1.39843
sp|P35240|MERL_HUMAN	-0.132039	0.468724
sp|Q96HA1|P121A_HUMAN	-0.132119	0.179515
zz|Y-FGCZCont00468|;CON__ENSEMBL:ENSBTAP00000031900	-0.132321	0.459565
sp|P53999|TCP4_HUMAN	-0.132417	0.271178
sp|Q9Y6J0|CABIN_HUMAN	-0.133017	0.132576
sp|P57071|PRD15_HUMAN	-0.133064	0.152559
sp|Q71F23|CENPU_HUMAN	-0.133122	0.259733
sp|P06733|ENOA_HUMAN	-0.1334	0.0711342
sp|Q9NZI7|UBIP1_HUMAN	-0.133539	0.880788
sp|Q01844|EWS_HUMAN	-0.133862	0.355276
zz|Y-FGCZCont00461|;CON__ENSEMBL:ENSBTAP00000018229	-0.135196	0.639907
sp|Q969R5|LMBL2_HUMAN	-0.135468	0.412532
sp|Q8NDX5|PHC3_HUMAN	-0.13547	0.341811
sp|Q9Y5S9|RBM8A_HUMAN	-0.135833	0.438393
sp|Q9BZK7|TBL1R_HUMAN	-0.135862	0.921396
sp|Q7Z2Z1|TICRR_HUMAN	-0.136782	0.289144
sp|Q8WVV4|POF1B_HUMAN	-0.137218	0.198832
sp|O95785|WIZ_HUMAN	-0.137277	0.480417
sp|Q99549|MPP8_HUMAN	-0.137313	0.184749
sp|Q9H147|TDIF1_HUMAN	-0.137371	0.996721
sp|P40926|MDHM_HUMAN	-0.137414	0.192365
sp|P62753|RS6_HUMAN	-0.137671	1.43794
sp|Q06787|FMR1_HUMAN	-0.138169	1.10059
sp|Q08554|DSC1_HUMAN	-0.138256	0.229225
sp|Q9BYN8|RT26_HUMAN	-0.138277	0.320324
sp|Q03701|CEBPZ_HUMAN	-0.13845	0.778407
sp|Q4VC44|FWCH1_HUMAN	-0.138589	0.469888
sp|Q92785|REQU_HUMAN	-0.13872	0.180106
sp|Q8IWI9|MGAP_HUMAN	-0.13881	0.400486
sp|Q8NB78|KDM1B_HUMAN	-0.13906	0.201502
sp|Q8IYB3|SRRM1_HUMAN	-0.139146	1.10223
sp|P05386|RLA1_HUMAN	-0.139591	0.929386
sp|P52272|HNRPM_HUMAN	-0.139711	0.885472
sp|Q9BVI4|NOC4L_HUMAN	-0.139806	1.44022
sp|Q14137|BOP1_HUMAN	-0.139896	1.07688
sp|P78316|NOP14_HUMAN	-0.140674	1.05703
sp|Q86VM9|ZCH18_HUMAN	-0.140832	1.29751
sp|P16989|YBOX3_HUMAN	-0.141721	0.163832
sp|Q12996|CSTF3_HUMAN	-0.141809	0.20907
sp|Q6P0N0|M18BP_HUMAN	-0.141824	0.312701
sp|Q5XKP0|MIC13_HUMAN	-0.141851	0.18504
sp|P09874|PARP1_HUMAN	-0.141908	0.272794
sp|Q9UC06|ZNF70_HUMAN	-0.143082	0.297695
sp|Q92618|ZN516_HUMAN	-0.143274	0.359471
REV__sp|P20929|NEBU_HUMAN	-0.143953	0.0897612
sp|Q96A08|H2B1A_HUMAN	-0.14428	0.661847
sp|Q9GZR2|REXO4_HUMAN	-0.144442	0.901865
sp|Q9HB58|SP110_HUMAN	-0.144557	0.590119
sp|Q92922|SMRC1_HUMAN	-0.144659	0.697039
sp|Q9BUQ8|DDX23_HUMAN	-0.144693	0.59941
zz|Y-FGCZCont00060|	-0.145259	0.106154
sp|O15479|MAGB2_HUMAN	-0.145822	0.72114
sp|P42695|CNDD3_HUMAN	-0.145862	0.136593
sp|Q9BRD0|BUD13_HUMAN	-0.146507	0.752991
sp|Q13085|ACACA_HUMAN	-0.14712	0.661129
sp|P49458|SRP09_HUMAN	-0.148837	0.435819
sp|Q9UQ35|SRRM2_HUMAN	-0.149106	1.29143
sp|Q15326|ZMY11_HUMAN	-0.149314	0.59802
sp|Q71U36|TBA1A_HUMAN	-0.149516	0.441219
sp|Q96MU7|YTDC1_HUMAN	-0.150113	0.528642
sp|O60318|GANP_HUMAN	-0.15072	0.446461
sp|Q9Y3U8|RL36_HUMAN	-0.150902	1.05768
sp|Q96E39|RMXL1_HUMAN	-0.150945	0.54579
sp|Q9NVC6|MED17_HUMAN	-0.151837	0.205298
sp|P52292|IMA1_HUMAN	-0.151964	1.06495
sp|Q9UH17|ABC3B_HUMAN	-0.152263	1.70148
sp|Q9Y3Y2|CHTOP_HUMAN	-0.15265	0.894637
sp|Q9NUQ6|SPS2L_HUMAN	-0.153065	1.38301
sp|Q7Z460|CLAP1_HUMAN	-0.153361	0.0996892
sp|P62280|RS11_HUMAN	-0.153927	1.24311
sp|Q9Y2R4|DDX52_HUMAN	-0.154011	1.34721
sp|Q9NPJ6|MED4_HUMAN	-0.154541	0.680462
sp|Q9Y3B4|SF3B6_HUMAN	-0.154739	0.843915
sp|E9PRG8|CK098_HUMAN	-0.15512	0.726659
sp|P35250|RFC2_HUMAN	-0.155125	1.54182
sp|Q8WXA9|SREK1_HUMAN	-0.155287	0.46565
sp|Q9NQ55|SSF1_HUMAN	-0.155462	1.33079
sp|Q96HS1|PGAM5_HUMAN	-0.15554	0.903331
sp|Q92750|TAF4B_HUMAN	-0.156663	0.639466
sp|Q14839|CHD4_HUMAN	-0.157831	0.821373
sp|O43290|SNUT1_HUMAN	-0.157945	1.16023
sp|Q2TAY7|SMU1_HUMAN	-0.158218	1.52938
sp|O95639|CPSF4_HUMAN	-0.158675	1.3413
sp|Q96ME7|ZN512_HUMAN	-0.159019	1.20286
sp|Q9NY93|DDX56_HUMAN	-0.159049	1.10186
sp|O75525|KHDR3_HUMAN	-0.159089	0.287415
sp|Q9Y5K5|UCHL5_HUMAN	-0.160389	0.569159
sp|Q9NVN8|GNL3L_HUMAN	-0.160536	1.02
sp|Q9ULW0|TPX2_HUMAN	-0.160921	0.40341
sp|O60885|BRD4_HUMAN;sp|Q15059|BRD3_HUMAN	-0.161385	0.351894
sp|Q96Q89|KI20B_HUMAN	-0.161812	0.868794
sp|P46776|RL27A_HUMAN	-0.161988	0.762633
zz|Y-FGCZCont00307|;CON__Q3SZR3	-0.161989	0.383822
sp|Q9BUN8|DERL1_HUMAN	-0.162403	0.385955
sp|P41208|CETN2_HUMAN	-0.1626	0.684355
sp|P62899|RL31_HUMAN	-0.164574	1.16603
sp|Q9H9L3|I20L2_HUMAN	-0.164843	0.917778
sp|Q9UPP1|PHF8_HUMAN	-0.166029	1.46841
sp|Q13243|SRSF5_HUMAN	-0.166092	1.63876
sp|Q7L0Y3|TM10C_HUMAN	-0.166408	1.3022
sp|Q13415|ORC1_HUMAN	-0.166479	0.917365
sp|Q8IWA0|WDR75_HUMAN	-0.166724	1.79703
sp|Q5SY16|NOL9_HUMAN	-0.167213	1.02271
sp|Q15398|DLGP5_HUMAN	-0.167287	0.460643
sp|Q13123|RED_HUMAN	-0.168074	1.06865
sp|P37802|TAGL2_HUMAN	-0.168547	0.160716
sp|P0DPI3|CENL2_HUMAN;sp|A0A0U1RR11|CENL1_HUMAN;sp|A0A0U1RRI6|CENL3_HUMAN	-0.16891	0.437123
sp|Q9NQT5|EXOS3_HUMAN	-0.168916	0.719015
sp|Q96QC0|PP1RA_HUMAN	-0.169034	1.10596
sp|P52948|NUP98_HUMAN	-0.169192	0.325052
zz|Y-FGCZCont00289|;sp|P48668|K2C6C_HUMAN;CON__P48668;zz|Y-FGCZCont00158|	-0.169421	0.0874941
sp|Q9Y4W2|LAS1L_HUMAN	-0.169544	1.52706
sp|Q8IWX8|CHERP_HUMAN	-0.169926	1.6908
sp|Q02543|RL18A_HUMAN	-0.170466	1.1789
sp|Q969G3|SMCE1_HUMAN	-0.170561	0.935345
zz|Y-FGCZCont00375|;CON__P02662;zz|Y-FGCZCont00124|	-0.170833	0.102497
sp|Q9Y5B6|PAXB1_HUMAN	-0.171514	0.66007
sp|O15381|NVL_HUMAN	-0.171586	0.574773
sp|Q5VT52|RPRD2_HUMAN	-0.171656	1.13012
sp|Q9Y3B9|RRP15_HUMAN	-0.171704	1.52231
sp|Q9UKN8|TF3C4_HUMAN	-0.172268	0.491887
zz|Y-FGCZCont00337|;CON__Q95M17	-0.172409	0.464419
sp|Q12873|CHD3_HUMAN	-0.173641	0.412292
REV__sp|Q5CZC0|FSIP2_HUMAN	-0.174446	0.2382
sp|P11498|PYC_HUMAN	-0.174711	1.11701
zz|Y-FGCZCont00193|;sp|P04040|CATA_HUMAN	-0.174915	0.315279
sp|P51610|HCFC1_HUMAN	-0.175237	1.19363
sp|Q7Z2T5|TRM1L_HUMAN	-0.175645	0.807337
sp|Q16576|RBBP7_HUMAN	-0.175679	0.762975
sp|Q14146|URB2_HUMAN	-0.175742	1.44824
sp|Q7L590|MCM10_HUMAN	-0.176931	0.846233
sp|Q96JP5|ZFP91_HUMAN	-0.177027	1.78576
sp|Q9HBE1|PATZ1_HUMAN	-0.178223	0.360376
sp|Q9UBU8|MO4L1_HUMAN	-0.178389	1.07976
sp|O60884|DNJA2_HUMAN	-0.178571	0.178658
sp|Q8NCD3|HJURP_HUMAN	-0.17871	1.35235
sp|P51398|RT29_HUMAN	-0.17885	0.562348
sp|Q9NPG3|UBN1_HUMAN	-0.179018	0.801389
sp|P40429|RL13A_HUMAN	-0.179074	1.41601
sp|Q86XZ4|SPAS2_HUMAN	-0.179177	1.3327
sp|P46778|RL21_HUMAN	-0.179826	1.76387
sp|Q96PZ2|F111A_HUMAN	-0.179835	0.986209
sp|Q9H307|PININ_HUMAN	-0.181879	1.1062
sp|Q15291|RBBP5_HUMAN	-0.1826	0.23869
sp|Q71UI9|H2AV_HUMAN;sp|P0C0S5|H2AZ_HUMAN	-0.183132	0.432124
sp|Q9Y4A5|TRRAP_HUMAN	-0.183503	1.64256
sp|Q9BVQ7|SPA5L_HUMAN	-0.183707	1.1114
sp|P52756|RBM5_HUMAN	-0.184845	1.58254
sp|Q9H583|HEAT1_HUMAN	-0.185699	1.92339
sp|Q9ULW3|ABT1_HUMAN	-0.185978	1.04282
sp|Q9BRT6|LLPH_HUMAN	-0.186711	1.25618
sp|Q96AK3|ABC3D_HUMAN	-0.187212	0.97304
sp|Q7Z2W4|ZCCHV_HUMAN	-0.187503	0.658709
sp|P62857|RS28_HUMAN	-0.187777	0.179588
sp|P51114|FXR1_HUMAN	-0.187795	2.09416
sp|P49756|RBM25_HUMAN	-0.188431	0.85802
sp|Q02880|TOP2B_HUMAN	-0.188457	2.01787
sp|Q14186|TFDP1_HUMAN;sp|Q14188|TFDP2_HUMAN	-0.188812	0.686121
sp|Q9P2K5|MYEF2_HUMAN	-0.189195	1.52764
sp|Q8NHM5|KDM2B_HUMAN	-0.189256	1.02513
sp|Q9P2D1|CHD7_HUMAN	-0.189456	0.966562
sp|P35249|RFC4_HUMAN	-0.189939	1.54654
sp|Q9HAN9|NMNA1_HUMAN	-0.190226	1.80142
sp|Q86X51|EZHIP_HUMAN	-0.190946	0.914905
sp|Q12800|TFCP2_HUMAN	-0.19101	0.703585
sp|P42285|MTREX_HUMAN	-0.19136	1.49412
sp|Q14444|CAPR1_HUMAN	-0.192049	1.19788
sp|Q86XK2|FBX11_HUMAN	-0.192147	1.23537
sp|Q9UQN3|CHM2B_HUMAN	-0.192326	0.271569
sp|Q92769|HDAC2_HUMAN	-0.192865	1.08987
sp|Q96T58|MINT_HUMAN	-0.192877	0.470468
sp|Q96HI0|SENP5_HUMAN	-0.192945	1.08086
sp|P17275|JUNB_HUMAN	-0.193541	1.9025
sp|Q92889|XPF_HUMAN	-0.193651	0.631038
sp|Q9ULR0|ISY1_HUMAN	-0.193757	1.199
sp|Q9HCI5|MAGE1_HUMAN	-0.194275	0.585016
sp|Q99590|SCAFB_HUMAN	-0.195114	0.993162
sp|P49821|NDUV1_HUMAN	-0.195232	0.220344
sp|O43913|ORC5_HUMAN	-0.195391	0.751105
sp|Q9Y2P8|RCL1_HUMAN	-0.195695	2.06433
sp|Q5BKZ1|ZN326_HUMAN	-0.195918	0.914977
sp|P17096|HMGA1_HUMAN	-0.198085	0.492148
sp|P49327|FAS_HUMAN	-0.198159	0.389002
sp|Q6PCB5|RSBNL_HUMAN	-0.198318	0.22288
sp|P82650|RT22_HUMAN	-0.198842	0.583508
sp|Q5QJE6|TDIF2_HUMAN	-0.199714	2.06825
sp|P16403|H12_HUMAN	-0.199913	0.62583
sp|Q01780|EXOSX_HUMAN	-0.199984	1.75911
sp|O95926|SYF2_HUMAN	-0.200369	0.381882
sp|O60306|AQR_HUMAN	-0.200384	1.38862
sp|P55769|NH2L1_HUMAN	-0.201007	1.36067
sp|Q5DJT8|CT452_HUMAN;sp|P0DMV2|CT459_HUMAN;sp|P0DMV1|CT458_HUMAN;sp|P0DMU9|CT45A_HUMAN;sp|Q8NHU0|CT453_HUMAN;sp|Q5HYN5|CT451_HUMAN;sp|P0DMV0|CT457_HUMAN;sp|P0DMU8|CT455_HUMAN;sp|P0DMU7|CT456_HUMAN	-0.201118	0.533032
sp|Q6PKG0|LARP1_HUMAN	-0.201365	0.668981
sp|Q02539|H11_HUMAN	-0.20154	1.61212
sp|P40937|RFC5_HUMAN	-0.201647	1.79257
sp|Q9UH99|SUN2_HUMAN	-0.201688	0.607467
sp|Q9NRZ9|HELLS_HUMAN	-0.201907	1.467
sp|Q3L8U1|CHD9_HUMAN	-0.20198	0.564791
sp|Q8NI35|INADL_HUMAN	-0.20223	0.405495
sp|Q96BK5|PINX1_HUMAN	-0.202477	1.48081
sp|P28370|SMCA1_HUMAN	-0.203493	1.215
sp|P63208|SKP1_HUMAN	-0.204151	0.773665
sp|Q09666|AHNK_HUMAN	-0.204474	1.19045
sp|Q71UM5|RS27L_HUMAN	-0.204598	1.47635
sp|P07305|H10_HUMAN	-0.204752	1.07813
sp|Q71DI3|H32_HUMAN;sp|Q16695|H31T_HUMAN;sp|P84243|H33_HUMAN;sp|P68431|H31_HUMAN;sp|Q6NXT2|H3C_HUMAN	-0.204965	0.737125
sp|Q6DD87|ZN787_HUMAN	-0.20583	0.68816
sp|Q9C0G0|ZN407_HUMAN	-0.206228	1.3712
sp|Q9Y4A0|JERKL_HUMAN	-0.206246	2.14493
sp|P61244|MAX_HUMAN	-0.207493	0.990465
sp|Q86YC2|PALB2_HUMAN	-0.207773	0.347778
sp|P62805|H4_HUMAN	-0.207938	0.846944
sp|O15516|CLOCK_HUMAN	-0.208189	0.318377
sp|Q969X6|UTP4_HUMAN	-0.209151	1.7022
sp|Q15545|TAF7_HUMAN	-0.209263	0.624725
sp|Q9HCD5|NCOA5_HUMAN	-0.209481	1.54139
sp|Q13428|TCOF_HUMAN	-0.209664	1.48247
sp|Q9NWT1|PK1IP_HUMAN	-0.209809	1.10344
sp|Q5VZL5|ZMYM4_HUMAN	-0.210697	0.320407
sp|Q8NB90|AFG2H_HUMAN	-0.210736	0.968419
sp|Q9P031|TAP26_HUMAN	-0.210865	0.351361
sp|Q92759|TF2H4_HUMAN	-0.211339	0.712103
sp|Q9HCY8|S10AE_HUMAN	-0.21294	0.209641
sp|P32119|PRDX2_HUMAN	-0.213305	0.41861
sp|Q9UBL3|ASH2L_HUMAN	-0.213705	1.04407
sp|Q53GS9|SNUT2_HUMAN	-0.21403	1.91799
sp|O43143|DHX15_HUMAN	-0.217741	0.802412
sp|Q9C005|DPY30_HUMAN	-0.218193	1.61908
zz|Y-FGCZCont00086|;zz|Y-FGCZCont00025|;sp|P19013|K2C4_HUMAN;zz|Y-FGCZCont00268|;CON__P19013	-0.21995	0.0839193
sp|Q6I9Y2|THOC7_HUMAN	-0.22015	0.916858
sp|P56182|RRP1_HUMAN	-0.221407	0.807443
sp|O95059|RPP14_HUMAN	-0.221578	0.449961
sp|P19388|RPAB1_HUMAN	-0.222892	0.720642
sp|Q9ULK4|MED23_HUMAN	-0.222974	0.522165
sp|P17010|ZFX_HUMAN;sp|P08048|ZFY_HUMAN	-0.225584	0.333057
sp|P51116|FXR2_HUMAN	-0.226404	0.595399
sp|Q8WXX5|DNJC9_HUMAN	-0.226874	2.12862
sp|Q969H6|POP5_HUMAN	-0.227048	0.932348
sp|Q9H4L4|SENP3_HUMAN	-0.227426	2.28826
sp|Q96KQ7|EHMT2_HUMAN	-0.227732	0.508455
sp|Q96EZ8|MCRS1_HUMAN	-0.228054	0.828284
sp|P46782|RS5_HUMAN	-0.228087	0.76406
sp|Q15542|TAF5_HUMAN	-0.228279	0.48433
sp|Q8WY36|BBX_HUMAN	-0.229419	2.19854
sp|Q16181|SEPT7_HUMAN	-0.229874	0.876135
sp|O94776|MTA2_HUMAN	-0.23193	1.93475
sp|P55199|ELL_HUMAN	-0.232156	0.269694
sp|Q9UL40|ZN346_HUMAN	-0.232239	0.985847
sp|Q8NI77|KI18A_HUMAN	-0.232539	1.66342
sp|Q9H7E9|CH033_HUMAN	-0.23263	0.995498
sp|Q7Z589|EMSY_HUMAN	-0.232972	1.55046
sp|Q06265|EXOS9_HUMAN	-0.233373	1.29486
sp|P19387|RPB3_HUMAN	-0.234344	0.749052
sp|Q9NXF1|TEX10_HUMAN	-0.23486	2.03307
sp|Q9Y6A4|CFA20_HUMAN	-0.235101	0.718728
sp|Q02241|KIF23_HUMAN	-0.235189	2.59233
sp|O75152|ZC11A_HUMAN	-0.235287	1.31042
sp|Q8N3X1|FNBP4_HUMAN	-0.235992	1.21268
sp|Q9P2I0|CPSF2_HUMAN	-0.236744	1.19977
sp|O60216|RAD21_HUMAN	-0.2371	0.729935
sp|Q86YP4|P66A_HUMAN	-0.238456	1.27347
sp|Q9Y2X0|MED16_HUMAN	-0.23872	0.237193
sp|Q00059|TFAM_HUMAN	-0.238984	0.686419
sp|Q8WXI9|P66B_HUMAN	-0.240655	1.24461
sp|Q8TEX9|IPO4_HUMAN	-0.240712	1.80061
sp|Q9NQT4|EXOS5_HUMAN	-0.241144	0.833549
sp|P61326|MGN_HUMAN	-0.241789	0.534069
sp|P01857|IGHG1_HUMAN;sp|P01861|IGHG4_HUMAN;sp|P01860|IGHG3_HUMAN	-0.242303	0.172405
sp|O60264|SMCA5_HUMAN	-0.243557	1.92395
sp|Q15554|TERF2_HUMAN	-0.243594	0.607612
sp|Q96FV9|THOC1_HUMAN	-0.243928	1.19944
sp|Q3KQU3|MA7D1_HUMAN	-0.244455	0.909388
sp|P49711|CTCF_HUMAN	-0.245891	1.30512
sp|O75592|MYCB2_HUMAN	-0.24604	0.896212
sp|Q9BYE7|PCGF6_HUMAN	-0.246634	0.818082
sp|Q9HCC0|MCCB_HUMAN	-0.246832	1.83652
sp|Q8IX12|CCAR1_HUMAN	-0.247826	0.258719
sp|Q9Y5Q8|TF3C5_HUMAN	-0.248868	0.758415
zz|Y-FGCZCont00278|;zz|Y-FGCZCont00224|;zz|Y-FGCZCont00162|;sp|Q15323|K1H1_HUMAN;CON__Q9UE12;CON__Q15323	-0.249092	0.410067
sp|O43809|CPSF5_HUMAN	-0.249474	0.402144
zz|Y-FGCZCont00251|;sp|P10599|THIO_HUMAN	-0.249556	0.367575
sp|Q9NRC8|SIR7_HUMAN	-0.250201	0.138987
sp|Q12789|TF3C1_HUMAN	-0.250697	1.07901
sp|Q86W42|THOC6_HUMAN	-0.2518	2.17844
sp|P51571|SSRD_HUMAN	-0.253188	1.66563
sp|Q8WUD4|CCD12_HUMAN	-0.253279	0.475249
sp|Q9NS69|TOM22_HUMAN	-0.253603	0.435764
sp|O94864|ST65G_HUMAN	-0.254884	0.273042
sp|O95983|MBD3_HUMAN	-0.256016	1.31606
sp|Q96BN2|TADA1_HUMAN	-0.257088	0.369347
sp|Q5T0B9|ZN362_HUMAN	-0.257109	0.509509
sp|P55084|ECHB_HUMAN	-0.257188	0.713326
sp|Q06587|RING1_HUMAN	-0.257258	1.58024
sp|Q96DI7|SNR40_HUMAN	-0.257306	2.30633
sp|Q9Y3D3|RT16_HUMAN	-0.258347	0.271442
sp|Q9H2P0|ADNP_HUMAN	-0.25835	1.29809
sp|Q9UKV3|ACINU_HUMAN	-0.258659	1.80813
sp|Q9UBB9|TFP11_HUMAN	-0.259423	1.16781
sp|Q96DH6|MSI2H_HUMAN	-0.259623	0.860709
sp|P46063|RECQ1_HUMAN	-0.2597	0.82615
sp|P46821|MAP1B_HUMAN	-0.260956	0.730455
sp|Q8N3U4|STAG2_HUMAN	-0.261851	0.623795
sp|Q9BTC0|DIDO1_HUMAN	-0.262731	0.198122
sp|Q96NY9|MUS81_HUMAN	-0.263184	1.91659
sp|O43167|ZBT24_HUMAN	-0.263993	0.261804
sp|Q8NEM7|SP20H_HUMAN	-0.264488	0.425679
sp|Q9H0H5|RGAP1_HUMAN	-0.264555	2.74476
sp|Q3T8J9|GON4L_HUMAN	-0.265149	0.448004
sp|Q14207|NPAT_HUMAN	-0.265165	1.03398
sp|P29375|KDM5A_HUMAN	-0.26552	1.29028
sp|O75925|PIAS1_HUMAN	-0.266496	0.776615
sp|P56537|IF6_HUMAN	-0.267117	1.72612
sp|Q9UNP9|PPIE_HUMAN	-0.26726	1.79798
sp|P04844|RPN2_HUMAN	-0.270183	0.484182
sp|Q9Y3D9|RT23_HUMAN	-0.271337	0.290188
sp|O43791|SPOP_HUMAN	-0.272807	2.92789
sp|Q9H8H0|NOL11_HUMAN	-0.273091	2.67889
zz|Y-FGCZCont00098|;sp|P02768|ALBU_HUMAN;CON__P02768-1	-0.273103	0.746185
sp|Q96QR8|PURB_HUMAN	-0.273155	0.421725
sp|Q9NW64|RBM22_HUMAN	-0.273673	0.700917
sp|Q5T280|CI114_HUMAN	-0.273872	2.04174
sp|Q9UBD5|ORC3_HUMAN	-0.273895	1.13424
sp|Q96CW1|AP2M1_HUMAN	-0.274029	0.372551
sp|Q96T37|RBM15_HUMAN	-0.275407	2.40778
sp|Q13769|THOC5_HUMAN	-0.27575	1.94131
sp|Q05519|SRS11_HUMAN	-0.27582	0.551961
sp|P53985|MOT1_HUMAN	-0.276883	0.392456
sp|Q8WXH0|SYNE2_HUMAN	-0.277763	1.07686
sp|P47914|RL29_HUMAN	-0.277883	0.233769
sp|Q16531|DDB1_HUMAN	-0.278456	0.433582
sp|O15297|PPM1D_HUMAN	-0.279557	0.339982
sp|O95696|BRD1_HUMAN	-0.28366	1.32919
sp|Q93009|UBP7_HUMAN	-0.285483	0.640035
sp|Q6UWP8|SBSN_HUMAN	-0.286412	0.125559
REV__sp|Q8TD57|DYH3_HUMAN	-0.286532	0.196485
sp|P24928|RPB1_HUMAN	-0.286876	1.04586
sp|Q96ST3|SIN3A_HUMAN	-0.28694	0.959139
sp|Q8IZL8|PELP1_HUMAN	-0.287252	2.2823
sp|Q9UJX3|APC7_HUMAN	-0.287624	0.393401
sp|Q08945|SSRP1_HUMAN	-0.287841	2.43803
sp|Q09028|RBBP4_HUMAN	-0.28827	1.81959
sp|Q12899|TRI26_HUMAN	-0.289993	0.887881
sp|Q96JB3|HIC2_HUMAN	-0.292087	0.6026
sp|Q92797|SYMPK_HUMAN	-0.292277	1.95742
sp|Q9BQ67|GRWD1_HUMAN	-0.29356	2.18147
sp|Q96AY2|EME1_HUMAN	-0.297086	1.29652
sp|P05165|PCCA_HUMAN	-0.297579	0.337959
REV__sp|Q9NYQ8|FAT2_HUMAN	-0.298549	0.0735068
sp|Q9NYH9|UTP6_HUMAN	-0.300449	1.25504
sp|P83916|CBX1_HUMAN	-0.300631	1.78328
sp|P05089|ARGI1_HUMAN	-0.302442	0.87177
sp|Q96RQ3|MCCA_HUMAN	-0.303055	2.52303
sp|Q9UIG0|BAZ1B_HUMAN	-0.30308	2.88971
sp|Q86WJ1|CHD1L_HUMAN	-0.304819	1.21786
sp|Q9UKF6|CPSF3_HUMAN	-0.307405	1.26458
sp|Q13868|EXOS2_HUMAN	-0.307581	3.26664
sp|P07199|CENPB_HUMAN	-0.307683	0.570387
sp|Q6UB99|ANR11_HUMAN	-0.308206	0.893591
sp|P46060|RAGP1_HUMAN	-0.309476	2.16923
sp|Q53GS7|GLE1_HUMAN	-0.309965	1.11243
sp|P52926|HMGA2_HUMAN	-0.310927	1.36289
sp|O43447|PPIH_HUMAN	-0.312196	1.37222
sp|Q15361|TTF1_HUMAN	-0.313547	1.44506
sp|Q9NXE4|NSMA3_HUMAN	-0.313923	0.553058
sp|Q8N9R8|SCAI_HUMAN	-0.313924	0.509642
sp|Q9UBX3|DIC_HUMAN	-0.31398	0.755824
sp|P09661|RU2A_HUMAN	-0.315829	0.614088
sp|Q8WUU5|GATD1_HUMAN	-0.318041	1.92395
sp|P31944|CASPE_HUMAN	-0.318672	0.472128
REV__sp|Q9NZJ4|SACS_HUMAN	-0.31923	0.649745
sp|P78395|PRAME_HUMAN	-0.320695	0.482564
sp|Q15007|FL2D_HUMAN	-0.320788	2.26367
sp|P52294|IMA5_HUMAN	-0.32294	0.564305
sp|Q15061|WDR43_HUMAN	-0.327121	1.73279
sp|Q9NU22|MDN1_HUMAN	-0.327237	3.16854
sp|Q9ULX6|AKP8L_HUMAN	-0.331846	0.720082
sp|Q13616|CUL1_HUMAN	-0.332033	1.79522
sp|Q8WTP8|AEN_HUMAN	-0.333127	0.106112
sp|P23246|SFPQ_HUMAN	-0.333129	0.527101
sp|Q6STE5|SMRD3_HUMAN	-0.333901	0.980512
sp|Q15910|EZH2_HUMAN	-0.334112	0.870331
zz|Y-FGCZCont00441|;sp|Q86YZ3|HORN_HUMAN;CON__Q86YZ3	-0.33917	0.34221
sp|Q14241|ELOA1_HUMAN	-0.342271	0.431324
sp|P61619|S61A1_HUMAN	-0.343774	1.72594
sp|Q96EU6|RRP36_HUMAN	-0.343961	0.727252
sp|Q9HD42|CHM1A_HUMAN	-0.344299	0.522506
sp|Q16778|H2B2E_HUMAN;sp|P33778|H2B1B_HUMAN;sp|P23527|H2B1O_HUMAN;sp|P06899|H2B1J_HUMAN;sp|Q8N257|H2B3B_HUMAN	-0.344422	1.14329
sp|Q2KHR3|QSER1_HUMAN	-0.345144	1.60234
sp|P11388|TOP2A_HUMAN	-0.345415	3.48064
sp|Q9Y5B9|SP16H_HUMAN	-0.3471	2.74004
sp|Q9HCS7|SYF1_HUMAN	-0.348398	2.31835
sp|Q9NXR7|BABA2_HUMAN	-0.350081	0.463027
sp|Q13951|PEBB_HUMAN	-0.351355	1.77993
sp|Q9P0M6|H2AW_HUMAN	-0.352235	1.13995
sp|O60934|NBN_HUMAN	-0.354203	1.58993
sp|P14618|KPYM_HUMAN	-0.354451	0.511634
sp|Q9BV38|WDR18_HUMAN	-0.355941	2.71408
sp|Q5UIP0|RIF1_HUMAN	-0.357548	0.77663
sp|Q15561|TEAD4_HUMAN	-0.358232	2.52949
sp|Q92979|NEP1_HUMAN	-0.358477	2.1948
sp|O95391|SLU7_HUMAN	-0.360059	0.989968
sp|Q13416|ORC2_HUMAN	-0.360556	1.52531
sp|Q14676|MDC1_HUMAN	-0.360884	1.4994
sp|Q9Y2K7|KDM2A_HUMAN	-0.364746	0.285564
sp|Q3ZCQ8|TIM50_HUMAN	-0.367283	0.3788
sp|Q86UY6|NAA40_HUMAN	-0.368435	0.998382
sp|Q9NP66|HM20A_HUMAN	-0.369974	1.47302
sp|Q15427|SF3B4_HUMAN	-0.370596	0.769068
sp|O00257|CBX4_HUMAN	-0.37104	1.25967
sp|Q8TD26|CHD6_HUMAN	-0.37448	0.32761
sp|Q6P158|DHX57_HUMAN	-0.376301	1.48978
sp|P30044|PRDX5_HUMAN	-0.386663	1.41467
sp|P81605|DCD_HUMAN	-0.386916	0.732683
sp|Q15428|SF3A2_HUMAN	-0.387179	2.26083
sp|Q9UKX7|NUP50_HUMAN	-0.389526	1.74209
sp|Q6AHZ1|Z518A_HUMAN	-0.390011	1.68664
sp|O95373|IPO7_HUMAN	-0.391138	0.652725
sp|Q9UL03|INT6_HUMAN	-0.391958	0.43553
sp|P51531|SMCA2_HUMAN	-0.392504	1.59184
sp|P12956|XRCC6_HUMAN	-0.393353	4.02387
sp|Q53F19|NCBP3_HUMAN	-0.393546	1.19632
sp|Q9H6Y2|WDR55_HUMAN	-0.393978	0.780121
sp|O14647|CHD2_HUMAN	-0.394589	0.7901
sp|A0JLT2|MED19_HUMAN	-0.400813	0.701677
sp|Q9Y520|PRC2C_HUMAN	-0.402587	0.942376
sp|O15294|OGT1_HUMAN	-0.402604	0.766102
sp|O15525|MAFG_HUMAN	-0.403559	0.769022
sp|Q93074|MED12_HUMAN	-0.405937	1.17949
sp|Q9NPA8|ENY2_HUMAN	-0.405991	0.818207
sp|Q08188|TGM3_HUMAN	-0.408182	0.192948
sp|Q8N5C6|SRBD1_HUMAN	-0.412419	0.843944
sp|P48634|PRC2A_HUMAN	-0.422829	0.516101
sp|P45973|CBX5_HUMAN	-0.423995	2.05654
sp|P0CJ79|ZN888_HUMAN;sp|Q5VIY5|ZN468_HUMAN;sp|Q7L2R6|ZN765_HUMAN;sp|Q9NV72|ZN701_HUMAN;sp|P17035|ZNF28_HUMAN	-0.424967	0.802554
sp|P54727|RD23B_HUMAN	-0.425784	0.391385
sp|P52701|MSH6_HUMAN	-0.426117	0.773772
sp|Q14574|DSC3_HUMAN	-0.427505	0.789173
sp|Q68CQ4|DIEXF_HUMAN	-0.428472	1.14892
sp|Q8WVB6|CTF18_HUMAN	-0.432585	1.26466
sp|Q14151|SAFB2_HUMAN	-0.432905	1.1938
sp|Q7Z7K6|CENPV_HUMAN	-0.433122	1.66706
sp|Q5T5X7|BEND3_HUMAN	-0.434949	1.25708
sp|O75182|SIN3B_HUMAN	-0.43655	1.56158
sp|O94925|GLSK_HUMAN	-0.436813	0.369911
sp|Q96P11|NSUN5_HUMAN	-0.438953	0.382624
sp|Q9NV06|DCA13_HUMAN	-0.440233	3.17141
sp|Q9Y399|RT02_HUMAN	-0.444283	0.76948
sp|O15056|SYNJ2_HUMAN	-0.450427	0.458161
sp|O00505|IMA4_HUMAN	-0.451167	0.456809
sp|Q9NWU5|RM22_HUMAN	-0.454616	0.918038
sp|P49761|CLK3_HUMAN	-0.458579	0.543633
sp|Q9NQC7|CYLD_HUMAN	-0.463863	0.326602
sp|O43929|ORC4_HUMAN	-0.463913	1.93746
sp|Q9BSM1|PCGF1_HUMAN	-0.465168	0.993917
REV__sp|Q5TDP6|LGSN_HUMAN	-0.465487	1.26118
sp|Q9UIS9|MBD1_HUMAN	-0.466102	0.724663
REV__sp|Q5FWF4|ZRAB3_HUMAN	-0.471341	0.468825
sp|O75529|TAF5L_HUMAN	-0.47482	0.701117
sp|Q5VWN6|TASO2_HUMAN	-0.475302	0.487361
sp|Q14807|KIF22_HUMAN	-0.476554	3.40288
sp|P61221|ABCE1_HUMAN	-0.481628	1.18896
sp|Q96EY7|PTCD3_HUMAN	-0.48906	1.34021
sp|P50990|TCPQ_HUMAN	-0.494481	2.7259
sp|O75530|EED_HUMAN	-0.496603	0.462461
sp|Q96NB3|ZN830_HUMAN	-0.497092	0.778082
sp|P54274|TERF1_HUMAN	-0.497459	1.05126
REV__sp|Q6ZS30|NBEL1_HUMAN	-0.500054	0.399575
sp|P17480|UBF1_HUMAN	-0.500201	4.15249
sp|P31947|1433S_HUMAN	-0.501331	0.323394
sp|P55201|BRPF1_HUMAN	-0.506808	3.65965
sp|Q9P0W2|HM20B_HUMAN	-0.507341	1.62079
sp|Q9Y241|HIG1A_HUMAN	-0.513972	0.475275
sp|O75475|PSIP1_HUMAN	-0.514019	1.8415
sp|Q68DK7|MSL1_HUMAN	-0.515432	0.613639
sp|Q9BTC8|MTA3_HUMAN	-0.520849	1.90232
sp|O95243|MBD4_HUMAN	-0.521537	2.71071
sp|Q15646|OASL_HUMAN	-0.525534	2.48054
sp|Q9H5H4|ZN768_HUMAN	-0.525566	1.02431
sp|Q6ZN18|AEBP2_HUMAN	-0.528311	0.808503
sp|Q9BUZ4|TRAF4_HUMAN	-0.53559	1.33779
sp|Q9BRZ2|TRI56_HUMAN	-0.535994	2.02827
sp|P47929|LEG7_HUMAN	-0.536065	0.525964
sp|P51608|MECP2_HUMAN	-0.539481	1.2174
sp|Q9UFC0|LRWD1_HUMAN	-0.541616	3.0102
sp|P43004|EAA2_HUMAN	-0.54287	1.78982
sp|Q7Z333|SETX_HUMAN	-0.542923	0.290014
sp|Q9HBM6|TAF9B_HUMAN	-0.544159	0.900389
sp|Q13330|MTA1_HUMAN	-0.545938	0.964778
sp|Q9UMN6|KMT2B_HUMAN	-0.553	0.976693
sp|Q13127|REST_HUMAN	-0.555419	0.916798
sp|P33240|CSTF2_HUMAN;sp|Q9H0L4|CSTFT_HUMAN	-0.555725	1.00681
sp|Q9NRL2|BAZ1A_HUMAN	-0.56164	2.44499
sp|O75940|SPF30_HUMAN	-0.561793	0.698598
sp|Q9UI10|EI2BD_HUMAN	-0.562147	0.620612
sp|P13010|XRCC5_HUMAN	-0.565826	3.49356
sp|Q6RFH5|WDR74_HUMAN	-0.573813	1.66697
sp|Q9H5Z1|DHX35_HUMAN	-0.575291	3.05273
sp|Q96ES7|SGF29_HUMAN	-0.577179	1.02608
sp|O15182|CETN3_HUMAN	-0.587938	0.556518
REV__sp|P12110|CO6A2_HUMAN	-0.58821	0.348032
sp|Q69YN4|VIR_HUMAN	-0.603472	3.13256
sp|P63010|AP2B1_HUMAN	-0.604571	0.365493
sp|P29692|EF1D_HUMAN	-0.609206	1.51734
sp|Q5VTL8|PR38B_HUMAN	-0.61092	1.11405
sp|Q9P013|CWC15_HUMAN	-0.616332	0.293712
sp|Q9HD33|RM47_HUMAN	-0.623267	0.908932
sp|O75461|E2F6_HUMAN	-0.625909	0.966127
sp|O95400|CD2B2_HUMAN	-0.626855	1.12687
sp|Q9H7Z6|KAT8_HUMAN	-0.642807	1.41351
sp|P05166|PCCB_HUMAN	-0.656639	1.84748
sp|P13804|ETFA_HUMAN	-0.657853	0.422653
sp|P27816|MAP4_HUMAN	-0.660143	1.04467
sp|Q15652|JHD2C_HUMAN	-0.661014	0.522344
sp|Q8IZ21|PHAR4_HUMAN	-0.661517	0.0832203
sp|Q9NQS7|INCE_HUMAN	-0.664836	0.832594
sp|Q9UN86|G3BP2_HUMAN	-0.6697	2.19912
sp|Q13352|CENPR_HUMAN	-0.669773	1.43223
sp|Q8N1G2|CMTR1_HUMAN	-0.673076	1.34042
sp|Q6PL18|ATAD2_HUMAN	-0.693349	1.67207
sp|P05412|JUN_HUMAN	-0.698283	0.284376
sp|P41212|ETV6_HUMAN	-0.713935	0.584488
REV__sp|P0CG39|POTEJ_HUMAN;REV__sp|Q6S5H5|POTEG_HUMAN;REV__sp|A6NI47|POTEM_HUMAN;REV__sp|B2RU33|POTEC_HUMAN;REV__sp|H3BUK9|POTB2_HUMAN;REV__sp|A0A0A6YYL3|POTEB_HUMAN;REV__sp|Q6S545|POTEH_HUMAN;REV__sp|A0JP26|POTB3_HUMAN;REV__sp|Q86YR6|POTED_HUMAN;REV__sp|Q6S8J3|POTEE_HUMAN;REV__sp|P0CG38|POTEI_HUMAN;REV__sp|A5A3E0|POTEF_HUMAN	-0.714236	0.231124
sp|O76094|SRP72_HUMAN	-0.716093	0.902558
sp|Q6ZU65|UBN2_HUMAN	-0.718034	0.431613
sp|Q96RR1|PEO1_HUMAN	-0.71967	1.67375
sp|Q96B26|EXOS8_HUMAN	-0.742372	2.18721
sp|Q96IZ7|RSRC1_HUMAN	-0.766884	1.73417
sp|P49916|DNLI3_HUMAN	-0.771681	2.7876
sp|P85037|FOXK1_HUMAN	-0.802138	2.4106
sp|P11177|ODPB_HUMAN	-0.817425	1.81872
sp|Q96RT1|ERBIN_HUMAN	-0.839916	0.620753
sp|P78332|RBM6_HUMAN	-0.840562	1.52756
sp|Q9NVA2|SEP11_HUMAN	-0.8446	1.16183
sp|Q14134|TRI29_HUMAN	-0.854192	1.09708
sp|P83876|TXN4A_HUMAN	-0.856171	0.78405
zz|Y-FGCZCont00377|;CON__P02666;zz|Y-FGCZCont00154|	-0.903377	0.508661
sp|Q9NTJ3|SMC4_HUMAN	-0.941307	0.957047
zz|Y-FGCZCont00347|;CON__P01966	-0.941879	0.98066
sp|O75694|NU155_HUMAN	-0.958116	0.492307
sp|Q9UM82|SPAT2_HUMAN	-0.958809	2.76674
sp|P18887|XRCC1_HUMAN	-0.963514	1.06995
sp|Q8N3R9|MPP5_HUMAN	-0.983484	1.86188
sp|O75319|DUS11_HUMAN	-0.996241	1.26041
sp|Q15517|CDSN_HUMAN	-0.998792	0.813852
sp|Q9Y4E5|ZN451_HUMAN	-1.00792	1.68867
sp|Q9UKQ2|ADA28_HUMAN	-1.24573	1.43266
sp|P31151|S10A7_HUMAN	-1.28336	0.947542
sp|O75616|ERAL1_HUMAN	-1.31864	1.43231
sp|Q99697|PITX2_HUMAN;sp|O75364|PITX3_HUMAN;sp|P78337|PITX1_HUMAN	-1.38171	0.863299
sp|Q8IVF2|AHNK2_HUMAN	-1.41189	3.08905
sp|O15417|TNC18_HUMAN	-1.47674	2.07688
REV__sp|Q9HBG6|IF122_HUMAN	-1.5202	0.38878
