# Supplementary material for: Phase separation properties of RPA combine high-affinity ssDNA binding with dynamic condensate functions at telomeres
Source: Nat Struct Mol Biol. 2023 Mar 9;30(4):451–62. doi: 10.1038/s41594-023-00932-w (PMC10113159; doi:10.1038/s41594-023-00932-w)
Supplement: Source Data Fig. 6 — Numeric Source Data [file 41594_2023_932_MOESM15_ESM.xlsx]

## Sheet: 6a
	GFP-RPA2 WT			GFP-RPA2 S/T>D
	Replicate 1	Replicate 2	Replicate 3	Replicate 1	Replicate 2	Replicate 3
Control	1.38	1.58	1.64	2	2.14894	2.24
APH	1.98	1.82	2.04	2.62	2.66	2.2

## Sheet: 6b
	GFP-RPA2 WT			GFP-RPA2 S/T>D
	Replicate 1	Replicate 2	Replicate 3	Replicate 1	Replicate 2	Replicate 3
Control	0.74	0.87	0.73	1.90909	2.24	2.4
APH	1.53	1.71	1.65	2.18	2.21	2.53

## Sheet: 6c
	GFP-RPA2 WT			GFP-RPA2 S/T>D
	Replicate 1	Replicate 2	Replicate 3	Replicate 1	Replicate 2	Replicate 3
Control	0.22	0.31	0.31	0.74	0.85	0.757576
APH	0.57	0.62	0.68	1.31	1.57	1.34

## Sheet: 6d
	GFP-RPA2 WT				GFP-RPA2 S/T>D
	Replicate 1	Replicate 2	Replicate 3	Replicate 4	Replicate 1	Replicate 2	Replicate 3	Replicate 4
Control	0.756881	0.625092	0.774889	0.642415	1.06645	1.18794	1.30457	1.47476
APH	1.23454	1.23553	1.29818	1.30131	2.16222	2.70243	2.37952	2.55316

## Sheet: 6e
	GFP-RPA2 WT			GFP-RPA2 S/T>D
	Replicate 1	Replicate 2	Replicate 3	Replicate 1	Replicate 2	Replicate 3
Control	1.13301	0.959371	0.90762	1.31054	1.25715	1.11741
APH	2.1339	2.43428	2.38418	3.21948	3.28713	2.94206

## Sheet: 6f
	GFP-RPA2 WT			GFP-RPA2 S/T>D
	Replicate 1	Replicate 2	Replicate 3	Replicate 1	Replicate 2	Replicate 3
Control	3.76228	3.7585	3.23803	2.74047	2.36154	2.5662
APH	6.81632	7.25629	5.80689	5.49931	3.80258	3.12891

## Sheet: 6g
	GFP-RPA2 WT			GFP-RPA2 S/T>D
	Replicate 1	Replicate 2	Replicate 3	Replicate 1	Replicate 2	Replicate 3
Control	1.28033	1.17606	1.20087	0.697319	1.00903	1.29485
APH	2.61304	2.87576	2.03477	1.47277	1.56421	1.45136

## Sheet: 6h
	GFP-RPA2 WT			GFP-RPA2 S/T>D
	Replicate 1	Replicate 2	Replicate 3	Replicate 1	Replicate 2	Replicate 3
Control	1	2	1	0	1	2
APH	5	4	4	3	2	2

## Sheet: 6i
GFP-RPA2 WT			GFP-RPA2 S/T>D
Replicate 1	Replicate 2	Replicate 3	Replicate 1	Replicate 2	Replicate 3
16.4375	16.8182	18.0833	27.7143	26.125	30.1
