# Supplementary material for: Phase separation properties of RPA combine high-affinity ssDNA binding with dynamic condensate functions at telomeres
Source: Nat Struct Mol Biol. 2023 Mar 9;30(4):451–62. doi: 10.1038/s41594-023-00932-w (PMC10113159; doi:10.1038/s41594-023-00932-w)
Supplement: Source Data Extended Data Fig. 1 — Numeric Source Data [file 41594_2023_932_MOESM16_ESM.xlsx]

## Sheet: E1b
	optoDroplet formation dark				optoDroplet formation light
	Replicate 1	Replicate 2	Replicate 3	Replicate 4	Replicate 1	Replicate 2	Replicate 3	Replicate 4
Cry2	0.866518	1.00114	0.946915	1.18542	1.05377	1.92481	2.05603	2.03039
GST	0.845609	0.924353	1.20733	1.0227	1.44298	1.29909	1.66808	1.76412
FUSN	0.776222	0.959387	1.13761	1.12678	65.2346	66.6575	66.7751	62.4312
Cry2olig	1.09425	0.90278	1.09768	0.90529	138.25	137.405	136.336	141.113
RPA2	0.815154	1.12224	0.66188	1.40073	25.3669	24.0733	21.1117	28.122
RNF8	0.75125	1.00599	0.812472	1.43028	10.8552	10.5274	8.38738	9.32417
RNF168	0.91929	1.0628	0.866141	1.15177	1.57676	1.89011	2.01071	1.82272
CTIP	1.25531	1.01348	1.00362	0.727586	1.5257	1.7004	1.75061	1.77021
RAD51	0.921735	1.04554	1.01004	1.02268	0.910484	1.19123	1.26308	1.31504

## Sheet: E1c
	Expression level dark				Expression level light
	Replicate 1	Replicate 2	Replicate 3	Replicate 4	Replicate 1	Replicate 2	Replicate 3	Replicate 4
Cry2	37.9345	39.2885	37.5243	38.2656	39.4049	38.1392	38.3247	39.3058
GST	36.5518	35.9481	37.1572	35.4298	36.1375	35.6948	35.9678	37.3346
FUSN	38.4057	37.4815	38.2312	37.7914	38.9826	38.909	37.828	37.0347
Cry2olig	39.4793	38.8101	39.125	39.2077	40.9714	38.9127	40.0619	39.3836
RPA2	38.9144	38.8684	38.126	37.8582	38.5697	38.7181	37.9382	38.8645
RNF8	35.4923	37.6039	36.5514	37.2523	36.6784	38.0816	35.7751	36.6887
RNF168	34.4483	36.867	35.1999	37.853	36.0753	35.8128	36.0548	35.7004
CTIP	37.8816	40.0279	37.4383	37.6869	40.9596	39.9583	39.7524	35.8344
RAD51	35.773	37.5322	35.7775	35.3439	36.4924	37.3636	35.4988	37.2834
