# Supplementary material for: Phase separation properties of RPA combine high-affinity ssDNA binding with dynamic condensate functions at telomeres
Source: Nat Struct Mol Biol. 2023 Mar 9;30(4):451–62. doi: 10.1038/s41594-023-00932-w (PMC10113159; doi:10.1038/s41594-023-00932-w)
Supplement: Source Data Extended Data Fig. 2 — Numeric Source Data [file 41594_2023_932_MOESM17_ESM.xlsx]

## Sheet: E2d
	optoDroplet formation dark			optoDroplet formation light
	Replicate 1	Replicate 2	Replicate 3	Replicate 1	Replicate 2	Replicate 3
Cry2-RPA2	1.02753	0.908233	1.06424	1.64085	1.80515	2.20065
Cry2-tRPA	0.942363	0.971335	1.0863	2.50518	2.29778	2.33944

## Sheet: E2e
	Expression level dark			Expression level light
	Replicate 1	Replicate 2	Replicate 3	Replicate 1	Replicate 2	Replicate 3
Cry2-RPA2	9.74018	9.96056	9.74979	9.77849	10.2117	10.5598
Cry2-tRPA	9.45982	9.48913	9.43583	9.80545	9.4336	9.63355
