# Supplementary material for: Phase separation properties of RPA combine high-affinity ssDNA binding with dynamic condensate functions at telomeres
Source: Nat Struct Mol Biol. 2023 Mar 9;30(4):451–62. doi: 10.1038/s41594-023-00932-w (PMC10113159; doi:10.1038/s41594-023-00932-w)
Supplement: Source Data Extended Data Fig. 3 — Numeric Source Data [file 41594_2023_932_MOESM19_ESM.xlsx]

## Sheet: E3b_left
QIBC
Object ID	Total Intensity DAPI SEM	Mean Intensity RPA2	Mean Intensity Cry2 construct	mCherry Signal
1	259731	86.9252	2.57459	negative
2	261235	50.7084	5.99355	positive
3	655759	79.009	3.26603	negative
4	196194	19.7779	1.67419	negative
5	273053	27.9388	3.08482	negative
7	298894	122.272	24.5956	positive
8	270006	21.0093	1.8808	negative
9	478892	87.2791	2.46518	negative
10	443512	29.6569	2.03164	negative
11	149949	21.2253	2.57407	negative
12	205785	54.1159	2.14414	negative
14	294136	25.1072	1.95602	negative
15	217355	64.3635	2.53788	negative
17	417447	398.924	126.855	positive
18	636722	103.857	3.06768	negative
19	234993	71.9537	1.516	negative
20	561092	42.3207	2.32859	negative
21	269029	292.169	49.1128	positive
22	340523	41.6784	33.5319	positive
23	572278	80.8779	2.91173	negative
24	692517	95.1464	4.6184	negative
25	259287	76.9128	4.17092	negative
26	346625	87.0361	2.17014	negative
27	273129	283.296	62.5419	positive
28	620979	84.6999	7.34919	positive
29	378383	103.04	2.51096	negative
30	274825	48.134	2.01566	negative
32	252235	90.8939	13.6164	positive
33	434782	62.6006	4.04086	negative
34	592679	120.005	12.733	positive
35	232348	63.8089	7.58894	positive
38	577974	67.9178	8.28378	positive
39	408141	114.513	2.05308	negative
42	172138	40.2266	3.49121	negative
43	374419	75.716	8.00584	positive
44	260211	38.9362	3.27923	negative
45	267945	48.0777	5.68919	negative
46	330543	42.9458	2.24131	negative
47	399823	64.5937	73.6995	positive
48	279902	65.8322	2.57008	negative
49	281194	29.3959	1.4179	negative
50	322424	19.6832	2.66715	negative
51	549747	32.1927	2.18209	negative
52	737084	73.049	370.466	positive
53	286593	140.505	15.1469	positive
54	325745	53.4228	4.07274	negative
55	330799	106.819	14.4975	positive
56	214849	39.0768	5.22619	negative
57	339017	320.806	83.5407	positive
58	501475	31.3444	2.71816	negative
59	235976	89.7379	2.49318	negative
60	359238	163.519	28.4453	positive
61	205467	38.3068	2.189	negative
62	256856	25.525	2.02554	negative
63	702913	67.7083	3.5755	negative
64	386389	28.5316	1.63596	negative
65	146012	26.2581	2.39589	negative
67	378252	23.2764	1.89892	negative
68	327898	119.953	2.11453	negative
70	312457	339.376	88.583	positive
71	167098	17.9167	1.38508	negative
72	249507	27.1868	3.13764	negative
73	274206	23.3717	2.15666	negative
74	291464	15.9308	3.0261	negative
75	310425	29.5983	2.37312	negative
76	533234	153.247	261.768	positive
77	403091	18.4993	2.61771	negative
78	361876	21.2908	3.8299	negative
80	597630	50.4118	2.60783	negative
81	184104	55.059	2.06491	negative
82	302556	30.4423	6.64858	positive
84	300132	99.5414	3.13168	negative
85	189880	5.69877	3.97643	negative
86	163744	52.9163	1.88113	negative
87	273938	161.358	5.33947	negative
88	310647	26.0363	2.08515	negative
89	141722	71.8647	1.48446	negative
90	267330	58.1343	7.10512	positive
91	433065	41.2357	4.13755	negative
92	245742	79.0168	2.64706	negative
93	603054	191.895	31.1723	positive
94	213799	30.4702	2.04174	negative
95	273153	47.706	2.5399	negative
96	516701	57.5843	1.71871	negative
97	679516	70.8492	2.06893	negative
98	315251	13.1769	1.92653	negative
99	330868	20.625	1.68793	negative
100	199539	213.134	32.9645	positive
102	211614	286.429	48.4283	positive
103	504895	45.7246	2.73873	negative
104	329911	27.6203	2.73606	negative
105	263660	227.41	39.6437	positive
106	519545	79.6843	2.29294	negative
107	124435	94.3027	2.4778	negative
108	403154	210.827	39.6125	positive
109	333896	33.8034	1.61097	negative
110	429017	38.8933	1.78301	negative
112	184054	244.949	46.03	positive
113	332196	31.3045	1.29801	negative
114	505558	161.285	20.0561	positive
115	173112	11.0798	3.19125	negative
116	703526	48.2316	78.4209	positive
117	323729	45.7721	1384.82	positive
118	573745	82.8435	1.89984	negative
119	514616	28.7588	1.69786	negative
120	587791	27.359	2.41283	negative
121	230337	41.569	2.28506	negative
122	280756	42.7442	1.20386	negative
123	342446	48.7788	2.16119	negative
124	431004	51.3223	1.54638	negative
125	510804	73.18	2.03538	negative
126	497136	85.7914	2.22572	negative
127	621186	28.46	4.96715	negative
128	177084	36.6496	4.75313	negative
129	438022	70.0299	5.49045	negative
130	458632	79.0432	1.65024	negative
132	413223	104.721	3.42273	negative
133	455832	77.2939	2.38992	negative
134	425430	96.5567	2.9119	negative
135	285251	420.282	87.3656	positive
136	466208	178.324	15.7726	positive
137	265691	14.633	1.76204	negative
138	334341	90.6528	2.74063	negative
139	252693	45.552	2.45134	negative
141	354262	28.5687	1.58609	negative
142	327708	19.5908	2.02238	negative
143	585201	39.8007	2.26433	negative
144	565383	35.1578	2.30542	negative
145	654772	149.355	5.07885	negative
146	392349	37.3409	2.98078	negative
147	381847	64.1613	5.54777	negative
148	465502	53.682	6.05458	positive
149	279750	57.995	2.36465	negative
150	196476	294.471	43.1583	positive
151	296874	319.695	175.249	positive
152	165740	228.653	33.0158	positive
153	271404	16.9854	2.01024	negative
154	414985	251.653	1482.13	positive
155	238898	91.7152	3.60588	negative
156	359657	42.1837	2.79171	negative
157	365572	64.8034	3.03057	negative
158	261352	15.4089	1.92007	negative
159	551247	54.8565	9.11105	positive
160	289801	18.3953	3.13766	negative
161	269859	114.697	19.1943	positive
162	258625	66.8031	8.3139	positive
163	312049	197.755	53.7156	positive
164	281690	30.0832	3.05173	negative
165	251093	109.319	15.4304	positive
166	388029	89.1305	3.23462	negative
167	400347	96.0215	2.65219	negative
168	376527	63.1363	1.93765	negative
169	214328	54.8958	7.37996	positive
170	369984	55.1952	2.07205	negative
172	320171	89.274	2.65406	negative
173	659563	107.649	2.44602	negative
174	284180	61.6104	12.2035	positive
175	263805	278.607	79.9746	positive
176	290517	248.542	104.782	positive
177	633240	71.3687	2.29499	negative
178	368150	27.99	1.46045	negative
179	240316	30.2556	1.54604	negative
180	523442	33.567	2.26178	negative
181	311698	47.4822	6.82326	positive
182	310084	58.7611	2.22873	negative
183	427006	52.7272	1.80118	negative
184	325342	81.2455	2.7869	negative
185	265550	28.9451	4.48227	negative
186	507572	86.1168	2.63402	negative
187	540191	27.8937	1.3638	negative
188	397566	74.175	2.42263	negative
190	215424	38.8233	2.15074	negative
191	245144	43.9671	2.23489	negative
192	336885	77.4085	1.53277	negative
193	302998	73.5037	5.66192	negative
194	536832	56.8166	3.05424	negative
197	279799	24.0541	2.54274	negative
198	281969	193.751	70.6395	positive
199	235582	12.8676	1.73268	negative
201	622145	68.6556	2.40565	negative
202	406530	73.1167	2.36465	negative
204	249154	55.3364	1.96105	negative
205	207183	18.1645	2.50602	negative
206	457998	138.005	17.3641	positive
207	241495	48.5896	2.26889	negative
208	310907	50.3856	2.49955	negative
209	598513	39.9645	2.33031	negative
210	163788	196.919	36.6428	positive
211	174847	93.438	12.7332	positive
213	166020	45.5369	1.49203	negative
214	330999	3.32768	1.93616	negative
215	613388	32.7791	1.9196	negative
216	301536	39.6561	8.28659	positive
217	252740	12.8599	1.85116	negative
218	271921	134.765	58.3542	positive
219	160347	162.832	50.0334	positive
222	343730	41.7755	1.52891	negative
223	522162	28.5932	2.81823	negative
224	374420	175.806	87.9231	positive
225	340388	77.4444	2.40073	negative
226	261766	174.211	64.321	positive
228	227972	55.2215	1.86669	negative
229	598514	26.0667	2.36774	negative
230	422071	276.307	82.6874	positive
231	502924	249.309	130.649	positive
232	596081	213.981	58.9659	positive
233	552818	46.0498	1.6043	negative
234	279240	15.7813	1.07865	negative
235	357804	84.297	4.68841	negative
236	543518	95.9111	17.0463	positive
237	275687	36.9014	4.56978	negative
238	713643	97.3264	2.69627	negative
239	582006	54.7235	2.32085	negative
240	202983	221.924	58.2186	positive
241	706827	78.9238	3.12717	negative
242	342399	30.2514	2.6075	negative
243	219992	159.672	24.6687	positive
244	260923	31.8696	4.7707	negative
245	154318	39.6212	1.96306	negative
246	257306	47.1898	1.43248	negative
247	517726	41.1598	1.45002	negative
248	479364	64.7077	2.2444	negative
249	391271	17.3141	2.51852	negative
250	262396	60.0985	2.52614	negative
251	521464	63.5965	1.74839	negative
252	328839	38.3244	1.96033	negative
253	504047	240.768	100.482	positive
254	400077	167.033	24.6014	positive
255	160422	11.4233	3.46763	negative
256	470189	52.1666	2.14433	negative
257	435371	56.3371	2.19765	negative
258	191820	41.7856	1.42054	negative
259	250130	21.2479	2.08702	negative
260	283675	70.6541	2.22566	negative
261	534928	40.2263	2.30778	negative
262	629503	67.937	1.71505	negative
263	327046	48.6791	1.92895	negative
264	696700	72.8321	11.4464	positive
265	230817	34.2457	1.38272	negative
266	296633	65.155	1.59981	negative
267	323220	81.826	14.7907	positive
268	305254	24.9223	3.11583	negative
269	191913	21.5372	2.55859	negative
270	249156	53.4618	8.31506	positive
271	487077	73.8918	6.29131	positive
272	282696	6.99738	1.47154	negative
273	141573	23.1663	1.88808	negative
274	687637	50.0247	2.37552	negative
275	388069	24.3396	2.00702	negative
276	229891	106.509	20.5892	positive
277	233907	235.485	61.2173	positive
278	224837	16.7747	1.3083	negative
279	592391	38.2759	2.42455	negative
280	260846	213.984	77.0533	positive
281	568844	26.3523	1.6872	negative
282	279957	59.5572	9.10049	positive
283	418548	248.791	52.0649	positive
284	143024	62.2142	4.44779	negative
286	294530	19.5355	1.6453	negative
287	593522	65.3111	3.41032	negative
288	469557	39.5699	2.72077	negative
289	350692	114.028	1.80094	negative
290	337072	95.665	2.00591	negative
291	267374	70.4139	2.92698	negative
293	402591	54.0011	3.84844	negative
294	397981	61.8326	1.90936	negative
295	343766	23.3726	2.48781	negative
296	370072	57.7516	2.50556	negative
297	358897	226.409	46.368	positive
298	412594	62.5144	0.965766	negative
299	360670	291.407	82.6406	positive
300	653771	37.0121	12.1397	positive
301	673171	83.7484	13.7749	positive
302	246388	105.447	14.459	positive
303	242084	54.0958	2.76125	negative
305	359433	102.473	23.0954	positive
306	406901	54.5459	3.15406	negative
307	235887	30.2639	3.45394	negative
308	245724	36.5774	5.02995	negative
309	404593	46.1354	1.3751	negative
310	337812	31.5164	1.95392	negative
311	356059	269.278	101.977	positive
312	436063	59.4463	2.00067	negative
313	248632	58.9242	9.16214	positive
314	355283	28.1068	4.24983	negative
315	225597	39.6582	1.50261	negative
316	304236	172.94	38.347	positive
317	139313	48.7544	2.24746	negative
318	457879	67.3684	2.66366	negative
319	258213	72.0598	4.54708	negative
320	549432	43.2882	2.00284	negative
321	178035	45.2108	2.34337	negative
322	255839	57.1556	1.73491	negative
323	567929	65.9044	1.89489	negative
324	469128	66.7826	1.93556	negative
325	518929	51.6056	1.98484	negative
326	691344	68.6869	2.57437	negative
327	504454	67.0197	4.99855	negative
328	630099	64.481	3.86727	negative
329	299671	61.9536	2.57909	negative
330	376649	299.261	119.441	positive
331	255753	63.8298	2.43366	negative
333	301664	152.877	19.507	positive
334	241227	29.9187	2.0845	negative
336	337390	36.5699	3.49743	negative
337	271739	61.4912	2.41935	negative
338	286342	16.7184	2.52308	negative
339	348676	28.1224	2.34635	negative
340	389257	53.4806	2.94078	negative
342	358515	49.2818	7.56925	positive
343	581672	46.7144	4.96776	negative
345	262204	232.381	58.6795	positive
346	257635	202.499	26.7593	positive
347	375660	45.6937	2.4064	negative
348	602736	47.1687	2.63527	negative
349	265138	24.8272	2.86329	negative
350	355056	76.627	4.50086	negative
351	298862	81.8433	6.59231	positive
352	667457	87.9035	2.42773	negative
353	322740	36.7898	4.57962	negative
354	210814	8.78922	1.47961	negative
355	322447	63.1839	2.58676	negative
356	243525	13.4601	1.74398	negative
357	400121	35.8833	2.16132	negative
358	240946	222.335	45.4735	positive
359	536724	73.8872	2.32072	negative
360	540641	187.382	32.2262	positive
361	247896	58.1347	2.02349	negative
362	356435	346.666	97.4727	positive
363	282429	75.0314	2.65895	negative
364	539695	62.7312	7.91326	positive
365	306817	10.2989	1.44598	negative
366	639652	380.007	55.6321	positive
367	211934	17.1644	3.95837	negative
368	304956	44.8688	2.26525	negative
371	279467	460.945	270.308	positive
372	329993	278.056	147.197	positive
374	321197	26.6463	2.16535	negative
375	190593	14.4949	2.09747	negative
376	509468	66.7686	1.83004	negative
377	249922	70.2464	5.4829	negative
378	267840	52.9975	1.89302	negative
379	507470	50.9293	2.15468	negative
380	227093	72.3649	2.38225	negative
382	273538	64.1348	3.06017	negative
383	514075	21.3389	1.82952	negative
384	205720	110.005	8.0674	positive
385	111815	220.283	96.0147	positive
386	160121	235.843	112.952	positive
388	268379	22.6357	3.07832	negative
389	230834	19.2601	2.42299	negative
390	446910	55.2407	2.31548	negative
391	136385	58.6068	2.21305	negative
392	456368	44.038	9.81287	positive
393	193106	43.2701	2.63526	negative
394	458606	41.5596	5.66616	negative
395	589945	17.1629	1.4627	negative
396	252317	65.4881	2.30855	negative
397	261773	54.285	2.71961	negative
398	409389	18.8695	9.85792	positive
399	207401	43.4997	6.71784	positive
400	494833	106.251	2.21213	negative
401	492951	62.9178	2.76761	negative
402	673326	73.2518	3.71755	negative
403	259802	55.0954	2.12631	negative
404	400431	72.5788	1.73575	negative
405	594352	13.8124	2.04419	negative
406	637171	53.9438	2.27306	negative
407	410351	67.3958	1.88151	negative
410	546027	91.9346	3.02765	negative
411	705479	75.8396	3.17248	negative
412	289948	15.3915	2.02161	negative
413	602174	87.3909	19.5829	positive
414	223375	124.496	19.1022	positive
415	300214	363.59	118.203	positive
416	314299	54.1014	2.01881	negative
417	297553	95.5885	13.5396	positive
418	323247	76.997	1.89901	negative
420	486650	101.272	2.56116	negative
421	552961	255.265	44.852	positive
422	101371	87.6782	2.51919	negative
423	541915	111.179	4.33541	negative
424	342328	116.63	2.98058	negative
425	240929	62.9127	1.34625	negative
426	451854	12.5672	3.1174	negative
427	265680	51.6758	2.77376	negative
429	128622	30.853	2.91818	negative
430	361397	78.0265	2.63106	negative
431	236511	61.0858	2.95822	negative
432	614035	12.9619	1.80109	negative
433	626083	77.9969	2.03406	negative
434	252184	15.5944	1.61824	negative
435	385545	35.1898	2.87426	negative
437	639107	46.7597	4.70034	negative
438	346483	69.0103	7.96378	positive
439	358278	59.741	2.41139	negative
440	174283	55.8047	2.58013	negative
441	618183	19.0609	2.5833	negative
442	164987	45.4053	6.22518	positive
443	238261	142.226	24.7747	positive
444	515148	47.2155	2.3605	negative
445	419678	42.7015	3.44311	negative
446	317463	74.398	14.9103	positive
447	418525	63.8729	4.43876	negative
448	197427	421.723	106.864	positive
449	633466	41.0582	2.82704	negative
450	663057	91.5004	200.458	positive
451	334260	51.7853	6.56164	positive
452	631921	56.2934	2.49071	negative
453	351410	32.7921	5.81406	positive
454	283984	17.9603	1.68886	negative
455	363274	51.6265	2.54994	negative
456	321808	79.0449	4.22598	negative
457	266360	84.3012	2.41612	negative
458	604076	94.0917	2.57449	negative
459	277870	26.7985	2.86253	negative
460	285671	104.612	4.01058	negative
461	644897	152.587	2.54158	negative
462	259327	82.7928	2.90084	negative
463	326760	240.273	33.7236	positive
464	437959	80.254	2.72617	negative
465	349002	21.7223	3.12196	negative
466	594484	78.8937	13.9344	positive
467	649945	58.0655	2.5438	negative
468	687477	69.7157	14.1217	positive
469	241435	253.69	65.7264	positive
470	593601	90.5401	2.92415	negative
471	370951	90.915	2.88712	negative
472	222567	270.67	57.8565	positive
473	320639	16.2599	2.60496	negative
474	489328	24.4065	2.0935	negative
475	605250	98.8982	3.20501	negative
476	517499	98.6205	2.77841	negative
477	109695	263.53	44.3979	positive
478	104385	259.376	44.8406	positive
479	301817	66.6146	2.4536	negative
480	181628	3.50056	2.38331	negative
481	312275	125.97	24.3449	positive
482	532567	66.33	3.00704	negative
483	609702	33.9391	2.10973	negative
484	367223	40.9663	3.17973	negative
485	473779	61.4348	3.93126	negative
486	700150	50.0905	3.05046	negative
487	308059	29.7727	1.75738	negative
489	663257	65.2448	1.80588	negative
490	232514	502.685	80.936	positive
491	516172	32.1394	1.34103	negative
492	290701	499.032	98.96	positive
493	246321	242.1	35.39	positive
494	226478	225.74	76.8422	positive
495	333031	180.079	104.762	positive
496	325576	60.6359	2.51219	negative
497	695454	212.226	29.5825	positive
498	238676	286.675	52.8253	positive
499	246716	44.8216	5.45424	negative
500	329983	32.5413	2.24729	negative
501	368983	255.807	53.2411	positive
502	312552	39.5362	4.31954	negative
503	255857	67.4661	10.4522	positive
504	425785	42.6192	4.24362	negative
505	277592	41.7733	2.04949	negative
506	591812	117.967	2.7629	negative
508	582565	39.9278	3.11804	negative
509	309700	65.2392	1.76876	negative
510	112742	29.4651	2.19683	negative
511	238880	14.8732	2.14348	negative
512	295414	83.8127	3.75937	negative
513	398927	101.517	4.42245	negative
514	662015	95.3121	2.6415	negative
515	390879	37.0504	3.54138	negative
516	194910	42.4997	1.97202	negative
518	255210	20.3364	2.38711	negative
519	590541	192.046	3.1463	negative
521	265295	96.6659	3.05741	negative
522	508659	156.844	2.88268	negative
523	220336	56.0012	3.02244	negative
524	263718	419.522	390.605	positive
525	328248	65.4085	6.61753	positive
526	366199	286.905	103.252	positive
527	252987	79.9615	2.68474	negative
528	402056	63.8732	58.0959	positive
529	672863	105.261	12.9628	positive
530	468563	118.703	12.9683	positive
531	265787	281.935	68.6141	positive
532	175706	18.7519	2.72098	negative
534	284553	12.349	1.83902	negative
535	275651	57.088	2.69585	negative
536	419700	71.0531	2.93259	negative
537	550156	95.0867	2.7336	negative
538	175784	11.453	3.25923	negative
539	254664	322.065	123.48	positive
540	294975	8.69613	1.8997	negative
541	313729	54.3064	2.46736	negative
542	186600	343.449	81.4314	positive
543	596514	24.8597	1.66863	negative
544	396783	52.8691	1.96213	negative
545	445740	66.5577	2.18898	negative
546	523815	110.493	3.2288	negative
547	225404	269.26	40.964	positive
548	294037	45.7891	6.37769	positive
549	411340	26.7806	2.35139	negative
550	699045	33.899	3.87064	negative
551	713169	82.8826	2.53165	negative
552	619534	59.3078	7.69155	positive
553	549019	66.4754	2.57265	negative
554	437970	52.0317	1.73812	negative
555	588524	99.5238	2.73642	negative
556	328512	100.487	2.45381	negative
557	396537	191.21	25.5586	positive
558	266295	239.329	37.068	positive
559	229694	110.652	3.40363	negative
560	228160	369.292	50.2415	positive
561	393590	38.8331	3.20663	negative
562	364696	27.3348	2.56524	negative
563	192574	70.052	1.76531	negative
564	304667	69.8288	2.17018	negative
565	629637	221.719	39.6512	positive
566	379104	67.8911	7.01623	positive
567	638830	99.6413	2.94243	negative
568	308821	40.8182	3.65215	negative
569	468580	57.1256	7.52237	positive
570	734206	96.3967	5.15502	negative
571	637100	71.6914	3.85974	negative
572	288742	86.4166	1.97636	negative
573	505295	121.14	2.97971	negative
574	662214	35.2617	4.0572	negative
575	513881	77.2533	2.31071	negative
576	322009	67.3326	2.09353	negative
577	283554	59.087	7.98349	positive
578	703051	29.8024	2.77241	negative
579	299832	272.798	87.4182	positive
580	368433	74.9703	2.7743	negative
581	262713	23.4847	2.08972	negative
582	457812	43.6543	4.62018	negative
583	542609	61.6547	2.57351	negative
584	409968	151.454	21.8705	positive
585	443131	103.902	3.50851	negative
586	257121	284.61	81.7326	positive
587	237667	70.0971	2.54873	negative
588	239845	79.4912	12.5745	positive
589	305339	38.9119	2.79355	negative
590	356499	49.9447	3.70135	negative
591	456030	257.753	39.8401	positive
592	216522	287.38	45.3891	positive
593	465602	186.368	24.7504	positive
594	398702	25.1424	2.96121	negative
595	485183	110.506	8.61734	positive
597	254710	18.2411	2.76413	negative
599	171436	18.7125	2.11298	negative
601	399514	10.5532	2.84731	negative
602	191082	37.9823	5.27773	negative
603	376061	55.2446	1.8818	negative
605	369560	43.6893	2.25045	negative
606	418163	53.3141	1.65911	negative
607	233818	67.1289	2.6779	negative
608	523366	50.6508	3.99257	negative
609	639518	31.7876	4.03741	negative
610	685443	84.1899	7.69613	positive
611	250651	82.6641	3.04478	negative
612	225530	57.6704	4.10221	negative
613	544335	95.261	2.9605	negative
615	662940	42.7431	15.0495	positive
617	284165	25.1327	2.95919	negative
618	651274	76.165	2.26204	negative
619	515141	80.8583	2.75201	negative
620	644760	29.0526	2.29006	negative
621	544119	137.167	13.5861	positive
622	539675	32.5006	5.96617	positive
623	436312	83.8871	2.05568	negative
624	510572	35.8828	1.75124	negative
625	269181	51.5769	2.96915	negative
626	232165	113.557	2.50151	negative
628	307620	187.962	21.5558	positive
629	530002	85.192	3.04485	negative
630	283204	306.524	52.4035	positive
631	291439	34.7953	4.15015	negative
632	163107	306.978	65.1604	positive
633	568659	129.6	3.115	negative
634	269050	24.2825	1.84754	negative
635	167764	276.898	58.5235	positive
636	368943	41.4066	3.46431	negative
637	608553	66.651	2.88636	negative
638	277290	294.906	57.5779	positive
639	391950	20.6764	10.3259	positive
640	620437	44.5758	2.95067	negative
641	441183	40.0511	1.82705	negative
642	375511	365.748	88.1739	positive
643	353274	65.1377	3.01813	negative
644	341002	81.7923	2.51727	negative
645	537567	105.131	3.04069	negative
647	378721	33.7307	3.39032	negative
648	177350	65.4668	2.71667	negative
649	284878	89.2482	2.15596	negative
650	342282	94.4011	3.35842	negative
651	360397	39.0689	2.18736	negative
652	194110	26.3036	2.36513	negative
653	306735	40.5768	1.77263	negative
655	103475	292.634	74.6287	positive
656	301331	266.201	96.0713	positive
657	235123	24.3358	1.4378	negative
658	274302	73.8329	2.61862	negative
659	258897	63.4595	2.61629	negative
660	511608	74.7809	2.05403	negative
661	172053	7.36256	3.73202	negative
662	268914	279.966	43.5224	positive
663	210224	86.6923	9.34613	positive
664	265597	32.4701	2.08819	negative
665	217755	8.53127	1.7397	negative
666	334658	32.5357	3.97906	negative
667	369356	96.1199	9.93235	positive
668	237334	21.4899	2.7372	negative
670	263043	72.5068	1.76902	negative
671	345208	50.0523	2.52636	negative
672	527358	20.7414	3.19237	negative
673	298862	93.044	3.94655	negative
674	370558	59.9825	2.41882	negative
675	190222	13.4573	1.74282	negative
677	417142	112.037	2.67178	negative
679	470924	320.491	76.8564	positive
680	364502	61.5894	12.5328	positive
681	249012	31.5973	3.42651	negative
682	552020	32.771	2.47365	negative
683	390476	34.8441	2.18623	negative
684	440762	136.376	17.5198	positive
685	201422	83.8704	22.9793	positive
686	389914	887.786	483.741	positive
687	326760	35.2531	3.22933	negative
688	500218	60.8535	2.65749	negative
689	703026	76.9968	26.3926	positive
690	559340	36.7057	2.77538	negative
691	222984	47.7408	4.21533	negative
692	683489	90.5355	5.90744	positive
693	547395	72.2779	2.13016	negative
694	209879	26.0533	1.89621	negative
695	707092	87.2547	4.77797	negative
696	365235	67.7251	2.60597	negative
697	300782	39.4145	5.18241	negative
698	370643	295.291	38.4059	positive
699	174399	5.10399	3.3584	negative
700	289298	27.7615	2.86854	negative
701	439056	47.7195	3.52565	negative
702	241812	106.264	15.5184	positive
703	305564	39.7614	2.67992	negative
704	353850	97.0409	2.50187	negative
705	206213	238.108	39.1339	positive
706	326004	72.4698	3.28616	negative
707	534414	53.3655	2.91659	negative
708	386696	80.7052	3.46075	negative
709	221849	144.146	2.57632	negative
710	254150	130.465	4.11243	negative
711	219781	84.6406	2.7247	negative
712	410048	65.1918	2.84706	negative
713	321323	607.949	479.877	positive
715	302456	69.1801	3.92598	negative
716	158161	26.87	5.01328	negative
717	571338	51.1631	6.09508	positive
718	523903	27.5642	2.89505	negative
720	378742	5.83685	3.34843	negative
721	299484	80.7345	9.04513	positive
722	227999	164.49	17.792	positive
723	456985	32.5598	3.42078	negative
724	317492	40.5904	2.52576	negative
725	503639	89.8165	2.94133	negative
727	729685	34.4743	3.86418	negative
728	633819	355.801	22.1586	positive
729	258924	12.1948	2.84204	negative
730	371964	91.9872	3.86526	negative
731	420630	65.6386	2.14896	negative
732	275384	76.9406	13.4506	positive
733	271296	54.5827	3.35894	negative
734	504515	84.5285	4.16522	negative
735	539378	36.3297	3.09849	negative
736	236990	85.298	2.40489	negative
737	170619	84.8719	2.32656	negative
738	267426	77.5725	3.06805	negative
740	360240	41.0962	3.11082	negative
741	323897	154.791	14.0183	positive
742	258277	170.684	15.996	positive
743	524545	18.7059	3.05181	negative
744	607040	79.2474	3.19974	negative
745	252254	104.526	6.14798	positive
746	360333	66.2398	2.96211	negative
747	270051	130.181	10.4053	positive
748	178690	126.191	3.1388	negative
749	510466	92.7817	2.99247	negative
750	530140	90.7257	2.93111	negative
751	189699	118.281	3.10209	negative
752	288419	69.8344	3.43792	negative
753	402227	36.4688	2.65398	negative
754	546208	72.0559	2.73446	negative
755	361296	361.901	97.9759	positive
756	544431	105.029	2.71501	negative
757	246294	82.491	2.71125	negative
759	216914	62.755	4.58325	negative
760	417757	24.384	2.53742	negative
761	341917	120.368	8.99201	positive
762	221437	68	2.61755	negative
763	617172	127.925	22.3435	positive
764	364719	146.122	26.7282	positive
766	591554	104.577	2.95143	negative
767	532421	133.159	20.3071	positive
768	264945	20.9093	1.78288	negative
769	283209	133.134	3.46736	negative
770	204517	24.6724	1.59824	negative
771	303699	65.1011	2.17228	negative
772	238634	76.7476	4.0299	negative
773	326083	77.9395	2.80349	negative
774	385664	26.8804	4.59266	negative
775	341903	62.5947	3.31263	negative
776	267590	122.639	10.5034	positive
777	371355	100.683	2.55334	negative
778	320571	50.5332	6.95075	positive
779	343437	141.192	17.9986	positive
780	349062	52.3127	2.07181	negative
781	292915	59.3642	6.28449	positive
782	649628	31.2426	3.29352	negative
783	265879	10.7673	2.33088	negative
784	384216	84.7722	2.7625	negative
785	603796	38.5624	5.64003	negative
786	288297	14.8065	1.7402	negative
787	215037	348.039	62.5104	positive
788	154689	10.8966	1.53954	negative
789	219425	42.0532	5.98474	positive
790	190498	10.5252	2.01	negative
791	600617	72.2099	2.80377	negative
793	704271	60.0427	3.02035	negative
795	409847	891.05	675.377	positive
796	657285	81.2536	2.3074	negative
797	255241	13.6014	2.4936	negative
798	219448	94.3004	2.55082	negative
800	429145	55.7835	2.51552	negative
801	699302	69.5875	4.91611	negative
802	623530	100.286	3.47749	negative
803	610090	115.967	2.90825	negative
804	241809	318.653	72.8037	positive
805	247902	143.197	14.7325	positive
806	350332	260.645	66.0123	positive
807	525699	430.173	145.506	positive
808	363641	110.991	390.092	positive
809	207234	23.2009	5.34279	negative
810	389970	42.8889	2.4113	negative
811	630375	209.881	4.89751	negative
812	256651	61.8669	2.668	negative
813	270675	97.4822	2.29099	negative
814	281326	278.624	44.5641	positive
815	396356	59.5676	4.50049	negative
816	387093	225.484	62.6077	positive
817	403084	23.8421	1.4484	negative
818	365315	106.167	1.70554	negative
819	297413	126.618	20.1657	positive
820	331094	56.0662	1.92588	negative
821	192940	5.78187	3.16876	negative
822	205787	186.289	22.754	positive
823	321265	294.224	177.253	positive
824	348038	43.3254	2.97544	negative
825	232095	162.922	27.9536	positive
826	234039	39.336	2.18637	negative
827	552111	34.2816	1.77095	negative
828	412271	81.636	2.62786	negative
829	294945	79.4403	2.92454	negative
830	476221	67.2159	1.76389	negative
831	473149	71.3998	2.18755	negative
832	275311	13.3235	2.3471	negative
833	598234	55.8565	2.03306	negative
834	158918	26.2363	2.82278	negative
835	635207	58.5637	2.11635	negative
836	649358	69.4889	4.63783	negative
838	428199	67.0345	1.17956	negative
839	157832	8.22564	1.4776	negative
840	364093	93.1702	4.97028	negative
841	270047	101.26	3.79767	negative
843	603076	99.7979	8.0055	positive
844	330737	41.2992	2.63396	negative
845	285344	55.6667	5.18841	negative
846	371714	304.468	34.6937	positive
847	677509	57.3753	4.35699	negative
848	239077	83.5595	2.21035	negative
849	252245	112.178	2.47942	negative
850	323782	19.4145	1.86182	negative
851	398312	219.624	23.8065	positive
852	370000	62.8319	3.51485	negative
854	378943	55.8629	2.91296	negative
855	358542	101.661	11.8673	positive
856	222878	33.5491	1.80718	negative
858	342659	106.495	2.86107	negative
859	231830	91.7554	8.92178	positive
860	253511	125.048	2.60201	negative
861	711774	132.94	3.54646	negative
863	263470	23.2316	1.61549	negative
864	314761	90.7211	1.9331	negative
865	316087	49.7433	2.16291	negative
866	292239	119.571	4.61262	negative
867	197142	229.395	100.996	positive
868	719572	82.0578	2.76763	negative
869	242371	113.012	2.70062	negative
870	355365	110.615	5.7381	positive
871	218771	51.3634	1.96737	negative
873	305111	55.2087	3.00114	negative
874	292965	84.2098	2.75721	negative
875	541117	89.8604	2.28198	negative
876	311715	58.8286	2.01097	negative
877	150383	15.7234	1.76948	negative
878	270727	16.8577	1.84559	negative
879	332973	113.837	2.41759	negative
880	679680	32.6689	3.43772	negative
882	151474	58.5758	2.57424	negative
883	233446	44.1362	1.65938	negative
884	307324	64.27	3.76819	negative
885	350422	25.0632	1.85391	negative
886	227924	45.356	2.70404	negative
889	262823	98.135	3.33423	negative
890	121534	30.8038	2.09067	negative
891	219457	37.3698	2.44635	negative
892	254229	14.4122	1.75069	negative
893	362057	86.9434	2.83352	negative
894	537443	104.868	4.27337	negative
895	195664	16.6136	1.49725	negative
896	330242	68.14	3.74809	negative
897	659750	30.049	2.9507	negative
898	277813	23.0618	78.669	positive
899	179848	75.2146	10.9493	positive
900	311236	105.84	23.6631	positive
901	377690	146.087	20.0018	positive
903	639299	179.385	24.7575	positive
904	264525	16.3855	1.35942	negative
905	250208	21.6002	1.9062	negative
906	216428	262.467	41.3542	positive
907	253035	117.138	4.74127	negative
908	316016	28.8136	3.03045	negative
910	119158	238.552	37.4168	positive
911	202495	354.04	60.3749	positive
912	124297	179.759	29.9326	positive
913	557540	47.3324	2.63837	negative
914	590563	35.5556	2.25665	negative
915	630044	115.608	3.61959	negative
916	421097	40.6171	2.04285	negative
917	448221	804.808	550.879	positive
918	370584	27.4513	3.76146	negative
919	216953	149.843	27.3729	positive
920	654209	49.7971	2.0249	negative
921	377076	142.333	33.4737	positive
922	409944	52.3822	4.89267	negative
923	144209	15.1958	2.57975	negative
924	260671	114.169	21.539	positive
925	286650	389.289	177.562	positive
926	246407	10.5802	8.5782	positive
927	634882	16.9172	2.59008	negative
928	569622	178.562	4.08209	negative
929	724777	79.2234	4.87001	negative
930	337612	335.569	65.8698	positive
931	324716	19.8401	3.54034	negative
932	247919	163.727	61.3178	positive
933	279610	65.1663	3.04716	negative
934	265184	60.4122	2.29142	negative
935	579671	52.0983	1.83782	negative
936	315298	59.0285	1.69125	negative
937	502921	30.2167	1.42097	negative
938	408344	209.115	33.9076	positive
939	548874	46.654	2.08527	negative
940	672844	308.713	130.229	positive
941	342603	182.226	58.9603	positive
942	529546	60.4597	2.15757	negative
943	559992	95.397	3.2627	negative
944	506425	79.6762	2.45393	negative
945	263387	177.265	39.1203	positive
946	303243	48.7205	3.62146	negative
947	323223	68.0825	2.56981	negative
948	303676	34.7158	3.05314	negative
949	551116	117.119	24.3762	positive
950	303358	175.346	22.103	positive
951	367503	83.8981	3.76489	negative
952	482122	71.905	4.10714	negative
953	491810	62.4287	2.49565	negative
954	198890	279.49	56.958	positive
955	545767	74.167	2.31463	negative
956	428386	97.4817	2.84229	negative
957	622444	215.765	37.1539	positive
958	305299	55.0701	4.74118	negative
959	253463	41.1005	7.48989	positive
960	294736	95.7174	8.04695	positive
961	510073	48.0695	2.37985	negative
963	406787	32.7982	7.17892	positive
964	241770	70.308	11.5307	positive
965	246155	305.092	83.3861	positive
967	309002	18.18	2.19667	negative
968	532473	79.0043	2.687	negative
969	525436	98.5085	3.25142	negative
970	206142	195.78	98.1127	positive
971	270531	93.9991	4.23765	negative
972	365985	101.761	4.14532	negative
973	585160	59.9225	1.89404	negative
974	129201	227.249	46.6536	positive
975	269663	193.65	39.1569	positive
976	233372	316.635	62.9231	positive
977	313523	15.8335	2.57017	negative
978	252868	153.973	29.9496	positive
979	598397	93.6603	2.65225	negative
980	692003	36.0287	2.52853	negative
981	495904	99.3628	3.37024	negative
982	239713	27.348	1.61749	negative
983	557296	63.0109	2.07358	negative
984	339438	240.107	84.687	positive
985	690442	73.914	14.8935	positive
986	370660	84.1913	2.08719	negative
987	95826	20.2575	1.48845	negative
988	242340	271.229	96.2105	positive
989	294684	46.3634	4.99843	negative
990	265828	75.1458	2.32266	negative
991	430323	194.522	39.8346	positive
992	321975	61.1134	3.69581	negative
993	355855	58.61	3.72135	negative
994	427797	88.5049	2.56836	negative
995	500915	110.024	2.37673	negative
996	328385	57.5796	3.03448	negative
997	482875	78.1748	1.94514	negative
998	553146	60.3052	2.36353	negative
999	496078	109.629	3.05936	negative
1000	433227	82.0175	2.19344	negative
1001	263809	15.0721	2.59788	negative
1002	312112	33.7227	4.98993	negative
1003	496014	61.6323	1.78078	negative
1004	518029	98.4129	1.47119	negative
1005	238535	69.9252	3.66616	negative
1006	467948	78.3987	2.79675	negative
1007	212352	10.3876	1.77523	negative
1008	234715	153.965	42.0589	positive
1009	595311	70.8035	1.85306	negative
1010	303273	46.5889	4.01323	negative
1011	531058	70.2029	2.09091	negative
1012	278463	18.8839	2.07539	negative
1013	256221	207.365	159.628	positive
1014	417136	80.3719	2.00933	negative
1015	502001	45.7222	1.81829	negative
1016	430152	27.8225	10.9353	positive
1017	290013	22.0105	1.85659	negative
1018	418093	61.0672	2.81459	negative
1019	119916	33.228	1.16771	negative
1020	182014	70.7733	3.48533	negative
1021	437987	61.958	1.78349	negative
1023	723415	60.6526	2.91855	negative
1024	259656	62.6398	5.56398	negative
1025	316335	58.7139	4.16503	negative
1026	237482	114.075	8.50106	positive
1027	325509	210.193	40.7017	positive
1028	575729	61.5539	4.3802	negative
1029	413904	152.84	20.113	positive
1030	278255	45.5222	6.52378	positive
1031	588887	76.4041	4.22736	negative
1032	410384	52.5283	1.56934	negative
1033	370769	26.0769	3.2525	negative
1034	278973	38.513	2.41145	negative
1035	310341	107.071	3.09478	negative
1036	202889	63.0849	1.73115	negative
1037	146281	28.9381	3.25328	negative
1038	392555	71.924	2.75266	negative
1039	542615	30.9057	2.18897	negative
1040	416614	69.054	1.73168	negative
1041	331204	33.6018	4.30091	negative
1042	312568	48.7589	2.33791	negative
1043	224142	133.837	17.9426	positive
1044	507571	98.672	3.47534	negative
1045	634770	44.5936	3.77849	negative
1046	547313	104.963	2.77221	negative
1047	243987	225.217	48.1726	positive
1048	332735	157.528	23.5556	positive
1049	715778	69.3152	2.23171	negative
1050	600359	88.9733	2.89264	negative
1051	418603	122.628	5.70968	positive
1053	293568	149.931	48.0976	positive
1054	647129	105.582	2.04868	negative
1055	654456	67.7961	2.21692	negative
1056	474868	66.2057	1.33795	negative
1057	559359	71.6924	1.55269	negative
1058	485033	61.0704	2.21358	negative
1059	505694	17.7017	1.87273	negative
1060	446895	236.207	177.718	positive
1061	271447	31.4042	3.9081	negative
1062	272467	67.6344	2.15917	negative
1063	281221	34.6446	128.946	positive
1064	117834	26.3727	1.91065	negative
1065	263395	53.4053	2.67227	negative
1066	332962	258.292	71.5275	positive
1067	155410	29.7961	1.97894	negative
1068	617885	73.1519	2.43798	negative
1069	484990	25.1512	1.40217	negative
1070	703042	52.0339	2.19297	negative
1071	284195	46.4044	6.51889	positive
1072	209226	58.949	2.69837	negative
1073	293228	13.7927	2.44395	negative
1074	277452	300.518	70.9433	positive
1075	333362	35.824	1.86383	negative
1076	589042	92.7154	2.76951	negative
1077	242133	73.1305	2.36	negative
1078	241841	69.6737	2.14577	negative
1079	596502	51.1939	3.53813	negative
1080	669979	76.4127	3.63786	negative
1081	422189	75.6612	1.82575	negative
1082	532721	74.9469	2.18418	negative
1083	163190	74.7621	4.79969	negative
1084	279142	14.1367	1.59861	negative
1085	92036	68.8099	4.59925	negative
1086	97091	73.8922	2.10071	negative
1087	505647	61.2673	1.91053	negative
1088	464957	29.6034	1.88874	negative
1089	332298	14.6581	2.5595	negative
1090	252607	369.567	164.148	positive
1091	238688	39.0363	1.47512	negative
1092	338183	73.2298	1.42583	negative
1093	229585	58.3757	1.50959	negative
1095	250311	32.2359	1.85806	negative
1096	352978	63.2836	2.67911	negative
1097	277956	355.534	172.708	positive
1099	379478	57.0869	1.98089	negative
1101	361089	311.476	55.446	positive
1102	624276	35.6486	2.73848	negative
1103	363997	87.5607	10.1279	positive
1104	513862	48.4624	4.19341	negative
1106	544619	80.2056	2.58191	negative
1107	174124	38.6506	2.03855	negative
1108	260491	19.0508	1.7042	negative
1109	346404	29.5389	3.44775	negative
1110	648131	67.6394	2.67925	negative
1111	640956	71.1641	2.33999	negative
1112	514235	64.2059	3.05085	negative
1113	288948	50.1317	3.10499	negative
1114	351949	285.401	51.3854	positive
1115	251650	293.979	80.4325	positive
1117	280814	8.70971	1.50374	negative
1118	259889	203.346	59.8139	positive
1119	131402	269.66	81.8339	positive
1120	426921	318.39	117.357	positive
1121	422687	74.168	2.66756	negative
1122	210930	37.6995	1.7802	negative
1123	271627	49.8717	2.15274	negative
1124	444327	71.7933	1.40582	negative
1125	598846	33.7602	1.88636	negative
1126	205998	97.8008	1.14659	negative
1127	168328	46.8245	1.69091	negative
1129	682523	81.1936	2.64368	negative
1130	450860	24.5992	1.8147	negative
1131	454123	97.8763	2.58293	negative
1132	260612	74.7507	2.99236	negative
1133	162893	10.3569	3.27514	negative
1134	607929	97.0314	3.65688	negative
1135	302277	50.5838	2.54779	negative
1136	435620	177.252	39.0644	positive
1137	476865	83.934	2.35987	negative
1138	253932	14.8518	1.19737	negative
1139	339625	17.1219	1.70779	negative
1140	438046	371.321	269.748	positive
1141	373692	83.1635	15.7364	positive
1142	550641	40.729	2.31105	negative
1143	313805	142.579	35.4846	positive
1144	387545	54.1651	11.7857	positive
1145	355579	54.3778	3.54503	negative
1146	712020	63.1445	3.68379	negative
1147	555427	59.2636	2.38747	negative
1148	254182	137.717	25.4715	positive
1149	306844	449.628	502.595	positive
1150	306611	64.094	3.28	negative
1151	305139	81.9625	13.1109	positive
1152	218210	203.265	43.3851	positive
1153	356850	150.851	2.71136	negative
1154	495918	30.5197	1.85008	negative
1155	360143	22.7111	1.54163	negative
1156	247043	3.76226	2.2064	negative
1157	473578	114.859	1.72937	negative
1158	383648	310.878	138.629	positive
1159	679101	34.091	3.21044	negative
1160	589446	47.6418	5.92967	positive
1161	481614	264.863	494.588	positive
1162	690929	87.0564	7.42608	positive
1163	554452	62.3936	1.29765	negative
1164	488506	33.8215	1.98248	negative
1165	629687	42.9258	2.98096	negative
1166	477143	54.7016	2.24119	negative
1167	340539	20.4305	2.11921	negative
1168	246134	13.3945	2.03433	negative
1170	246496	67.4008	2.41219	negative
1171	550543	65.7875	2.81571	negative
1172	259663	20.4592	2.29992	negative
1173	225898	44.7135	1.50124	negative
1174	230022	239.425	81.739	positive
1175	272270	48.525	1.09026	negative
1176	247841	19.69	2.81935	negative
1177	230101	131.066	26.7276	positive
1178	223346	47.0655	3.03316	negative
1179	629305	365.945	76.6014	positive
1180	306567	176.833	48.0342	positive
1181	565440	31.9246	1.50244	negative
1182	725092	50.8453	2.44553	negative
1183	507514	71.8628	2.76432	negative
1184	407371	13.0924	2.8189	negative
1185	283533	58.8608	1.17259	negative
1186	369874	52.1716	1.43227	negative
1188	449944	65.6495	2.3048	negative
1189	260354	25.812	2.72723	negative
1190	546726	54.0786	2.01407	negative
1191	487036	69.3635	1.44868	negative
1192	314537	429.561	263.009	positive
1193	138052	229.371	40.5679	positive
1194	235189	64.4417	12.2332	positive
1195	418097	76.4671	4.86749	negative
1196	200826	14.5413	2.41644	negative
1197	427611	96.8197	15.4764	positive
1198	322990	62.6342	2.56939	negative
1199	191437	12.3089	2.52731	negative
1201	535801	104.345	2.65195	negative
1202	259152	72.2171	3.2199	negative
1203	542532	37.4922	3.60922	negative
1204	370745	101.427	2.47677	negative
1205	572442	47.2698	1.88863	negative
1206	257008	151.393	21.8553	positive
1207	323716	308.261	181.099	positive
1208	522979	109.22	17.7858	positive
1209	609294	96.465	2.87157	negative
1210	284008	51.2763	2.34789	negative
1211	431315	93.7301	2.57026	negative
1212	322924	50.0132	1.53406	negative
1213	580424	75.3826	2.60647	negative
1214	621383	56.1464	2.11007	negative
1215	399474	60.4835	6.46727	positive
1216	433130	63.9852	2.32689	negative
1217	246920	136.183	49.6018	positive
1218	608692	20.0103	2.4625	negative
1219	285801	61.4875	12.2616	positive
1221	288174	218.764	107.869	positive
1222	370285	18.3028	6.64896	positive
1223	343767	388.019	565.775	positive
1224	575181	58.9285	2.48041	negative
1225	176933	166.641	43.6701	positive
1226	356382	197.239	65.6876	positive
1228	324602	168.034	47.1086	positive
1229	619327	51.0507	6.45473	positive
1230	272827	32.742	2.07832	negative
1231	340106	69.2024	15.4029	positive
1232	311148	23.4649	2.19421	negative
1233	442254	49.5105	11.2792	positive
1234	684542	30.2689	4.18285	negative
1235	236558	13.2671	1.60419	negative
1236	381635	12.7106	1.94293	negative
1237	590893	104.175	23.2293	positive
1238	263183	11.4751	1.61396	negative
1239	309287	24.107	2.05228	negative
1240	593872	73.6708	2.9601	negative
1241	330705	61.7152	4.45603	negative
1242	643920	42.2485	2.3944	negative
1243	335264	79.1866	3.24512	negative
1244	256428	86.1438	12.649	positive
1245	379042	299.227	98.7881	positive
1246	552318	150.861	26.8966	positive
1247	312975	54.9179	3.73718	negative
1248	270047	41.3398	3.74578	negative
1249	236531	57.9831	5.26148	negative
1250	396590	88.0936	151.821	positive
1251	453622	68.4799	2.35619	negative
1252	304379	34.3713	2.17804	negative
1253	380042	214.955	50.3191	positive
1254	412444	84.3751	2.579	negative
1255	518730	66.4675	2.24877	negative
1256	203386	41.746	2.19649	negative
1257	287805	131.121	9.61264	positive
1258	454602	58.5093	1.3922	negative
1259	383517	22.3514	4.69469	negative
1260	217645	25.301	1.82392	negative
1261	362395	16.2427	6.89583	positive
1262	131900	51.547	2.10652	negative
1263	718867	111.788	17.3042	positive
1264	127865	108.775	2.13755	negative
1265	213348	53.6453	5.26125	negative
1266	370564	54.8129	1.232	negative
1267	164335	16.9105	1.46787	negative
1268	188877	106.229	1.42329	negative
1269	524519	358.045	170.212	positive
1270	539849	42.8407	5.81507	positive
1271	626549	50.4888	2.71634	negative
1272	366022	20.6983	2.62471	negative
1273	302541	77.6126	18.6117	positive
1274	328090	67.4426	8.32392	positive
1275	175181	183.904	71.2241	positive
1276	220361	80.0139	2.8248	negative
1278	490642	104.046	48.8882	positive
1279	399347	62.1364	2.59172	negative
1282	351059	170.902	34.9361	positive
1283	390187	70.2305	1.98826	negative
1284	292896	41.2042	1.68512	negative
1285	339797	81.2059	2.11321	negative
1286	581393	57.6465	5.08137	negative
1287	393339	72.6151	2.66541	negative
1288	148551	66.42	10.8142	positive
1289	155379	74.6168	12.4492	positive
1290	196655	45.4346	6.92266	positive
1293	515244	59.0711	1.5092	negative
1294	467966	165.359	28.3686	positive
1295	381608	131.888	21.3678	positive
1296	322172	14.9241	3.45311	negative
1297	570822	47.2903	2.93411	negative
1298	405572	59.6575	2.45969	negative
1299	321937	36.5014	1.9558	negative
1301	392096	74.937	2.88921	negative
1302	158292	39.0934	1.90612	negative
1303	384455	47.4383	4.46545	negative
1304	620988	56.8297	1.96934	negative
1305	510545	57.3134	2.10701	negative
1306	298678	23.9771	1.19271	negative
1307	335676	88.3041	14.8449	positive
1308	286170	21.9532	3.95076	negative
1310	327487	27.339	2.34705	negative
1311	268449	117.809	25.9218	positive
1312	193268	62.6918	3.74471	negative
1313	267369	68.6448	3.6356	negative
1314	581385	58.8595	1.99492	negative
1315	397591	57.3512	2.50249	negative
1316	205004	157.998	62.1367	positive
1317	170834	10.8165	3.81435	negative
1318	359389	77.7293	3.08159	negative
1319	180655	71.8893	15.6645	positive
1320	324267	13.3181	9.17969	positive
1321	274188	26.8864	5.11655	negative
1322	473195	86.9613	2.09891	negative
1323	291932	113.627	23.8541	positive
1324	703952	110.001	12.5098	positive
1325	224078	66.2908	15.2249	positive
1326	438394	70.7356	3.56675	negative
1327	516796	92.9661	11.709	positive
1328	508112	68.1602	1.78093	negative
1329	304169	53.7612	1.75153	negative
1330	347698	158.931	34.0997	positive
1331	256625	60.0059	2.20366	negative
1332	271424	116.71	24.3462	positive
1334	695990	47.3683	14.7748	positive
1335	241779	77.1815	1.65287	negative
1336	205745	144.238	47.535	positive
1337	366413	12.1435	1.88015	negative
1338	266462	165.536	39.2796	positive
1339	308772	532.992	223.307	positive
1340	136192	130.605	36.1423	positive
1341	612707	80.9965	3.793	negative
1342	119292	103.911	27.6721	positive
1343	151513	100.49	21.7779	positive
1344	308039	163.621	806.981	positive
1345	248805	71.7745	7.54045	positive
1346	328365	123.513	21.9728	positive
1347	298993	138.447	62.2195	positive
1348	495597	163.106	43.5132	positive
1349	385166	17.9705	1.5687	negative
1350	450216	84.2364	3.53283	negative
1351	231952	25.2905	1.79744	negative
1352	369961	72.4693	2.16761	negative
1353	325700	93.1527	14.1407	positive
1354	632504	44.643	2.52544	negative
1355	548791	137.244	39.3905	positive
1356	583495	626.488	3032.04	positive
1357	519627	53.404	2.42056	negative
1358	504301	59.9453	2.83573	negative
1360	219994	51.9624	8.11213	positive
1361	539996	39.1348	2.47009	negative
1362	302380	99.3339	2.48395	negative
1363	276269	82.6718	5.41281	negative
1364	393848	28.3436	2.09189	negative
1365	277783	51.0916	2.3847	negative
1366	444275	231.309	61.5995	positive
1367	269989	16.5945	2.52541	negative
1368	287447	11.3668	1.82022	negative
1369	394144	52.6925	2.53797	negative
1370	254357	155.785	42.4312	positive
1371	295506	198.695	72.0259	positive
1372	193977	185.784	90.516	positive
1373	339392	58.0299	3.19428	negative
1374	617865	66.7666	3.2889	negative
1375	333301	77.1338	4.62676	negative
1376	258972	229.442	51.1401	positive
1377	581585	87.1081	3.47997	negative
1378	219026	152.214	81.2435	positive
1379	372801	24.5515	2.63375	negative
1380	218763	51.0597	10.1252	positive
1381	424284	28.667	2.89143	negative
1382	606405	25.6937	2.04139	negative
1384	290993	36.9712	1.99973	negative
1385	685562	56.1441	2.2587	negative
1386	567808	94.4215	3.48703	negative
1387	399099	143.046	68.7987	positive
1388	585226	25.8205	2.58065	negative
1389	557211	30.9179	2.8039	negative
1390	184863	23.9955	2.59689	negative
1391	292207	7.37831	4.43253	negative
1392	598634	71.4209	2.76939	negative
1393	100916	23.999	2.85359	negative
1394	576503	75.319	4.67519	negative
1395	270671	76.5827	4.85153	negative
1396	384060	15.2818	1.49599	negative
1397	443104	65.183	4.83388	negative
1398	610960	30.2891	4.15407	negative
1399	254933	99.3551	16.0691	positive
1400	469106	59.3872	7.90096	positive
1401	281016	57.0764	8.37355	positive
1402	277598	33.7535	6.22217	positive
1403	330533	133.852	23.5598	positive
1404	640606	50.91	2.02736	negative
1405	137577	266.659	128.522	positive
1406	99682	90.799	2.93761	negative
1407	521753	86.2042	13.3834	positive
1408	106081	97.2227	3.11358	negative
1409	218334	330.855	128.744	positive
1410	378096	53.4291	2.69473	negative
1411	120155	21.9072	3.92985	negative
1412	377839	26.2626	2.09075	negative
1413	315913	278.345	152.694	positive
1414	275083	55.9568	2.60717	negative
1416	196632	142.221	32.1484	positive
1417	283874	86.0793	2.20526	negative
1420	507845	28.4911	1.85781	negative
1421	529569	74.39	3.06574	negative
1422	235161	38.2501	6.65151	positive
1423	233521	387.077	268.3	positive
1424	238973	11.443	1.72524	negative
1425	342480	35.8479	2.28779	negative
1426	535485	155.325	128.74	positive
1427	458967	34.9882	2.37637	negative
1428	209061	330.234	127.868	positive
1429	602887	24.0855	2.76743	negative
1430	267611	18.0157	2.48515	negative
1431	312397	19.8539	3.17508	negative
1432	246571	58.7688	11.4084	positive
1433	408790	98.3053	13.1731	positive
1434	275459	30.9377	2.04118	negative
1436	414239	51.4841	1.86682	negative
1438	586157	19.8804	1.6694	negative
1439	679511	65.0044	1.9951	negative
1440	189060	8.89748	1.5899	negative
1441	305015	174.95	41.3711	positive
1442	177459	161.8	38.6619	positive
1443	346323	88.8407	20.9355	positive
1444	598793	47.4033	1.66002	negative
1445	542801	52.9292	1.72358	negative
1446	289160	272.606	66.5561	positive
1447	611140	83.5159	4.37018	negative
1448	148595	451.956	113.732	positive
1449	107425	413.605	110.513	positive
1450	391665	56.9717	1.99467	negative
1451	280544	64.5523	1.48026	negative
1452	561430	61.3704	3.11299	negative
1453	211060	40.9423	1.91351	negative
1454	277229	322.746	62.8493	positive
1456	295746	36.986	1.81143	negative
1457	460148	38.3217	2.40314	negative
1458	330491	37.3187	5.64618	negative
1459	378171	118.363	7.57893	positive
1460	314639	54.1248	15.9648	positive
1461	257052	33.4859	1.7698	negative
1462	457909	45.0017	1.46274	negative
1463	674014	36.6706	2.87257	negative
1464	470473	25.5633	1.59086	negative
1465	344799	62.3688	2.24141	negative
1466	697626	67.0122	5.12456	negative
1467	654457	70.5451	2.44747	negative
1468	567393	63.7479	2.80815	negative
1469	188996	168.63	40.7941	positive
1470	103586	204.727	76.8058	positive
1471	257287	181.517	41.4258	positive
1472	542471	51.517	2.11557	negative
1473	133841	188.312	67.1244	positive
1474	230505	45.7031	1.99715	negative
1475	171920	160.824	40.1225	positive
1476	294939	309.727	133.567	positive
1477	635098	56.058	1.54187	negative
1478	668783	134.311	21.0939	positive
1479	291443	85.0326	6.51136	positive
1480	283135	61.2307	3.09161	negative
1481	227188	41.3618	2.81063	negative
1482	208171	148.484	29.3235	positive
1483	333259	126.627	37.014	positive
1484	534001	55.6412	2.07392	negative
1485	317882	210.008	35.0906	positive
1486	514995	89.978	3.21409	negative
1487	340954	277.518	80.3557	positive
1488	230918	83.0377	7.13276	positive
1489	384999	74.9653	4.63896	negative
1490	566669	80.0921	3.77994	negative
1491	266157	306.152	78.6566	positive
1492	291245	7.21016	2.98349	negative
1493	319409	40.1296	3.01358	negative
1494	575395	88.0431	2.07151	negative
1495	575828	83.5765	4.09304	negative
1496	519888	63.7905	2.39821	negative
1497	501669	101.177	1.99668	negative
1498	629603	40.0211	2.6808	negative
1499	236103	25.6015	3.98536	negative
1500	283081	14.0396	2.04975	negative
1501	311759	46.9229	2.50151	negative
1502	290791	67.9478	3.07646	negative
1503	372823	92.1828	2.7193	negative
1504	458147	58.7208	2.989	negative
1505	414018	83.4809	2.10844	negative
1506	471083	31.6194	2.49275	negative
1507	411294	109.671	17.6456	positive
1508	356543	32.3831	5.05352	negative
1509	269037	24.856	2.27641	negative
1510	221809	16.3322	1.98178	negative
1511	705715	36.1819	1.85745	negative
1512	677452	119.244	15.2934	positive
1513	269934	78.4755	2.48347	negative
1515	259211	4.28321	2.43435	negative
1516	385898	63.3678	1.92914	negative
1517	662258	47.1746	2.66886	negative
1518	645088	44.4572	3.53186	negative
1520	263754	220.341	60.8584	positive
1521	427840	28.5327	4.43668	negative
1522	389117	66.3974	25.2014	positive
1523	322412	16.5453	1.41245	negative
1524	289428	18.2138	1.50515	negative
1525	201941	19.907	2.51155	negative
1526	677430	268.07	94.226	positive
1527	354656	23.9752	2.61627	negative
1528	252829	37.57	3.06047	negative
1529	339600	131.073	13.2699	positive
1530	314900	195.88	29.3354	positive
1531	539413	127.151	10.0207	positive
1532	328610	86.7624	2.4604	negative
1533	319163	266.738	43.1927	positive
1534	317295	62.9553	1.97318	negative
1535	565158	90.6422	2.24948	negative
1536	220548	74.7386	10.4108	positive
1538	221664	5.08848	3.41152	negative
1539	661699	148.453	3.55487	negative
1540	509266	90.5072	7.71328	positive
1541	276299	73.5751	12.1138	positive
1542	224999	341.529	379.943	positive
1543	284596	140.948	24.0196	positive
1546	296568	319.642	70.6198	positive
1547	138242	59.9673	3.03175	negative
1548	218425	326.213	170.944	positive
1549	218196	13.6879	2.85942	negative
1550	316944	94.3232	17.9461	positive
1551	223857	18.9847	2.41933	negative
1552	332767	103.385	3.74282	negative
1553	339424	71.5106	3.43013	negative
1554	382565	114.739	19.0034	positive
1555	134194	185.056	38.7958	positive
1556	304961	431.433	106.709	positive
1557	195797	108.722	19.5335	positive
1558	326164	78.2971	5.26164	negative
1560	316229	516.847	119.367	positive
1561	389290	76.0678	5.38665	negative
1562	318494	81.5942	4.25666	negative
1564	276832	60.3219	8.18064	positive
1565	138935	69.6283	8.81038	positive
1567	264885	212.468	42.1599	positive
1569	153237	132.629	25.6213	positive
1570	212294	117.744	3.53158	negative
1571	679715	30.011	2.52183	negative
1572	159359	223.321	40.4778	positive
1573	361508	38.7387	3.23928	negative
1574	223714	27.3014	2.73261	negative
1575	300064	104.238	20.6283	positive
1576	243034	26.0187	2.62313	negative
1577	261373	10.9659	1.9637	negative
1578	403355	62.8287	1.61823	negative
1579	384123	78.0506	12.4672	positive
1580	276518	25.9138	2.29746	negative
1581	580009	104.756	13.3835	positive
1582	260590	29.4684	2.79291	negative
1583	272219	17.496	2.62167	negative
1584	562746	90.6794	2.77367	negative
1585	329120	20.0166	3.00366	negative
1586	326954	53.2858	4.47994	negative
1587	283954	84.0085	4.89295	negative
1588	241333	79.6209	6.27087	positive
1589	427103	56.3237	2.49986	negative
1590	250748	189.811	12.483	positive
1591	523557	94.3412	2.59121	negative
1592	577845	70.6998	2.3775	negative
1593	543071	112.683	3.03821	negative
1594	265315	120.117	5.09273	negative
1596	614128	51.52	2.80443	negative
1597	328811	13.4988	3.42637	negative
1598	374615	8.90278	6.27593	positive
1599	375498	15.3183	4.16378	negative
1600	450767	10.5052	4.95801	negative
1601	533293	16.8452	7.38992	positive
1602	560924	16.7015	4.97041	negative
1603	245710	77.2677	9.24436	positive
1604	315458	20.9726	6.24658	positive
1605	564046	11.6161	3.73022	negative
1606	320423	56.3069	4.82775	negative
1607	345745	61.6527	3.60905	negative
1608	600221	18.0407	4.08558	negative
1610	386800	81.1986	6.31702	positive
1613	405000	101.033	3.54143	negative
1614	656231	9.17415	5.38854	negative
1615	417407	83.4091	2.51777	negative
1616	373381	111.273	3.81835	negative
1617	460297	91.0902	4.4903	negative
1618	564136	82.5567	13.7877	positive
1619	267688	60.4759	4.81914	negative
1621	353020	58.1111	4.11467	negative
1623	707542	54.2065	17.1137	positive
1624	587720	46.2189	4.34091	negative
1625	285144	166.787	5.41099	negative
1626	696107	66.0923	5.16619	negative
1628	655382	384.151	114.111	positive
1629	194108	38.5425	4.09264	negative
1630	276332	73.9263	3.80172	negative
1632	507264	26.5063	1.89318	negative
1633	423110	50.4478	4.32223	negative
1634	369449	57.6833	29.7183	positive
1635	482945	190.887	324.309	positive
1637	280870	131.515	14.7454	positive
1639	341731	62.303	5.77181	positive
1640	188513	68.3658	2.54579	negative
1641	464403	51.3066	5.12329	negative
1642	145715	63.0153	5.71711	positive
1644	399351	99.1206	5.83388	positive
1645	359042	37.0551	3.74419	negative
1646	578368	104.528	5.44186	negative
1647	569163	67.019	13.5226	positive
1648	305187	66.1314	2.9544	negative
1649	612797	55.9437	3.30696	negative
1650	630373	80.4697	2.55923	negative
1651	524832	89.359	3.71747	negative
1652	222184	54.1488	2.44271	negative
1654	151911	411.292	73.5633	positive
1655	270394	90.3297	13.252	positive
1656	362806	89.4257	2.55666	negative
1657	225766	516.209	132.243	positive
1658	537529	170.373	3.55508	negative
1660	659885	70.1921	6.1699	positive
1662	320454	152.854	24.1032	positive
1663	286572	60.1192	10.193	positive
1664	362852	464.083	82.0199	positive
1666	480158	102.547	14.4838	positive
1667	640323	90.8654	2.56594	negative
1668	304598	91.4241	3.35383	negative
1669	701871	70.5405	6.24264	positive
1670	352349	194.915	33.8809	positive
1671	708245	37.1983	3.16618	negative
1672	264014	452.695	81.504	positive
1673	554977	80.0187	2.80913	negative
1674	193229	5.90731	3.40901	negative
1675	623999	37.4374	3.11939	negative
1676	259086	447.16	82.8125	positive
1677	503774	76.5362	2.69893	negative
1679	658465	94.4123	4.89157	negative
1681	677542	36.8497	3.37694	negative
1682	554712	129.799	3.9697	negative
1683	567249	72.2979	4.81898	negative
1684	302359	119.554	10.1724	positive
1685	379728	46.4128	3.31906	negative
1686	618579	40.8921	3.33025	negative
1689	634263	705.902	254.182	positive
1691	749157	62.3657	7.04853	positive
1692	546455	278.931	77.2382	positive
1693	479097	119.255	5.41528	negative
1694	381280	83.0344	4.37031	negative
1696	386337	41.8568	4.3383	negative
1697	310916	33.2766	3.4761	negative
1699	435669	288.773	55.8473	positive
1700	520154	19.2163	2.57154	negative
1701	565451	394.712	83.3547	positive
1702	311478	127.024	19.625	positive
1703	372707	70.1733	4.80848	negative
1704	150725	181.136	14.611	positive
1706	712745	59.7474	5.72511	positive
1707	693550	80.6821	5.94467	positive
1708	370255	75.5446	4.43395	negative
1709	294937	44.5769	4.62217	negative
1710	366540	19.9568	2.70119	negative
1711	426813	48.6229	1.40209	negative
1712	376297	61.5305	6.3327	positive
1713	666029	63.3526	2.32289	negative
1714	347509	487.41	195.532	positive
1715	292996	82.8345	3.06085	negative
1716	482813	63.8908	7.85642	positive
1717	377976	102.228	3.70819	negative
1718	662401	42.2511	3.93591	negative
1719	488403	349.45	63.1045	positive
1720	711569	74.5869	2.97606	negative
1721	626151	72.0007	2.54702	negative
1723	310134	29.7387	2.26608	negative
1724	361478	60.1192	3.10588	negative
1725	623046	69.2943	2	negative
1726	572192	54.2177	5.12682	negative
1727	279429	33.1701	1.75877	negative
1728	521965	110.421	2.41755	negative
1729	681171	53.7244	242.948	positive
1730	203989	67.0131	9.73913	positive
1731	110717	10.6406	1.85308	negative
1732	664216	85.7712	3.95675	negative
1734	183225	29.9634	3.74623	negative
1736	553032	103.199	2.95212	negative
1737	412970	96.3657	9.97728	positive
1738	414528	26.5483	3.45333	negative
1740	578473	39.4993	1.76144	negative
1741	630550	43.4095	2.72194	negative
1742	488608	69.3782	2.57706	negative
1743	184160	26.9814	4.88108	negative
1744	429513	116.934	2.83675	negative
1745	152092	29.3078	5.28344	negative
1746	221346	36.7312	5.26285	negative
1747	339206	31.6368	2.73673	negative
1748	328227	241.283	30.7449	positive
1749	300877	64.3962	1.56129	negative
1750	744222	71.5857	5.38444	negative
1751	227656	20.292	2.07596	negative
1752	558594	76.5259	2.56812	negative
1753	270072	213.393	19.1321	positive
1754	337075	21.9171	2.07232	negative
1756	645052	150.037	8.74748	positive
1757	234355	20.2489	1.73813	negative
1758	271982	25.3634	1.93421	negative
1759	724584	59.8106	26.2477	positive
1761	343655	41.3599	3.31382	negative
1762	233695	49.6064	7.65304	positive
1763	264991	150.641	27.876	positive
1764	348304	70.0016	1.92941	negative
1765	258756	43.5892	2.52499	negative
1766	545157	56.1535	3.19763	negative
1767	313922	23.9897	2.96641	negative
1768	210310	264.197	105.665	positive
1770	234472	361.042	57.3684	positive
1771	442730	41.8963	3.27346	negative
1773	255265	175.908	29.8828	positive
1774	247475	35.2197	2.64522	negative
1775	282818	70.94	2.03326	negative
1776	477649	130.431	9.85101	positive
1777	705623	74.7619	4.98935	negative
1778	641764	46.5438	2.09307	negative
1779	526007	77.0778	5.11139	negative
1780	300434	24.7046	3.57437	negative
1781	161742	25.9941	1.71418	negative
1782	326152	40.3267	3.17905	negative
1783	415145	101.905	5.4415	negative
1785	514462	97.7082	2.84532	negative
1786	466952	116.547	3.11514	negative
1787	264529	74.4803	1.99436	negative
1788	352526	63.7334	3.22237	negative
1789	290107	106.562	2.07778	negative
1790	411545	32.9471	4.27652	negative
1791	255689	72.4334	3.09704	negative
1794	439059	49.1875	2.6582	negative
1795	661309	113.6	243.74	positive
1797	269446	386.926	195.31	positive
1798	531714	111.851	3.31924	negative
1799	615571	88.4329	2.36272	negative
1800	263802	364.552	129.652	positive
1801	250259	79.0303	13.0702	positive
1802	270630	42.2099	2.66071	negative
1803	264310	32.3658	3.70287	negative
1804	322781	68.7392	3.30666	negative
1806	269546	99.6407	17.556	positive
1807	673620	55.6969	2.13194	negative
1808	274229	232.798	45.5773	positive
1809	248720	121.348	9.92815	positive
1810	364571	132.26	16.712	positive
1811	348098	98.0818	10.6687	positive
1812	263547	23.0042	2.94703	negative
1813	331801	84.5346	7.7678	positive
1814	508047	34.5387	2.23145	negative
1815	734892	71.9228	4.66506	negative
1816	502599	91.5038	8.41822	positive
1817	234207	97.0313	12.9787	positive
1818	315458	68.2265	4.14221	negative
1819	347491	131.696	15.7611	positive
1820	521869	29.1291	2.473	negative
1821	285421	140.462	14.3864	positive
1822	559297	267.511	50.2824	positive
1823	601044	278.398	69.4181	positive
1824	216812	214.355	37.6749	positive
1825	534513	40.8332	4.4937	negative
1826	278987	60.6945	7.79813	positive
1827	445100	133.758	20.9451	positive
1828	271960	70.8428	3.35529	negative
1829	306471	170.039	27.7929	positive
1830	449360	63.6679	2.04533	negative
1831	621196	148.536	297.818	positive
1832	313692	66.7988	2.30058	negative
1833	238242	45.1873	2.80915	negative
1834	652574	51.0237	5.11504	negative
1835	274992	21.8255	2.48224	negative
1836	289595	99.3208	13.5653	positive
1837	388001	17.5587	2.46722	negative
1838	349185	44.3822	5.03159	negative
1839	228538	14.1962	2.94809	negative
1840	444371	14.6323	1.57653	negative
1841	399420	56.6469	2.7367	negative
1842	334723	96.4557	6.59549	positive
1843	94124	68.1912	1.48007	negative
1845	149353	138.897	19.6766	positive
1847	169367	207.156	31.1035	positive
1849	658506	111.459	4.05167	negative
1850	404947	49.2694	3.51451	negative
1851	261070	79.0275	3.36477	negative
1852	270901	46.8305	2.56486	negative
1853	155316	54.7277	3.31575	negative
1854	263279	45.759	1.66939	negative
1855	174208	82.3139	6.16794	positive
1856	323668	101.524	7.125	positive
1857	239630	186.535	32.8894	positive
1858	403557	58.4338	1.77361	negative
1859	283291	31.7758	2.85684	negative
1860	243861	32.7627	3.05604	negative
1861	320215	643.598	260.297	positive
1862	655623	62.2186	2.62571	negative
1863	283945	47.8984	5.11021	negative
1864	269044	103.543	5.89232	positive
1865	391446	89.6197	5.28176	negative
1867	578584	63.6283	2.21066	negative
1868	369676	33.6772	2.94261	negative
1869	666591	141.576	5.59871	negative
1870	302462	98.3037	9.57868	positive
1871	586875	256.539	40.5647	positive
1872	502586	227.535	17.4445	positive
1873	540678	50.9499	1.78494	negative
1874	543397	108.392	13.075	positive
1875	347919	66.513	3.17984	negative
1876	291118	64.8251	3.13148	negative
1878	547192	109.124	3.51708	negative
1879	554473	233.256	94.1893	positive
1881	323453	115.185	10.9256	positive
1882	173692	56.6738	3.5572	negative
1883	108334	43.8255	3.47186	negative
1884	524255	209.073	80.189	positive
1885	363575	204.878	70.6523	positive
1886	578897	64.1397	2.99228	negative
1887	327313	43.1394	2.95734	negative
1888	564607	26.9592	2.59783	negative
1889	194528	12.8752	1.45832	negative
1890	254910	45.2872	2.8957	negative
1891	631106	53.7039	3.78246	negative
1892	444991	72.135	2.97324	negative
1893	215699	13.2547	1.99663	negative
1894	332275	376.942	73.2655	positive
1895	255037	89.0372	2.98528	negative
1896	198231	48.7425	2.47804	negative
1897	118040	196.901	38.9453	positive
1898	231697	9.21339	2.10569	negative
1899	185483	243.557	51.951	positive
1900	424890	98.6618	3.44097	negative
1902	292592	12.2474	2.62849	negative
1903	305405	346.806	94.1505	positive
1904	442675	117.247	3.26619	negative
1905	533779	307.535	45.696	positive
1906	221813	6.67209	1.72457	negative
1907	634419	48.8784	3.88672	negative
1908	248808	94.2476	3.91453	negative
1909	516596	109.131	3.24157	negative
1910	183895	64.803	2.03801	negative
1911	509831	413.328	97.2585	positive
1912	701309	91.6914	7.60146	positive
1913	495585	99.9531	3.16664	negative
1914	254943	27.1172	3.28711	negative
1915	377740	59.3188	2.3147	negative
1916	176980	4.80399	2.48548	negative
1917	600938	77.3082	6.10549	positive
1918	279169	37.6903	5.01795	negative
1919	337229	88.9996	16.5175	positive
1920	334108	33.2065	3.85146	negative
1921	349381	324.268	161.151	positive
1922	248043	26.0272	4.28582	negative
1923	269278	55.4193	3.87862	negative
1924	276976	62.2091	2.56829	negative
1925	291708	33.7498	5.22252	negative
1926	167125	132.486	26.2557	positive
1927	477859	55.8081	2.74605	negative
1928	703725	328.252	239.783	positive
1929	292192	28.8986	3.37188	negative
1930	532066	23.3148	3.0364	negative
1931	172541	39.741	2.41159	negative
1932	590693	169.206	20.019	positive
1933	374818	41.5802	3.35698	negative
1936	629068	44.0219	3.691	negative
1938	522833	266.372	90.717	positive
1940	544075	54.4988	2.80378	negative
1943	288987	35.7364	11.4826	positive
1944	272226	69.6449	10.4699	positive
1945	606991	87.9402	2.44264	negative
1946	238134	105.909	14.3606	positive
1947	669867	76.3771	2.39864	negative
1948	314442	70.3792	10	positive
1949	339640	85.9525	3.50594	negative
1950	373465	129.846	3.98742	negative
1951	153456	76.8549	10.1817	positive
1952	278663	390.904	72.0556	positive
1953	342744	219.927	37.0339	positive
1954	659048	69.4849	4.14156	negative
1955	398208	61.1769	2.8	negative
1956	388099	59.4827	2.76858	negative
1957	313140	198.564	27.6714	positive
1958	349811	36.4402	2.86407	negative
1959	248825	74.6771	4.30033	negative
1960	353143	114.02	16.4313	positive
1961	139826	287.787	53.9542	positive
1962	385616	294.698	50.0288	positive
1963	303434	35.571	3.3771	negative
1964	737881	794.363	311.218	positive
1966	380816	249.546	61.1272	positive
1967	354280	84.287	12.2286	positive
1968	210210	34.7901	4.3695	negative
1969	443968	219.004	47.1811	positive
1970	320615	74.4109	3.00735	negative
1971	518281	55.7218	3.07398	negative
1972	268922	73.5043	2.93273	negative
1973	262130	55.9909	1.92974	negative
1974	463784	233.002	44.6776	positive
1975	607127	93.9938	3.19351	negative
1976	699106	135.314	18.9657	positive
1977	246188	72.8144	5.86314	positive
1978	297003	25.0925	4.17955	negative
1979	233534	26.4794	3.98711	negative
1980	399430	87.8677	8.92259	positive
1981	395614	42.0995	2.94575	negative
1982	250337	18.9187	1.57198	negative
1983	435654	725.904	518.366	positive
1984	592702	57.887	2.42575	negative
1985	515142	355.576	76.3598	positive
1986	260833	39.3229	6.19188	positive
1987	251581	204.688	39.6255	positive
1988	301588	38.0323	5.67249	negative
1989	624865	50.6382	4.085	negative
1990	245981	290.318	79.6456	positive
1991	561000	25.1755	1.78686	negative
1992	363049	60.9488	2.36997	negative
1993	611930	70.0932	7.3715	positive
1994	268466	55.5736	5.89571	positive
1995	171162	37.0598	2.16701	negative
1996	206451	207.775	40.383	positive
1997	451738	51.4583	1.64128	negative
1998	230036	85.7748	12.627	positive
2001	155210	4.53107	3.63658	negative
2002	145640	147.119	14.9852	positive
2003	230543	21.1483	1.32636	negative
2004	647792	91.6397	8	positive
2005	250752	16.6883	2.17319	negative
2006	637920	43.6565	3.66145	negative
2007	268677	29.2838	2.2186	negative
2008	307606	58.5902	2.26069	negative
2009	437795	30.1916	2.54551	negative
2010	346946	167.472	33.1284	positive
2011	566767	59.4523	3.1822	negative
2012	248758	26.3918	3.57506	negative
2013	548756	305.256	94.0697	positive
2014	509050	263.963	74.6708	positive
2015	333482	88.8173	2.45972	negative
2016	637120	72.1141	2.60423	negative
2018	153080	20.5808	3.12389	negative
2019	544837	140.203	34.6124	positive
2020	372036	31.6971	2.92925	negative
2021	235937	14.9928	2.58274	negative
2022	562811	108.503	2.45924	negative
2023	610798	52.5038	4.34297	negative
2024	366461	107.845	2.2228	negative
2025	409524	221.827	63.6143	positive
2026	143034	232.976	67.5285	positive
2027	358347	165.928	13.3663	positive
2029	717986	131.774	10.2647	positive
2031	153209	17.9742	3.24839	negative
2032	644623	36.6844	2.57507	negative
2034	695911	77.5651	3.75515	negative
2036	627414	60.3278	3.68937	negative
2037	236865	39.5789	3.4317	negative
2038	672661	48.1899	3.25474	negative
2039	713828	76.2251	2.74655	negative
2040	348218	154.312	35.4895	positive
2041	331466	173.781	26.7396	positive
2042	581392	110.662	13.6131	positive
2044	235847	54.7001	1.99843	negative
2045	252860	103.579	3.02142	negative
2046	104144	156.136	25.1681	positive
2047	158163	146.855	21.9898	positive
2048	443981	49.2855	2.19812	negative
2049	604695	80.4231	2.27971	negative
2050	552687	101.113	2.25005	negative
2051	100532	15.6968	2.27945	negative
2052	652803	77.5511	7.24832	positive
2053	237692	40.2848	2.98563	negative
2054	636194	46.637	2.11849	negative
2055	234635	7.96071	1.35536	negative
2056	506977	85.3851	2.00181	negative
2057	483572	82.0423	1.48412	negative
2058	314811	151.12	25.5861	positive
2059	257812	104.193	4.22121	negative
2060	170206	224.807	24.2934	positive
2062	177572	62.5689	2.29318	negative
2063	264548	140.453	16.9239	positive
2064	201551	171.223	17.1445	positive
2065	247009	95.6549	7.90401	positive
2067	651814	103.395	3.05171	negative
2068	241648	56.9504	2.7272	negative
2069	351381	48.7981	4.22777	negative
2070	151188	213.609	38.3828	positive
2071	101284	283.388	52.5072	positive
2072	680892	103.549	6.98626	positive
2074	176879	311.879	75.876	positive
2075	652293	58.3979	3.88314	negative
2076	170780	301.996	72.4286	positive
2077	708123	58.8202	2.83871	negative
2078	195629	232.8	41.2505	positive
2079	420531	74.5322	5.10159	negative
2080	279698	148.41	3.76254	negative
2081	682881	63.9648	4.8947	negative
2082	216537	113.613	3.03934	negative
2083	157079	26.9528	3.27416	negative
2084	275787	78.2512	1.9559	negative
2085	454797	87.3282	2.39523	negative
2086	297387	3.65088	2.23376	negative
2087	520742	114.236	2.64979	negative
2089	162291	286.687	69.7675	positive
2090	307259	237.287	39.6171	positive
2091	357558	31.489	3.69797	negative
2092	252637	18.5089	1.79991	negative
2093	273404	28.1533	2.4622	negative
2094	285294	21.4633	2.40449	negative
2095	615611	142.428	13.6936	positive
2096	319127	427.473	77.468	positive
2097	410719	260.805	51.5472	positive
2098	261904	187.63	33.1283	positive
2099	537615	55.2321	6.79736	positive
2100	352454	58.7074	2.07825	negative
2101	335216	74.3202	3.68868	negative
2102	666526	56.9815	2.56302	negative
2103	396398	182.351	468.08	positive
2104	283685	42.5694	1.9507	negative
2105	645165	79.5801	9.72591	positive
2106	284779	24.9933	1.61911	negative
2107	343016	163.136	909.321	positive
2108	321477	45.8703	3.47457	negative
2109	368304	30.8959	2.49581	negative
2110	605857	42.1074	2.36038	negative
2111	390287	23.7511	4.44027	negative
2113	414504	57.4242	2.21441	negative
2114	599275	28.2511	2.07902	negative
2115	396837	64.3364	2.43913	negative
2116	319607	63.0735	2.14178	negative
2117	404199	226.235	34.1041	positive
2118	667478	49.0316	2.60189	negative
2119	591884	75.7271	3.41163	negative
2120	586963	298.111	58.4681	positive
2121	687164	91.0826	6.58551	positive
2122	312197	100.823	14.7663	positive
2123	359282	58.3874	6.20675	positive
2124	167846	33.3772	3.8087	negative
2125	470304	92.8131	8.75022	positive
2126	316428	80.0998	6.00853	positive
2127	259947	114.48	8.79897	positive
2128	592470	82.512	3.49468	negative
2129	614250	72.5834	4.11526	negative
2130	642471	65.4929	2.60835	negative
2131	317292	29.3343	3.11626	negative
2132	422178	127.694	12.2003	positive
2133	422461	38.4866	3.55352	negative
2134	257387	130.493	2.66983	negative
2135	743844	105.004	3.15542	negative
2136	296092	100.317	2.5987	negative
2137	488763	132.921	3.51877	negative
2138	443427	73.1068	2.66779	negative
2140	251427	81.4829	1.7451	negative
2141	510938	60.4096	2.63347	negative
2142	526751	68.9108	3.8314	negative
2143	447746	59.6603	2.57376	negative
2144	144981	28.5765	3.00962	negative
2145	274670	156.605	27.4053	positive
2147	231549	35.0392	2.19923	negative
2148	562921	103.274	4.85257	negative
2149	229642	123.397	7.27666	positive
2150	253390	166.521	29.1708	positive
2151	282530	70.0245	2.56064	negative
2152	636439	77.2919	13.9074	positive
2153	319724	134.678	11.0428	positive
2154	193221	92.7375	2.13376	negative
2155	494920	41.8789	2.11483	negative
2156	329055	4.98897	2.70466	negative
2157	543507	36.4357	1.81947	negative
2159	545507	65.3968	2.85544	negative
2160	280976	107.273	2.68491	negative
2161	354307	32.8299	2.59253	negative
2162	457721	34.9331	3.81349	negative
2163	544354	70.6673	1.78952	negative
2165	620303	45.8057	2.73131	negative
2166	423920	25.4621	2.84907	negative
2167	338068	35.2499	6.03878	positive
2168	443447	62.9711	1.79264	negative
2169	350044	48.916	1.56081	negative
2171	515072	28.9943	2.38504	negative
2172	374365	28.4823	2.17457	negative
2173	95829	150.772	27.9597	positive
2174	341688	70.7503	11.9057	positive
2175	142995	104.196	20.1371	positive
2176	447173	262.509	97.0045	positive
2177	238514	313.161	84.2544	positive
2178	438161	136.464	23.1416	positive
2179	470484	85.7202	2.86234	negative
2180	369440	61.5224	2.93099	negative
2181	325213	46.5823	6.22969	positive
2182	372916	148.985	27.3984	positive
2184	294674	45.2613	5.95943	positive
2185	537315	83.7364	5.69331	negative
2186	387048	73.4208	4.84537	negative
2187	624625	28.0135	4.56153	negative
[truncated: 6,282 more rows]

## Sheet: E3b_right
OptoDroplet counts
Negative	Positive
0	0
0	9
0	0
0	0
0	0
0	0
0	0
1	0
3	3
0	20
0	0
0	1
0	3
0	11
0	2
0	1
0	0
0	0
0	2
0	2
0	1
0	0
0	0
0	2
0	0
0	0
0	0
0	1
0	0
0	0
0	0
2	1
2	12
0	0
0	0
0	2
0	0
0	0
0	1
0	3
0	3
0	0
0	0
0	5
0	18
0	1
0	3
0	0
0	0
0	1
0	2
0	3
0	0
0	2
0	1
0	0
0	3
0	4
0	0
0	5
0	0
1	0
0	0
0	0
1	1
0	0
0	3
0	0
0	0
0	3
0	0
0	1
0	0
0	0
0	1
0	0
0	0
0	14
0	0
0	2
0	0
0	2
0	0
0	1
0	3
0	0
0	2
0	0
0	0
0	0
2	0
0	0
0	3
0	0
0	0
0	3
0	0
0	0
0	2
0	1
0	0
0	0
0	3
0	0
0	2
0	0
0	0
0	0
0	2
0	1
0	14
0	1
0	2
0	3
0	1
1	0
0	0
0	0
0	1
0	3
0	1
0	2
0	7
0	0
0	3
0	2
0	1
0	5
0	0
0	0
0	2
0	2
0	1
0	2
0	0
0	0
0	0
0	0
0	2
1	2
0	5
0	2
0	1
0	4
0	3
0	1
0	6
0	0
0	24
0	0
0	2
0	1
0	1
0	4
1	2
0	0
0	0
0	0
0	2
2	0
0	1
0	0
0	0
0	0
0	2
0	4
0	0
0	0
0	0
0	0
0	0
0	0
0	1
0	2
0	0
0	1
0	0
0	4
0	0
0	0
0	0
0	8
0	0
0	4
0	1
0	3
0	20
0	1
0	1
0	1
1	1
0	1
0	0
0	3
0	0
0	0
0	0
0	1
0	0
0	0
0	0
0	1
0	0
0	0
0	0
0	5
0	1
0	1
0	0
0	0
0	1
0	0
0	0
0	0
0	0
0	0
0	0
0	0
0	0
5	0
0	0
0	0
1	4
0	3
0	0
0	0
0	0
1	0
0	0
0	0
0	0
0	0
0	0
0	1
0	0
0	0
0	0
0	0
0	0
0	0
0	2
0	2
0	0
0	1
0	0
0	3
0	0
0	0
0	0
0	0
0	0
0	0
0	1
0	0
2	14
0	0
0	5
0	1
0	0
0	0
0	0
0	0
0	1
0	3
0	2
0	0
0	0
0	1
0	3
0	0
0	3
0	0
0	0
0	0
0	0
0	6
0	0
0	6
0	3
0	2
0	3
0	49
0	2
0	19
1	1
0	2
0	0
0	4
0	0
0	0
0	0
0	2
0	0
0	1
0	2
0	2
0	1
0	5
0	1
0	0
0	0
1	0
0	0
0	6
0	2
0	0
0	2
0	3
0	3
0	1
0	1
0	2
0	0
0	0
0	0
0	1
0	2
0	2
0	0
0	0
0	0
0	0
0	0
0	0
0	2
0	0
0	0
0	0
0	0
2
1
0
0
0
0
0
0
0
0
0
0
0
1
0
0
0
0
0
0
0
0
0
0
0
0
0
0
0
0
1
0
0
0
0
0
0
0
0
0
0
0
0
0
0
0
0
0
0
0
0
1
0
0
0
0
0
0
0
0
0
0
0
0
0
0
0
0
0
0
0
0
0
0
0
0
0
3
0
0
0
0
0
0
0
0
0
0
0
0
0
0
0
0
1
0
0
0
0
0
0
0
0
0
0
0
0
0
0
0
0
0
0
0
1
0
0
0
0
0
0
0
0
0
0
0
0
0
0
0
0
0
0
0
0
0
0
0
0
0
0
1
0
0
0
0
0
0
0
0
0
0
1
0
0
0
0
0
0
0
0
0
0
0
0
0
0
0
0
0
0
0
0
0
0
0
0
0
0
0
0
0
0
0
0
0
0
0
0
0
0
0
0
0
0
1
0
0
0
0
0
0
0
0
0
0
0
0
0
0
0
0
0
0
0
2
0
0
0
0
0
0
0
0
0
0
0
0
0
0
0
1
0
0
0
0
1
0
0
0
0
0
0
0
0
0
0
0
0
0
0
0
0
0
0
0
0
0
0
0
1
0
0
0
0
0
0
0
0
0
0
0
0
0
0
0
0
0
0
0
0
0
0
0
0
3
0
0
0
0
0
0
0
0
0
0
0
0
0

## Sheet: E3c_left
QIBC
Object ID	Total Intensity DAPI SEM	Mean Intensity RPA2	Mean Intensity RPA1	Mean Intensity Cry2 construct	siRNA treatment	mCherry Signal
23739	679710	622.578	178.155	279.199	siCON	positive
23740	555311	58.2817	73.8168	14.1987	siCON	positive
23741	155985	38.618	51.1584	8.52926	siCON	positive
23742	456973	91.5033	100.507	5.13899	siCON	negative
23743	136889	44.964	64.2388	9.15662	siCON	positive
23744	398709	42.8754	53.0202	10.932	siCON	positive
23745	268644	60.6555	64.7021	4.83641	siCON	negative
23746	626938	28.955	39.8407	7.75662	siCON	positive
23747	253746	67.7468	69.9391	7.31452	siCON	positive
23748	225947	374.05	104.905	75.7228	siCON	positive
23749	616343	337.409	103.573	113.704	siCON	positive
23750	413059	82.0794	54.6484	72.973	siCON	positive
23751	557873	11.8258	16.4661	4.51057	siCON	negative
23753	274960	91.3025	79.0725	6.96307	siCON	positive
23754	99713	197.747	12.9125	67.5117	siCON	positive
23755	639225	71.4673	94.971	73.7926	siCON	positive
23756	280238	90.6749	82.4715	6.6406	siCON	positive
23757	672637	111.633	114.452	10.0883	siCON	positive
23758	245386	103.295	95.3374	5.46188	siCON	negative
23759	199374	48.7053	49.2654	10.7589	siCON	positive
23760	243460	60.9648	56.982	8.12465	siCON	positive
23761	127844	118.338	34.647	22.7848	siCON	positive
23762	514151	81.762	80.0505	6.5663	siCON	positive
23763	287818	261.119	31.3517	52.5729	siCON	positive
23765	265789	83.5897	74.774	7.56181	siCON	positive
23766	227532	83.1879	79.1992	7.4955	siCON	positive
23767	284613	76.9279	67.6911	7.11319	siCON	positive
23769	512122	94.9731	87.1314	5.75827	siCON	positive
23770	480396	106.981	120.728	14.5057	siCON	positive
23771	352243	68.4632	64.4754	8.03066	siCON	positive
23772	270764	124.474	109.095	10.1522	siCON	positive
23773	494421	65.3826	54.4524	6.35893	siCON	positive
23774	176918	78.1466	78.2435	14.2554	siCON	positive
23775	320415	102.446	107.624	9.46148	siCON	positive
23776	488806	93.4813	99.1656	13.8157	siCON	positive
23777	223534	23.4649	19.8636	11.8209	siCON	positive
23778	557090	81.7515	110.374	7.05155	siCON	positive
23779	258897	133.409	113.994	9.59133	siCON	positive
23780	607820	131.119	111.111	9.17868	siCON	positive
23782	375623	103.368	106.191	14.3431	siCON	positive
23783	341594	84.5792	69.281	9.87852	siCON	positive
23784	273818	129.785	86.7319	15.181	siCON	positive
23785	477218	186.942	202.433	11.4323	siCON	positive
23786	166172	146.693	13.995	34.2273	siCON	positive
23787	227990	219.457	164.09	23.3921	siCON	positive
23788	312761	66.3376	62.7563	6.43078	siCON	positive
23789	231172	20.0331	21.1598	5.5891	siCON	negative
23792	672383	39.8373	51.6981	5.59247	siCON	negative
23793	517751	29.122	56.4178	9.63247	siCON	positive
23794	248707	79.3793	97.7372	7.56482	siCON	positive
23795	506965	71.462	69.3855	5.63647	siCON	negative
23796	219678	131.978	67.074	13.5415	siCON	positive
23797	238064	236.566	23.7328	64.1359	siCON	positive
23798	247228	53.8604	31.9007	12.6161	siCON	positive
23799	240843	97.5162	93.9605	7.17811	siCON	positive
23800	276361	92.3704	85.2232	6.99429	siCON	positive
23801	494673	53.8149	48.849	6.21928	siCON	positive
23802	680743	62.6397	69.7859	11.5941	siCON	positive
23803	124676	73.5119	67.5434	8.49874	siCON	positive
23804	186883	32.7083	8.58142	9.997	siCON	positive
23805	239427	104.21	97.3935	12.5584	siCON	positive
23806	100432	113.803	32.8197	24.0855	siCON	positive
23807	255195	92.297	87.247	8.50918	siCON	positive
23808	192384	55.1802	49.4978	14.5264	siCON	positive
23811	526886	83.3955	78.5481	7.40026	siCON	positive
23812	285907	93.1842	102.486	6.65119	siCON	positive
23813	247936	89.9458	91.3536	4.58081	siCON	negative
23814	420168	91.5049	100.232	6.28227	siCON	positive
23815	338159	97.6996	107.947	4.73419	siCON	negative
23816	246776	73.804	71.1604	7.02145	siCON	positive
23817	207422	71.6229	69.5572	2.06756	siCON	negative
23818	212121	105.643	117.945	3.25109	siCON	negative
23819	159840	51.9223	57.1155	2.13869	siCON	negative
23820	278891	188.414	78.991	22.9807	siCON	positive
23821	181821	66.4498	58.7553	4.69302	siCON	negative
23822	429665	58.3566	59.1062	9.71085	siCON	positive
23823	138499	109.799	79.4459	8.60319	siCON	positive
23824	345551	65.882	66.2531	3.68453	siCON	negative
23825	241316	414.202	53.6166	141.377	siCON	positive
23826	276811	110.335	54.405	34.5028	siCON	positive
23828	452267	108.937	116.294	5.28172	siCON	negative
23829	264811	50.0814	76.7095	107.667	siCON	positive
23830	432882	68.978	66.2635	1.4501	siCON	negative
23831	523261	194.957	113.646	632.31	siCON	positive
23832	455057	85.3843	95.5855	1.53708	siCON	negative
23833	327987	81.0445	102.387	2.53717	siCON	negative
23834	266633	83.5705	62.3947	4.23438	siCON	negative
23835	290239	360.587	62.2563	125.168	siCON	positive
23836	128475	261.333	29.7164	62.6689	siCON	positive
23837	324170	57.8544	45.3453	2.67244	siCON	negative
23838	231831	47.3521	15.0856	9.92421	siCON	positive
23839	244989	78.7618	87.9922	2.05445	siCON	negative
23840	232135	65.9666	67.9134	2.56283	siCON	negative
23841	510579	104.089	117.176	3.24825	siCON	negative
23842	237999	87.4601	82.5183	2.11427	siCON	negative
23843	384348	97.3881	152.223	19.1177	siCON	positive
23844	248570	91.0803	87.087	3.15757	siCON	negative
23845	287205	132.877	27.531	214.932	siCON	positive
23846	521255	77.3375	76.2053	2.38929	siCON	negative
23847	258253	70.6528	72.9798	4.21342	siCON	negative
23848	513123	91.5825	81.1411	1.87835	siCON	negative
23849	208357	46.1421	68.0033	1.96324	siCON	negative
23850	303221	539.314	125.186	465.502	siCON	positive
23851	218777	233.135	58.8125	40.2624	siCON	positive
23852	534157	259.956	73.3464	58.9936	siCON	positive
23853	271748	77.6969	82.1989	2.12897	siCON	negative
23854	188475	339.228	42.7153	151.934	siCON	positive
23855	273753	72.2129	82.0297	2.45811	siCON	negative
23856	163810	144.007	52.704	23.2528	siCON	positive
23857	250875	54.761	55.0032	1.90567	siCON	negative
23858	251373	53.9563	52.9305	1.70704	siCON	negative
23859	308523	71.8187	74.28	2.06006	siCON	negative
23860	228993	58.778	55.1791	3.89081	siCON	negative
23861	323423	87.9082	84.4927	2.8629	siCON	negative
23862	275680	65.6564	69.7735	1.93298	siCON	negative
23863	239565	88.6658	98.5666	2.12235	siCON	negative
23864	369722	86.6543	83.2994	4.2916	siCON	negative
23865	318057	19.024	23.6695	2.8653	siCON	negative
23866	548053	101.53	113.052	2.24813	siCON	negative
23867	248439	32.35	48.862	4.46533	siCON	negative
23868	207355	117.339	70.9676	9.88258	siCON	positive
23869	529348	94.459	113.03	3.22932	siCON	negative
23870	275772	79.0344	73.4694	3.67865	siCON	negative
23871	292143	93.7192	97.8508	1.95395	siCON	negative
23872	237651	68.9598	70.2429	3.59327	siCON	negative
23873	357013	168.865	87.4757	12.8012	siCON	positive
23874	229403	125.375	87.2316	8.47797	siCON	positive
23875	461766	85.7453	114.115	1.80395	siCON	negative
23876	496301	82.5683	95.0044	2.10177	siCON	negative
23877	245903	75.4112	51.8056	10.146	siCON	positive
23878	628907	121.757	116.025	3.23213	siCON	negative
23879	592027	74.8071	140.478	5.19918	siCON	negative
23880	304345	131.85	88.1773	8.82767	siCON	positive
23881	281605	70.7206	97.6418	32.6575	siCON	positive
23882	494975	94.1421	105.285	2.40883	siCON	negative
23883	233218	189.041	41.5239	47.7001	siCON	positive
23884	282706	86.7902	89.7913	46.5826	siCON	positive
23885	168896	65.3547	64.2746	3.47645	siCON	negative
23886	365767	93.7983	86.847	12.4758	siCON	positive
23887	228276	280.09	26.9824	146.277	siCON	positive
23889	552559	89.3647	97.3012	2.93598	siCON	negative
23890	570208	39.6929	77.2537	4.42789	siCON	negative
23891	280307	40.3097	49.5689	81.7845	siCON	positive
23893	157693	83.2385	80.9226	3.62208	siCON	negative
23894	579051	78.453	76.1456	1.96858	siCON	negative
23895	270278	98.909	121.886	2.75585	siCON	negative
23896	538916	86.4634	96.3562	5.39308	siCON	negative
23897	535246	144.862	128.13	4.45899	siCON	negative
23898	257348	34.9385	28.1547	6.89419	siCON	positive
23900	574932	118.588	119.349	2.45164	siCON	negative
23901	135666	89.6146	101.79	2.84107	siCON	negative
23902	259416	490.273	65.6651	207.05	siCON	positive
23903	591484	72.3085	65.8947	3.03923	siCON	negative
23904	520244	93.3862	87.3199	2.06663	siCON	negative
23905	335314	84.0701	89.5368	1.97913	siCON	negative
23906	279419	171.764	81.2113	19.8538	siCON	positive
23907	562120	65.2587	66.6579	2.00061	siCON	negative
23908	260423	95.5923	94.0999	2.83722	siCON	negative
23909	272904	97.4849	99.9439	2.3934	siCON	negative
23910	286503	85.5603	85.223	2.54397	siCON	negative
23911	469498	148.659	195.319	3.67931	siCON	negative
23912	491443	32.5615	35.0596	1.86032	siCON	negative
23913	535054	71.3179	67.4174	2.46715	siCON	negative
23914	269740	160.985	72.8952	19.9551	siCON	positive
23915	463140	125.803	121.366	3.36341	siCON	negative
23916	352284	303.596	59.4519	91.6069	siCON	positive
23917	246790	68.9827	68.9852	3.38398	siCON	negative
23918	565155	122.811	106.202	2.81909	siCON	negative
23919	270032	122.317	146.332	3.33235	siCON	negative
23921	332636	97.8938	95.9832	2.81417	siCON	negative
23922	235228	78.4178	74.9601	2.39375	siCON	negative
23923	567767	95.5746	97.919	2.73307	siCON	negative
23924	433121	87.2583	96.8576	3.47602	siCON	negative
23925	473243	169.806	179.77	3.44469	siCON	negative
23926	284212	71.7249	69.1777	2.7081	siCON	negative
23927	510089	77.665	71.1985	1.38147	siCON	negative
23928	209511	67.4309	57.6936	2.09409	siCON	negative
23929	255636	230.401	69.8052	32.9453	siCON	positive
23930	215600	101.187	115.759	3.99427	siCON	negative
23932	388451	74.2663	51.8479	9.44102	siCON	positive
23933	231523	143.141	167.555	4.16805	siCON	negative
23934	528594	103.906	101.814	4.38966	siCON	negative
23936	567610	54.927	72.5623	5.21283	siCON	negative
23937	262036	91.1959	79.1911	4.07387	siCON	negative
23939	244070	49.9202	51.4054	2.01881	siCON	negative
23940	203067	135.182	118.359	4.61772	siCON	negative
23941	551796	97.9764	102.25	4.50358	siCON	negative
23942	230801	97.0384	84.7996	3.37472	siCON	negative
23943	242526	96.9056	63.2981	9.74366	siCON	positive
23944	264333	115.683	108.054	4.88241	siCON	negative
23945	350698	26.7273	44.1736	2.77723	siCON	negative
23946	210802	129.811	91.3953	13.4592	siCON	positive
23947	174399	146.505	138.375	5.18359	siCON	negative
23948	236790	111.519	105.349	4.02845	siCON	negative
23949	544067	148.358	122.556	4.57765	siCON	negative
23950	622449	117.67	131.838	3.5527	siCON	negative
23951	305719	107.968	61.4705	11.3151	siCON	positive
23952	524668	142.481	135.876	4.45473	siCON	negative
23953	204986	105.507	70.3966	9.09017	siCON	positive
23955	516508	69.3662	68.6524	2.19045	siCON	negative
23956	495615	72.2233	63.0649	2.36877	siCON	negative
23957	220935	134.521	139.926	3.90247	siCON	negative
23958	313547	119.723	130.307	7.29648	siCON	positive
23959	159026	63.1224	37.3402	10.4252	siCON	positive
23960	285538	73.4354	80.2518	5.8366	siCON	positive
23961	216511	76.6179	43.755	13.0585	siCON	positive
23962	558998	119.083	110.045	2.92509	siCON	negative
23963	219502	97.9847	101.636	5.153	siCON	negative
23964	320585	155.199	81.4441	22.9609	siCON	positive
23966	504088	44.1094	54.1575	2.82397	siCON	negative
23967	165592	81.8788	67.1847	6.70135	siCON	positive
23968	115552	90.5295	74.156	2.88388	siCON	negative
23970	266791	94.6489	80.3791	3.01299	siCON	negative
23971	197332	71.7215	76.1124	6.78701	siCON	positive
23972	682915	228.613	280.101	10.2655	siCON	positive
23973	265174	69.0566	67.1872	2.57226	siCON	negative
23974	187329	13.7584	22.5741	2.87242	siCON	negative
23975	466221	28.4666	34.0568	2.49203	siCON	negative
23976	511559	83.3401	85.0967	2.76667	siCON	negative
23977	266594	71.3623	78.1468	2.74682	siCON	negative
23978	592764	76.6557	79.8306	2.43504	siCON	negative
23979	257748	87.5618	94.9656	3.06687	siCON	negative
23980	266713	106.135	93.4748	5.74235	siCON	positive
23981	584673	29.0821	43.174	2.61011	siCON	negative
23983	242446	74.2149	45.6735	8.12796	siCON	positive
23984	451293	113.487	103.861	35.2778	siCON	positive
23985	243163	220.221	47.5918	39.7987	siCON	positive
23986	506695	128.923	142.418	3.22747	siCON	negative
23987	248021	165.037	81.1349	14.6508	siCON	positive
23988	399391	79.2839	74.1526	2.73715	siCON	negative
23989	172125	147.054	50.4919	16.2699	siCON	positive
23990	507530	111.001	107.943	2.29545	siCON	negative
23991	520386	105.448	131.432	2.1131	siCON	negative
23992	561267	249.205	59.8495	45.1735	siCON	positive
23993	593902	76.7927	91.9181	7.53056	siCON	positive
23994	391787	51.1947	39.5395	3.37909	siCON	negative
23995	231983	57.1717	56.555	2.01926	siCON	negative
23996	353379	133.36	88.4026	11.9618	siCON	positive
23997	300546	57.5955	65.3177	3.54158	siCON	negative
23998	585780	28.7813	44.4329	2.9257	siCON	negative
23999	172499	398.599	53.5621	85.0266	siCON	positive
24001	507378	55.6705	67.3147	3.52782	siCON	negative
24002	556613	159.99	100.405	14.5334	siCON	positive
24003	352144	151.29	97.6153	17.4855	siCON	positive
24004	333722	202.133	135.411	43.897	siCON	positive
24005	276989	64.5206	97.5343	12.1545	siCON	positive
24006	577390	83.4817	92.5553	8.58498	siCON	positive
24007	197532	12.7787	23.3079	2.06476	siCON	negative
24008	233840	606.736	244.512	306.72	siCON	positive
24009	272855	398.734	102.923	116.458	siCON	positive
24010	609170	402.042	78.0658	216.03	siCON	positive
24011	114405	124.639	135.322	2.95058	siCON	negative
24012	191870	55.2679	69.2431	3.76952	siCON	negative
24013	385428	14.4497	7.38983	5.19043	siCON	negative
24014	577278	123.319	136.744	3.18576	siCON	negative
24015	620231	122.444	141.386	3.28239	siCON	negative
24016	307608	53.7444	39.2071	5.32345	siCON	negative
24017	332429	61.7195	57.5038	2.6387	siCON	negative
24018	503536	88.4608	92.9166	1.76197	siCON	negative
24019	551831	89.7395	93.2561	2.43091	siCON	negative
24020	243845	75.7987	81.5002	2.4756	siCON	negative
24021	536087	31.7776	37.7668	2.25258	siCON	negative
24022	557788	101.602	98.0542	3.33703	siCON	negative
24023	262590	76.8335	73.6403	2.58909	siCON	negative
24024	438691	64.6461	69.9548	2.34358	siCON	negative
24025	484089	120.431	137.809	2.76195	siCON	negative
24026	272802	126.119	91.0849	14.1998	siCON	positive
24027	332932	140.721	168.536	3.16977	siCON	negative
24028	300433	93.053	92.0065	2.264	siCON	negative
24029	369224	57.3068	55.3412	1.1694	siCON	negative
24030	238965	47.1235	25.0098	5.40729	siCON	negative
24031	527738	80.0429	79.2891	1.8463	siCON	negative
24032	138409	84.4325	87.9237	1.99561	siCON	negative
24033	504947	102.562	99.1147	2.29734	siCON	negative
24034	344833	18.5005	13.4025	6.89067	siCON	positive
24035	155059	218.133	24.6912	40.582	siCON	positive
24036	335442	86.0168	82.4612	9.08491	siCON	positive
24037	375385	34.7432	46.6568	3.09489	siCON	negative
24038	228231	128.266	119.611	2.54783	siCON	negative
24039	224441	73.8055	72.8968	1.62901	siCON	negative
24040	614173	100.675	71.5111	27.0162	siCON	positive
24041	448581	88.9607	102.476	3.80923	siCON	negative
24042	302807	66.6985	65.8514	2.56564	siCON	negative
24043	305442	72.4178	66.716	1.61698	siCON	negative
24044	190134	100.014	87.9295	2.73617	siCON	negative
24046	522918	62.1913	56.8691	2.85171	siCON	negative
24047	299728	68.1489	69.0681	4.06513	siCON	negative
24048	319899	129.392	86.5226	13.3245	siCON	positive
24049	328193	106.701	105.264	2.84738	siCON	negative
24050	317925	15.785	30.0263	1.7565	siCON	negative
24052	120527	292.014	25.4571	153.553	siCON	positive
24053	294754	48.8228	36.7233	6.77961	siCON	positive
24054	282619	37.7784	37.4274	2.50563	siCON	negative
24055	394009	64.976	64.4121	2.34829	siCON	negative
24056	330044	71.4714	66.5263	2.12413	siCON	negative
24057	496793	73.5014	63.5391	2.04545	siCON	negative
24058	389374	82.2277	90.4413	1.5934	siCON	negative
24059	543369	77.8213	85.943	1.9698	siCON	negative
24060	270378	78.8483	68.7393	1.53378	siCON	negative
24061	241406	90.9928	86.9577	2.69108	siCON	negative
24062	222225	75.7056	89.1034	3.88202	siCON	negative
24064	384438	74.4157	69.5742	1.67814	siCON	negative
24065	426399	73.679	74.398	1.48749	siCON	negative
24066	295888	101.897	103.261	2.25078	siCON	negative
24067	228755	21.6876	28.7098	9.46908	siCON	positive
24068	261244	15.9101	23.0944	2.60925	siCON	negative
24069	264434	29.8646	41.5708	2.5886	siCON	negative
24070	266527	25.6002	36.8888	2.73522	siCON	negative
24071	145414	3.8756	1.3244	9.84811	siCON	positive
24072	251510	96.657	44.7437	10.9996	siCON	positive
24073	380502	191.072	173.614	14.1577	siCON	positive
24074	310777	106.937	97.0097	4.19508	siCON	negative
24075	624369	88.5722	75.7738	2.52895	siCON	negative
24076	309840	61.0425	58.466	4.10357	siCON	negative
24077	265553	107.507	90.6307	4.01847	siCON	negative
24078	306901	61.3249	47.2006	7.13713	siCON	positive
24079	408568	223.818	42.8956	44.6311	siCON	positive
24080	450212	93.1544	89.832	1.92913	siCON	negative
24081	119922	2.1108	0.923944	6.23474	siCON	positive
24082	270018	404.618	63.8636	168.844	siCON	positive
24083	305560	66.1126	66.1917	3.35555	siCON	negative
24084	202630	75.2825	64.6624	2.44569	siCON	negative
24085	589738	106.303	111.416	4.53864	siCON	negative
24086	306504	78.6004	71.3171	3.26352	siCON	negative
24087	295235	121.783	108.303	4.15444	siCON	negative
24088	275992	327.261	90.3502	58.4842	siCON	positive
24089	271834	84.9825	92.848	3.81101	siCON	negative
24090	260198	128.395	118.439	6.09534	siCON	positive
24091	643118	50.0938	56.4836	2.7923	siCON	negative
24092	437691	62.6821	60.9463	4.09353	siCON	negative
24093	475247	105.916	107.429	3.79746	siCON	negative
24094	270747	96.573	63.1711	9.7146	siCON	positive
24095	259193	134.846	110.529	8.0986	siCON	positive
24096	342809	68.2607	65.0575	2.43492	siCON	negative
24097	696986	101.225	91.5366	5.79712	siCON	positive
24098	299937	54.9555	46.0365	3.76077	siCON	negative
24099	432074	41.9925	51.2199	2.70767	siCON	negative
24100	560415	14.7498	23.5886	3.1553	siCON	negative
24101	435011	49.9821	48.1122	2.50828	siCON	negative
24102	540908	63.88	61.5246	2.47568	siCON	negative
24103	267666	227.352	64.5877	31.6166	siCON	positive
24104	334614	68.0554	61.9102	5.77187	siCON	positive
24105	345350	15.9301	27.4866	3.83504	siCON	negative
24106	298370	146.727	79.6864	19.4254	siCON	positive
24107	562543	88.5142	89.876	3.1153	siCON	negative
24108	369957	215.955	52.3362	37.6544	siCON	positive
24109	138854	282.03	48.0172	63.6368	siCON	positive
24110	107545	292.179	52.2333	65.6536	siCON	positive
24111	484410	82.925	77.4677	3.77433	siCON	negative
24112	410616	89.0565	92.4371	4.06579	siCON	negative
24113	277902	80.282	89.8478	4.33023	siCON	negative
24114	293925	100.315	98.5315	4.40452	siCON	negative
24116	651915	64.6916	65.0584	3.11689	siCON	negative
24117	580882	78.4123	73.2511	3.3184	siCON	negative
24118	599637	99.8373	93.1419	4.31004	siCON	negative
24119	623692	28.6785	38.8061	2.87324	siCON	negative
24120	552180	97.0642	104.969	7.02466	siCON	positive
24121	361859	47.6598	49.4891	2.80194	siCON	negative
24122	644212	72.6987	73.8012	4.1354	siCON	negative
24123	311916	65.5635	69.4694	3.94555	siCON	negative
24124	412208	68.4677	67.8306	3.16852	siCON	negative
24125	254804	348.855	73.8354	211.43	siCON	positive
24127	582749	66.9255	65.2519	2.44527	siCON	negative
24128	465020	109.221	91.5299	11.9816	siCON	positive
24129	274538	71.3911	67.7683	3.68419	siCON	negative
24130	466406	41.4235	44.6465	2.31143	siCON	negative
24131	191086	64.9907	25.9056	9.13235	siCON	positive
24132	328980	124.97	88.8663	15.4546	siCON	positive
24134	290890	248.095	54.2014	51.8083	siCON	positive
24135	567837	80.0453	81.0746	3.1624	siCON	negative
24136	252673	50.5891	52.2766	4.01766	siCON	negative
24137	260390	39.2796	20.0851	6.46008	siCON	positive
24138	613278	67.0147	70.0193	4.01261	siCON	negative
24139	552599	80.6036	96.4041	4.26159	siCON	negative
24141	380351	61.6785	62.3436	5.16824	siCON	negative
24142	187280	5.25955	2.51714	3.55142	siCON	negative
24143	265551	181.983	25.4799	43.0794	siCON	positive
24144	232913	68.3806	64.9867	6.87182	siCON	positive
24145	253414	25.4648	32.0608	2.40615	siCON	negative
24146	291796	63.6202	67.7925	2.55894	siCON	negative
24148	606460	79.8403	99.0868	5.93791	siCON	positive
24149	328847	19.1999	25.8347	4.12301	siCON	negative
24150	256992	79.2673	84.3086	3.70201	siCON	negative
24151	316309	77.176	78.6292	2.25468	siCON	negative
24152	266683	81.1104	76.409	3.5387	siCON	negative
24153	381816	128.425	76.9648	18.1764	siCON	positive
24154	683782	60.811	75.7395	7.03069	siCON	positive
24155	611873	96.1527	288.993	28.8868	siCON	positive
24156	287775	67.1835	62.2794	3.75321	siCON	negative
24157	244574	66.0688	66.1426	1.87475	siCON	negative
24158	359916	61.9587	63.9607	3.48598	siCON	negative
24159	294007	88.2149	86.143	3.61387	siCON	negative
24160	310767	92.6022	21.9224	19.1591	siCON	positive
24161	254006	72.287	45.1891	8.56804	siCON	positive
24162	325179	69.8214	72.6438	4.29961	siCON	negative
24163	263482	43.7137	63.2154	4.05639	siCON	negative
24164	289739	50.0734	75.4218	5.73749	siCON	positive
24165	269147	68.49	66.0138	5.7481	siCON	positive
24166	342618	128.278	65.8361	22.0462	siCON	positive
24167	298827	37.5768	47.3974	3.85258	siCON	negative
24168	238925	27.3798	34.6969	2.37876	siCON	negative
24169	284855	60.1866	57.6544	3.60977	siCON	negative
24170	369663	46.1553	43.8684	4.47955	siCON	negative
24171	400528	150.387	42.0998	32.1361	siCON	positive
24172	478762	83.8374	81.0599	9.32883	siCON	positive
24173	292237	111.261	116.969	9.89171	siCON	positive
24174	334123	99.7838	102.752	11.7619	siCON	positive
24175	337407	25.5706	37.7947	10.7024	siCON	positive
24176	261747	24.1429	38.6169	10.0726	siCON	positive
24177	583952	73.1265	65.811	10.9206	siCON	positive
24178	148842	278.861	38.2101	86.738	siCON	positive
24179	264832	128.038	97.821	8.81345	siCON	positive
24180	443572	67.4124	66.486	9.06176	siCON	positive
24181	526270	72.2371	68.3095	6.07732	siCON	positive
24182	454559	103.443	108.591	5.09488	siCON	negative
24183	121564	67.5981	62.1571	10.6356	siCON	positive
24184	317169	75.9904	72.9341	6.76753	siCON	positive
24185	456026	73.4526	72.4929	16.6633	siCON	positive
24186	255027	22.037	27.1755	16.0486	siCON	positive
24187	219727	68.8579	65.17	5.41301	siCON	negative
24188	124413	57.957	58.3226	9.49642	siCON	positive
24189	525306	33.4804	57.6793	11.2837	siCON	positive
24190	464585	76.1784	65.7679	6.26484	siCON	positive
24191	236781	87.9306	87.241	6.79734	siCON	positive
24192	527654	85.5257	84.471	6	siCON	positive
24193	380700	160.872	121.277	28.0592	siCON	positive
24194	368940	30.2122	46.8042	201.599	siCON	positive
24195	281287	68.3199	63.4546	10.8763	siCON	positive
24196	271271	60.724	56.036	4.62873	siCON	negative
24197	625414	79.9516	89.8728	11.5619	siCON	positive
24198	527499	66.4456	65.7605	10.9119	siCON	positive
24199	511455	210.84	150.882	33.9497	siCON	positive
24200	293696	105.717	102.857	11.9921	siCON	positive
24201	253070	152.719	117.453	16.9143	siCON	positive
24202	600395	219.547	108.075	201.806	siCON	positive
24203	299614	150.957	156.358	15.2758	siCON	positive
24204	598236	58.7799	54.6316	9.77648	siCON	positive
24205	387027	75.1457	78.8223	9.15498	siCON	positive
24206	261011	78.5212	38.1651	27.6493	siCON	positive
24207	267909	118.782	140.229	11.3704	siCON	positive
24208	146761	153.382	184.74	11.3881	siCON	positive
24209	163292	225.078	32.6823	64.8921	siCON	positive
24211	321830	103.291	97.3769	18.0166	siCON	positive
24212	542426	49.0904	67.0599	7.29193	siCON	positive
24214	212922	211.281	43.2103	55.9455	siCON	positive
24215	287575	56.538	49.3819	7.36705	siCON	positive
24216	146161	222.222	23.7356	86.714	siCON	positive
24217	570725	134.164	109.962	27.3587	siCON	positive
24218	258024	74.1575	79.2177	9.93669	siCON	positive
24219	129157	79.4134	90.9061	8.1559	siCON	positive
24220	354830	61.8886	66.5111	8.09483	siCON	positive
24221	295221	66.9174	60.4776	7.96838	siCON	positive
24222	240788	37.6179	38.6834	340.459	siCON	positive
24223	280536	66.3297	78.3682	11.2175	siCON	positive
24224	398076	69.2898	80.7586	7.97266	siCON	positive
24225	143749	291.415	77.1362	97.1302	siCON	positive
24226	386254	64.3936	79.6565	9.79877	siCON	positive
24227	239411	77.83	68.5235	9.334	siCON	positive
24228	276378	56.4144	53.2417	7.3771	siCON	positive
24229	279231	253.854	59.347	75.9839	siCON	positive
24230	314396	65.8885	73.7873	8.67108	siCON	positive
24231	320468	121.073	88.161	14.3489	siCON	positive
24232	338725	57.3398	14.3121	89.8846	siCON	positive
24233	336007	274.585	89.83	478.112	siCON	positive
24234	624209	74.2186	90.5642	4.28371	siCON	negative
24235	260487	66.6925	81.0831	9.7154	siCON	positive
24236	298974	277.866	71.4611	67.9912	siCON	positive
24237	293583	58.6856	59.1562	13.1397	siCON	positive
24238	583608	82.0807	88.4965	12.7353	siCON	positive
24239	589690	64.0954	64.9529	9.67559	siCON	positive
24240	294224	155.513	37.8333	287.65	siCON	positive
24241	651718	68.0026	77.5418	10.7159	siCON	positive
24242	501737	22.5284	39.3019	9.64356	siCON	positive
24243	671837	61.1975	67.2467	8.57203	siCON	positive
24244	417157	63.9755	68.7692	11.7512	siCON	positive
24246	455398	101.339	114.387	10.5653	siCON	positive
24247	282705	98.9586	85.5113	17.1057	siCON	positive
24249	282667	52.0989	54.3405	7.80313	siCON	positive
24250	233125	113.492	135.009	3.73093	siCON	negative
24251	527130	65.5785	67.1877	6.2861	siCON	positive
24252	288565	222.801	38.3664	87.9797	siCON	positive
24253	368763	50.5337	57.6993	7.67539	siCON	positive
24254	332928	206.444	22.3429	100.535	siCON	positive
24255	319220	71.3545	84.1753	25.8227	siCON	positive
24256	342273	72.1964	79.8403	16.8341	siCON	positive
24257	457832	69.736	83.2836	12.5782	siCON	positive
24258	428648	71.1837	71.3559	9.26851	siCON	positive
24259	481514	120.668	123.491	7.49348	siCON	positive
24260	357826	45.0852	53.3341	8.13318	siCON	positive
24261	688274	58.3673	119.929	40.7929	siCON	positive
24262	339225	54.6013	56.985	16.7956	siCON	positive
24263	652443	149.198	216.97	33.3459	siCON	positive
24264	302105	98.2599	43.197	18.264	siCON	positive
24265	257162	51.9952	65.3436	10.4859	siCON	positive
24266	462168	179.224	81.3588	42.642	siCON	positive
24267	538601	97.6778	106.401	15.3038	siCON	positive
24268	537035	75.6911	78.6569	16.0798	siCON	positive
24269	542452	253.705	69.7134	70.9979	siCON	positive
24270	196221	141.592	42.933	32.2279	siCON	positive
24271	216983	131.735	77.0143	15.7468	siCON	positive
24272	442633	64.4323	76.0977	10.2881	siCON	positive
24273	226596	138.99	25.0213	46.5299	siCON	positive
24274	495400	116.287	105.832	21.8351	siCON	positive
24275	227724	139.388	27.8102	81.7193	siCON	positive
24276	688124	50.4344	73.3713	19.654	siCON	positive
24277	284242	42.4589	95.4996	15.2173	siCON	positive
24278	270720	173.929	32.417	105.192	siCON	positive
24279	318557	31.6336	33.3996	20.3624	siCON	positive
24280	284718	45.8594	18.4095	15.9497	siCON	positive
24281	451848	71.3269	87.2011	9.8352	siCON	positive
24282	524502	78.01	40.1799	19.2856	siCON	positive
24283	509406	80.9705	96.0839	11.8419	siCON	positive
24285	414998	111.487	142.804	16.7384	siCON	positive
24287	262563	57.8123	78.8341	9.87062	siCON	positive
24288	269294	63.7797	60.4389	20.0082	siCON	positive
24289	259343	75.9036	60.0896	24.4754	siCON	positive
24290	254064	59.7512	66.9547	9.83943	siCON	positive
24291	225653	52.9557	52.0622	10.6643	siCON	positive
24293	224416	80.1742	51.0903	8.64891	siCON	positive
24294	215054	278.275	49.6949	112.78	siCON	positive
24295	198833	40.5047	38.926	13.1121	siCON	positive
24296	276883	42.0567	43.2356	2.28417	siCON	negative
24297	569980	91.4122	120.392	4.83307	siCON	negative
24298	215574	74.1021	70.224	1.43601	siCON	negative
24300	250364	109.388	112.573	2.89823	siCON	negative
24301	248461	58.5902	61.3793	3.16486	siCON	negative
24302	132289	272.595	37.0354	186.559	siCON	positive
24303	638648	97.3714	112.344	2.55405	siCON	negative
24304	234615	25.0673	43.6214	2.50292	siCON	negative
24305	499039	46.5046	69.8072	35.6484	siCON	positive
24306	194553	7.36112	12.5172	1.59331	siCON	negative
24307	548531	93.1504	115.461	2.87829	siCON	negative
24308	219689	23.506	36.494	3.35987	siCON	negative
24309	457741	127.419	149.469	2.04869	siCON	negative
24310	520861	111.147	110.181	3.32021	siCON	negative
24311	595840	40.2167	52.7733	3.96743	siCON	negative
24312	336616	119.76	37.8746	20.5986	siCON	positive
24313	293526	61.9996	63.8524	2.10231	siCON	negative
24314	160926	158.87	80.6735	16.6577	siCON	positive
24315	591291	88.4734	100.979	2.22918	siCON	negative
24316	239020	134.713	86.169	11.8994	siCON	positive
24318	236448	58.4419	58.211	2.03526	siCON	negative
24319	548582	77.7178	123.192	3.36082	siCON	negative
24320	211966	128.433	53.1169	14.9636	siCON	positive
24321	247986	392.864	55.9948	99.5675	siCON	positive
24322	624924	94.8288	103.493	3.4295	siCON	negative
24323	263056	57.2576	58.4398	2.69838	siCON	negative
24324	287566	88.0335	87.024	4.91255	siCON	negative
24325	263472	47.1342	49.5897	2.26048	siCON	negative
24326	242296	94.4547	51.7955	7.71706	siCON	positive
24328	188079	118.698	22.9135	28.8465	siCON	positive
24329	261284	80.2713	58.117	6.06715	siCON	positive
24330	287744	67.9042	65.3469	4.29721	siCON	negative
24331	652500	128.496	133.485	3.46381	siCON	negative
24332	651153	84.4282	92.1369	2.38974	siCON	negative
24333	254621	182.22	67.2144	31.0803	siCON	positive
24334	202741	257.074	38.3773	214.5	siCON	positive
24335	230141	188.364	30.5384	36.8672	siCON	positive
24336	105907	309.937	88.659	107.697	siCON	positive
24337	176245	308.348	90.2472	105.841	siCON	positive
24338	534598	56.6548	78.9045	2.51837	siCON	negative
24339	262646	75.4633	55.3085	11.0629	siCON	positive
24340	274200	86.0166	23.1985	17.096	siCON	positive
24341	267279	93.544	85.5406	4.68301	siCON	negative
24342	258224	132.925	127.815	6.29834	siCON	positive
24343	279830	118.553	81.0165	16.6462	siCON	positive
24344	377880	139.798	150.12	3.74256	siCON	negative
24345	254528	332.717	60.9868	100.947	siCON	positive
24346	253836	37.7713	46.1813	4.40909	siCON	negative
24347	313801	40.7696	48.6409	5.71489	siCON	positive
24348	533828	71.9435	67.4291	1.70837	siCON	negative
24349	243290	57.4733	60.8484	2.18687	siCON	negative
24350	292014	112.607	46.1062	18.9784	siCON	positive
24351	322787	96.1463	45.3251	11.1119	siCON	positive
24352	566476	5.82526	2.09193	124.123	siCON	positive
24353	221557	46.5044	58.8215	3.13036	siCON	negative
24354	452436	53.4374	58.2025	1.73534	siCON	negative
24355	243721	59.5427	64.5239	2.21904	siCON	negative
24356	276450	170.681	87.7742	25.1839	siCON	positive
24357	272152	15.1751	23.4313	2.30785	siCON	negative
24358	177269	125.84	41.2654	20.4105	siCON	positive
24359	281361	18.3355	26.9521	2.93609	siCON	negative
24360	232392	279.343	51.962	105.835	siCON	positive
24361	353723	62.7828	67.4844	2.58579	siCON	negative
24362	493743	37.8876	31.3943	5.21664	siCON	negative
24363	250461	263.772	48.9745	101.739	siCON	positive
24364	400813	111.808	119.05	2.88276	siCON	negative
24365	309324	71.7517	74.7049	2.44112	siCON	negative
24366	418937	128.436	89.2336	15.3636	siCON	positive
24367	348195	44.3211	50.2142	2.30032	siCON	negative
24368	215777	53.7654	60.9094	2.1144	siCON	negative
24369	513017	56.7229	64.6289	1.94365	siCON	negative
24370	319624	327.766	109.296	110.185	siCON	positive
24371	233096	46.6589	50.7018	1.31737	siCON	negative
24372	346471	72.1129	73.7155	2.39387	siCON	negative
24373	265610	47.1773	47.3934	2.86741	siCON	negative
24374	113022	34.4563	43.4207	2.31508	siCON	negative
24375	171857	64.0381	63.6625	2.66851	siCON	negative
24376	228042	51.8947	55.8323	3.00122	siCON	negative
24377	270724	81.4431	83.4639	2.1577	siCON	negative
24378	277890	68.5158	74.3168	1.81593	siCON	negative
24379	303460	39.2574	47.9411	3.32191	siCON	negative
24380	242745	43.2336	52.2234	3.04361	siCON	negative
24381	127036	211.637	28.0745	49.4781	siCON	positive
24382	584011	103.55	112.035	94.0821	siCON	positive
24383	556207	99.8943	108.167	2.665	siCON	negative
24384	183334	63.4921	76.9091	2.20455	siCON	negative
24385	341416	85.4998	90.9148	2.84388	siCON	negative
24386	370385	250.52	144.436	90.3625	siCON	positive
24387	283167	94.6874	104.902	2.72971	siCON	negative
24388	179874	31.4055	35.843	4.99094	siCON	negative
24389	399204	88.7424	86.843	1.76978	siCON	negative
24390	278123	98.2292	103.739	5.94919	siCON	positive
24391	162323	227.93	40.3601	46.0995	siCON	positive
24392	203694	30.9164	35.8272	1.85179	siCON	negative
24393	485336	44.8379	62.5153	2.04367	siCON	negative
24395	467822	71.2688	18.6142	14.3137	siCON	positive
24396	243303	237.817	61.9842	36.2219	siCON	positive
24397	248402	119.273	60.6023	13.6223	siCON	positive
24398	489600	52.6732	53.3568	2.10593	siCON	negative
24399	492913	66.4282	91.08	2.31142	siCON	negative
24400	241863	73.6379	82.1979	2.7107	siCON	negative
24401	204131	80.0867	89.5606	2.52207	siCON	negative
24402	287593	15.1835	23.6608	1.99412	siCON	negative
24403	475318	59.4175	68.0735	3.03881	siCON	negative
24404	211335	66.5712	73.2754	2.50487	siCON	negative
24405	644270	69.8736	69.8289	3.36617	siCON	negative
24406	473130	78.7472	81.273	2.0454	siCON	negative
24407	231937	35.4864	37.857	1.338	siCON	negative
24408	143426	78.4215	65.2	6.60359	siCON	positive
24409	490838	30.2248	45.3547	2.03152	siCON	negative
24410	456701	73.511	78.0922	2.10421	siCON	negative
24412	283284	55.7724	56.5738	1.99764	siCON	negative
24413	387039	51.9836	56.7185	1.67932	siCON	negative
24414	480377	52.6392	55.8209	3.16997	siCON	negative
24415	387136	23.2413	29.5459	2.39602	siCON	negative
24417	335112	82.5556	76.4572	1.65016	siCON	negative
24418	393699	63.5534	66.8834	1.58048	siCON	negative
24419	459703	127.068	130.801	3.21351	siCON	negative
24421	278714	71.4125	72.2603	2.4149	siCON	negative
24422	205287	220.809	33.8243	58.853	siCON	positive
24423	399428	92.9759	96.0028	3.37971	siCON	negative
24425	595536	135.949	154.999	15.0442	siCON	positive
24426	536308	45.0448	80.7554	3.77495	siCON	negative
24427	538976	98.9328	94.5344	2.89998	siCON	negative
24428	391303	75.8889	82.6986	2.419	siCON	negative
24429	470317	78.4325	73.3521	1.76868	siCON	negative
24430	332111	83.271	85.3337	2.18464	siCON	negative
24431	530702	131.714	144.607	2.73581	siCON	negative
24432	312694	106.015	99.045	4.58919	siCON	negative
24433	267695	76.7755	71.2529	2.52423	siCON	negative
24434	623205	183.046	195.486	7.66575	siCON	positive
24435	305625	86.8124	76.3424	4.46596	siCON	negative
24436	570126	104.391	95.2341	2.99057	siCON	negative
24437	161991	72.0911	72.0993	4.92645	siCON	negative
24438	259225	61.5427	57.6431	2.3964	siCON	negative
24439	230291	47.7835	49.9508	2.44801	siCON	negative
24440	453969	108.312	98.7237	3.05539	siCON	negative
24441	537996	92.0752	89.9912	3.12174	siCON	negative
24442	612417	97.6461	89.2711	2.64885	siCON	negative
24443	549702	93.8262	89.5032	2.96518	siCON	negative
24445	521194	80.2304	85.4075	2.066	siCON	negative
24446	482570	451.583	99.0043	90.3572	siCON	positive
24447	539723	79.5245	91.296	2.19876	siCON	negative
24448	684060	16.0007	19.4572	9.49158	siCON	positive
24449	488263	176.862	195.296	9.9602	siCON	positive
24450	210812	52.361	56.0691	2.64596	siCON	negative
24451	419025	55.7641	59.0005	2.11073	siCON	negative
24452	89715	57.8405	58.9537	2.36417	siCON	negative
24453	442196	67.4265	64.9244	2.87957	siCON	negative
24455	514087	119.024	97.9667	15.4708	siCON	positive
24456	679495	68.1985	143.985	18.0321	siCON	positive
24457	407213	72.336	82.4118	3.45305	siCON	negative
24458	261689	43.7385	41.8215	5.71239	siCON	positive
24459	205782	255.807	50.5543	67.7207	siCON	positive
24460	496597	80.4902	78.0127	3.99316	siCON	negative
24461	385627	31.9837	41.6912	2.84289	siCON	negative
24462	571557	96.9423	105.259	3.02602	siCON	negative
24463	234814	216.902	40.0857	72.9135	siCON	positive
24464	676351	31.9235	37.7433	2.48289	siCON	negative
24465	228727	77.5361	50.9725	9.17042	siCON	positive
24468	364622	29.8073	28.8986	1.67115	siCON	negative
24469	262991	232.437	30.4042	185.876	siCON	positive
24470	205628	4.2305	3.42682	2.7511	siCON	negative
24471	194860	61.2716	45.3481	6.78637	siCON	positive
24472	574628	99.3179	108.875	2.97962	siCON	negative
24473	196617	36.9542	28.365	4.34411	siCON	negative
24474	169779	198.54	32.1753	54.8617	siCON	positive
24476	412755	53.2994	86.1247	13.7403	siCON	positive
24477	270906	72.6558	75.3501	2.41544	siCON	negative
24478	289699	85.8266	92.7634	2.62898	siCON	negative
24479	239278	105.577	52.9278	13.5497	siCON	positive
24480	423094	16.7529	10.2979	9.00096	siCON	positive
24481	177572	214.289	33.8376	73.4593	siCON	positive
24482	440361	116.171	56.2038	22.5756	siCON	positive
24483	386611	50.8403	57.6521	1.86887	siCON	negative
24484	548690	67.3093	79.7919	2.80516	siCON	negative
24485	585298	92.1738	87.9668	1.71595	siCON	negative
24486	596500	38.1075	61.2588	3.48173	siCON	negative
24487	290009	66.4837	69.4873	3.41576	siCON	negative
24488	224118	215.517	19.3822	51.8627	siCON	positive
24489	341697	42.3773	56.0055	3.31193	siCON	negative
24491	570311	76.1582	82.3046	2.75698	siCON	negative
24492	527441	68.7121	72.7349	8.64348	siCON	positive
24493	535123	60.5119	57.3248	2.01608	siCON	negative
24494	467859	31.4792	40.7044	2.30208	siCON	negative
24495	261243	140.302	60.7854	25.7685	siCON	positive
24496	270943	84.0142	78.8849	5.83466	siCON	positive
24497	358054	28.451	35.5623	2.06953	siCON	negative
24498	552537	64.7142	82.1722	3.44535	siCON	negative
24499	344469	18.808	28.714	1.80665	siCON	negative
24500	467940	55.6886	36.515	6.79556	siCON	positive
24501	653941	57.0882	64.0155	2.31908	siCON	negative
24502	326226	83.86	181.602	11.3936	siCON	positive
24503	565772	50.4643	60.0731	1.76162	siCON	negative
24504	266345	119.242	100.923	5.10133	siCON	negative
24507	199998	255.151	38.146	63.482	siCON	positive
24508	254577	27.7142	23.7245	3.5562	siCON	negative
24509	284564	134.698	36.8911	23.0889	siCON	positive
24510	548111	62.1476	72.2445	2.17832	siCON	negative
24511	332514	321.686	44.1022	73.183	siCON	positive
24512	349201	33.9064	59.4221	2.12373	siCON	negative
24513	657573	98.2294	103.039	3.35317	siCON	negative
24515	539218	77.5257	78.4723	2.14311	siCON	negative
24516	219011	48.069	52.7782	2.0869	siCON	negative
24517	459076	206.715	151.704	149.543	siCON	positive
24518	710759	114.42	135.082	49.2363	siCON	positive
24519	397169	72.2854	162.815	12.927	siCON	positive
24520	377165	29.2188	39.3396	1.49759	siCON	negative
24521	494527	17.4067	32.6799	2.41488	siCON	negative
24522	290682	151.416	67.0282	16.8548	siCON	positive
24524	93941	38.6328	54.6496	2.01777	siCON	negative
24525	250196	247.297	76.3165	34.6796	siCON	positive
24526	237225	63.6379	68.6393	2.29536	siCON	negative
24527	311756	102.554	97.9531	2.90778	siCON	negative
24528	285422	217.113	83.8697	27.9515	siCON	positive
24529	231124	45.1787	46.1099	1.73712	siCON	negative
24530	309927	75.4896	79.7991	3.39087	siCON	negative
24531	369595	50.5594	60.9815	2.73229	siCON	negative
24532	266629	55.5795	54.7479	3.34247	siCON	negative
24533	300710	40.0369	47.4337	2.71003	siCON	negative
24534	246761	250.63	58.0511	45.8014	siCON	positive
24535	388490	42.4606	54.1575	1.93356	siCON	negative
24536	616428	58.3867	86.3382	4.94657	siCON	negative
24537	162177	393.535	72.5911	152.97	siCON	positive
24538	315478	67.4693	76.6117	2.01916	siCON	negative
24539	349102	31.4029	17.1976	7.37958	siCON	positive
24540	413908	89.8474	88.9129	3.62534	siCON	negative
24541	607570	92.6901	104.425	2.8887	siCON	negative
24542	591276	379.171	85.7105	181.723	siCON	positive
24543	611358	147.422	250.259	29.7554	siCON	positive
24544	414862	50.6685	59.066	8.00619	siCON	positive
24545	586902	104.437	132.819	3.98129	siCON	negative
24546	295805	304.962	77.9547	65.6835	siCON	positive
24547	265191	220.334	22.9695	101.342	siCON	positive
24548	338230	41.0083	55.7788	3.44887	siCON	negative
24549	559517	157.01	172.025	9.59723	siCON	positive
24550	316564	68.9151	68.298	2.53474	siCON	negative
24551	272360	84.9668	87.8749	2.9148	siCON	negative
24552	305194	58.889	61.5332	2.63764	siCON	negative
24553	299731	85.0015	42.2776	15.1796	siCON	positive
24554	589634	61.8604	61.0773	1.63341	siCON	negative
24556	534007	98.47	130.572	3.83909	siCON	negative
24557	295081	335.581	114.737	79.3067	siCON	positive
24559	208803	65.4864	61.3967	2.90961	siCON	negative
24560	261191	68.2119	64.1946	2.15994	siCON	negative
24561	267730	69.383	68.4316	3.06542	siCON	negative
24562	274455	83.2389	83.1675	3.62017	siCON	negative
24563	268533	101.895	80.1422	5.58283	siCON	negative
24564	337976	92.929	77.9959	8.41647	siCON	positive
24565	600643	57.074	77.8696	2.38222	siCON	negative
24566	394847	75.4235	71.7139	1.83279	siCON	negative
24567	248215	67.8006	63.6954	3.18637	siCON	negative
24568	321892	115.09	111.994	2.88564	siCON	negative
24569	526660	88.4903	87.4862	2.50035	siCON	negative
24570	204619	23.1115	20.0502	3.68581	siCON	negative
24571	531765	55.6677	71.3435	1.92817	siCON	negative
24572	257885	184.049	46.7589	23.8682	siCON	positive
24573	393640	26.315	36.0087	2.71708	siCON	negative
24574	257413	58.8507	59.3882	2.77817	siCON	negative
24575	260389	214.188	56.0082	28.8938	siCON	positive
24576	346499	75.7452	82.6487	2.73609	siCON	negative
24577	341842	94.4594	92.8342	2.86627	siCON	negative
24578	291250	62.9475	61.9844	2.39077	siCON	negative
24579	338412	27.4887	29.9498	9.42008	siCON	positive
24580	274622	67.2373	72.4568	1.84912	siCON	negative
24581	554960	79.4329	85.0494	1.98052	siCON	negative
24582	572381	126.13	127.811	5.42352	siCON	negative
24583	256063	92.6225	83.097	3.36342	siCON	negative
24584	387262	90.8694	92.8939	3.34966	siCON	negative
24585	293618	71.4715	67.9601	3.8582	siCON	negative
24586	364267	86.4798	104.136	2.94128	siCON	negative
24587	223766	142.783	44.0312	19.5929	siCON	positive
24588	150296	111.765	39.5145	14.4282	siCON	positive
24589	609632	33.9376	52.2976	2.71809	siCON	negative
24590	512944	64.8699	68.0354	1.88836	siCON	negative
24591	597949	100.005	92.0915	2.58988	siCON	negative
24592	571700	119.765	125.317	4.81858	siCON	negative
24593	597283	117.947	124.807	11.5096	siCON	positive
24594	526614	61.5999	69.8808	3.1368	siCON	negative
24595	327858	64.2238	86.5986	6.23813	siCON	positive
24596	209044	39.9476	42.6206	1.89443	siCON	negative
24597	364517	71.689	92.4161	2.55494	siCON	negative
24598	212379	274.617	71.6029	88.5314	siCON	positive
24599	322526	329.715	109.352	502.762	siCON	positive
24600	669536	67.846	72.8827	4.22577	siCON	negative
24601	252341	108.581	104.764	4.07388	siCON	negative
24602	195646	244.009	37.2067	113.329	siCON	positive
24603	173642	332.96	34.6067	157.065	siCON	positive
24604	438418	131.839	94.5435	11.2662	siCON	positive
24605	267853	55.9777	61.4525	2.21336	siCON	negative
24606	417068	60.895	47.2911	12.1095	siCON	positive
24607	291970	289.698	123.719	371.401	siCON	positive
24608	430166	319.764	74.0695	136.104	siCON	positive
24609	484201	61.9819	68.4719	1.85147	siCON	negative
24610	181503	77.1704	87.6763	1.91118	siCON	negative
24611	213885	10.5215	21.3044	1.39183	siCON	negative
24612	362611	12.2213	27.227	6.92697	siCON	positive
24613	471795	44.5124	54.4915	2.60356	siCON	negative
24614	249535	80.6245	99.2275	2.13781	siCON	negative
24615	317660	552.44	186.638	453.848	siCON	positive
24616	257618	157.859	31.1376	30.8605	siCON	positive
24617	551236	58.5893	61.4017	6.17527	siCON	positive
24619	420792	82.5559	87.4814	3.35911	siCON	negative
24620	438846	77.3726	83.7822	4.81412	siCON	negative
24621	246222	377.655	77.6129	117.553	siCON	positive
24622	214305	213.147	48.9633	100.47	siCON	positive
24623	548494	85.2525	91.1161	2.95165	siCON	negative
24624	254298	298	61.9658	79.7656	siCON	positive
24626	164037	65.9578	37.7171	9.78647	siCON	positive
24627	550473	67.95	87.4912	3.27884	siCON	negative
24628	279087	325.405	69.6862	136.949	siCON	positive
24629	362869	109.196	135.724	2.0462	siCON	negative
24630	576374	95.6483	106.084	3.68162	siCON	negative
24631	193008	59.9937	55.6016	5.29299	siCON	negative
24632	126476	60.9389	73.2949	1.98815	siCON	negative
24633	256162	43.0933	54.9949	1.86703	siCON	negative
24635	234444	362.956	53.936	432.146	siCON	positive
24636	363237	65.3257	68.0557	2.74291	siCON	negative
24637	344901	133.717	115.825	10.4539	siCON	positive
24638	307241	83.6816	87.6172	3.46328	siCON	negative
24639	313399	69.168	71.8995	3.19101	siCON	negative
24640	251100	62.7522	76.3232	4.56575	siCON	negative
24641	614061	93.7758	94.4117	7.60043	siCON	positive
24642	162059	6.28839	4.16634	3.79921	siCON	negative
24643	266314	77.9828	96.9354	2.7437	siCON	negative
24644	203023	61.9505	66.9979	2.65835	siCON	negative
24645	241466	77.9453	80.8504	3.40774	siCON	negative
24646	617112	147.378	171.47	12.8522	siCON	positive
24647	212256	173.87	39.886	26.1907	siCON	positive
24648	144149	58.6554	48.512	5.83877	siCON	positive
24649	252317	245.229	50.5575	38.0758	siCON	positive
24650	118268	64.1405	79.1337	2.15503	siCON	negative
24651	266946	63.4591	71.011	3.44921	siCON	negative
24652	109637	63.2152	60.6044	4.18851	siCON	negative
24653	147414	75.0097	90.2754	2.14552	siCON	negative
24654	300985	64.3439	69.8588	3.0879	siCON	negative
24655	151911	60.646	58.8662	4.71655	siCON	negative
24656	571457	97.6971	107.497	2.29132	siCON	negative
24657	258984	70.0288	73.2178	3.30288	siCON	negative
24658	266635	270.112	111.639	37.0645	siCON	positive
24659	153514	117.729	36.5485	28.9198	siCON	positive
24661	606343	102.433	114.702	2.99546	siCON	negative
24662	254240	294.479	61.1208	125.683	siCON	positive
24663	130633	191.33	19.2582	63.417	siCON	positive
24664	445111	429.205	83.6542	94.7809	siCON	positive
24665	540032	68.2569	77.3861	2.59423	siCON	negative
24666	116699	154.65	20.04	54.3084	siCON	positive
24669	719932	600.033	130.946	356.366	siCON	positive
24670	275851	26.9772	35.6877	1.73089	siCON	negative
24671	253912	83.8062	83.5953	5.65309	siCON	negative
24672	646112	50.6369	122.696	8.82292	siCON	positive
24673	285877	89.4106	83.2741	2.2	siCON	negative
24674	444782	125.2	46.9918	28.2768	siCON	positive
24675	339610	69.9593	63.9138	3.33234	siCON	negative
24677	96107	12.6847	16.1301	2.5966	siCON	negative
24679	142165	37.8351	33.1722	6.28734	siCON	positive
24680	245286	78.248	90.0543	2.68075	siCON	negative
24681	261593	73.215	79.7943	2.69662	siCON	negative
24683	260364	81.2166	69.0313	5.09625	siCON	negative
24684	242444	14.7013	25.7759	1.52473	siCON	negative
24685	220496	36.0735	47.8472	1.62669	siCON	negative
24686	148478	22.8439	26.8433	1.83371	siCON	negative
24687	374297	60.4647	48.1823	7.67437	siCON	positive
24688	245490	76.2444	83.1121	2.62967	siCON	negative
24689	271845	68.6636	69.4758	1.90194	siCON	negative
24690	407814	69.9829	74.6948	2.98703	siCON	negative
24691	193162	65.0348	61.7062	2.78529	siCON	negative
24692	377359	69.5518	81.3839	2.07939	siCON	negative
24693	403682	70.2714	71.5565	2.4024	siCON	negative
24694	413080	394.381	87.2126	169.807	siCON	positive
24695	206973	324.41	44.0918	125.562	siCON	positive
24696	252977	272.426	64.0313	51.247	siCON	positive
24697	251402	130.385	60.7936	22.526	siCON	positive
24698	388420	139.539	45.3717	25.7269	siCON	positive
24699	556519	39.7367	80.904	3.07434	siCON	negative
24700	303137	418.192	92.7758	132.793	siCON	positive
24701	279362	205.225	239.363	3.65827	siCON	negative
24702	166127	220.741	23.7948	52.7838	siCON	positive
24705	508616	56.1089	57.6873	2.86004	siCON	negative
24706	239676	22.8832	34.322	2.54709	siCON	negative
24707	165814	96.5486	92.7572	8.84335	siCON	positive
24708	249137	141.583	147.742	2.80741	siCON	negative
24709	341369	112.788	94.6967	202.289	siCON	positive
24710	660308	82.5663	82.6615	2.48868	siCON	negative
24711	286708	380.427	43.9159	92.2748	siCON	positive
24712	441254	97.3953	94.7045	1.87659	siCON	negative
24713	578133	94.4232	89.1065	16.1359	siCON	positive
24714	643900	184.793	76.9473	30.159	siCON	positive
24715	293610	91.7289	74.1842	46.3404	siCON	positive
24716	242964	107.901	104.198	2.23261	siCON	negative
24717	332116	242.905	137.828	473.002	siCON	positive
24718	97756	236.463	19.2675	68.0903	siCON	positive
24719	624437	100.08	95.2454	3.31345	siCON	negative
24720	174797	54.6744	53.2788	2.51134	siCON	negative
24721	258252	90.1467	87.7498	2.6883	siCON	negative
24722	484281	55.0692	65.7304	2.7311	siCON	negative
24723	413175	82.0785	79.5321	8.21808	siCON	positive
24724	273505	81.9824	76.0511	1.55556	siCON	negative
24725	496162	110.629	109.646	2.53057	siCON	negative
24726	338394	108.18	120.795	4.43474	siCON	negative
24727	251774	40.6801	56.8711	3.68473	siCON	negative
24728	315450	73.033	72.111	1.93918	siCON	negative
24729	523845	117.176	132.804	2.51495	siCON	negative
24730	349569	87.1441	88.8724	1.91342	siCON	negative
24731	524972	119.93	123.409	3.00221	siCON	negative
24732	509445	107.109	120.427	3.04255	siCON	negative
24733	94887	81.4931	17.0178	11.6047	siCON	positive
24734	586413	27.6135	49.0473	5.06171	siCON	negative
24735	267432	96.0152	35.3937	13.6945	siCON	positive
24736	267057	41.5536	51.9209	2.73751	siCON	negative
24737	474724	82.9172	83.7105	1.67128	siCON	negative
24738	246044	40.9334	49.5659	2.53257	siCON	negative
24739	537572	115.354	104.309	2.54108	siCON	negative
24740	516519	107.976	110.669	3.06054	siCON	negative
24741	283109	17.9741	24.6781	2.16592	siCON	negative
24742	274996	58.666	62.6588	2.37455	siCON	negative
24743	510007	93.8488	107.541	2.4424	siCON	negative
24744	592970	119.845	119.197	3.72268	siCON	negative
24745	500123	96.9326	95.9151	1.92493	siCON	negative
24746	446026	113.337	129.822	3.22116	siCON	negative
24747	555917	50.6041	53.6835	1.71264	siCON	negative
24748	737446	384.903	229.685	292.781	siCON	positive
24749	619361	143.437	131.26	3.52965	siCON	negative
24750	595120	154.502	157.572	3.29034	siCON	negative
24751	244072	154.77	40.9091	37.3567	siCON	positive
24752	451140	197.688	126.978	37.5966	siCON	positive
24753	573800	84.8968	102.055	4.68639	siCON	negative
24754	296873	65.6061	59.545	2.69214	siCON	negative
24755	172637	229.211	34.3985	53.0893	siCON	positive
24756	351142	65.0654	69.0511	1.84267	siCON	negative
24757	255119	69.5958	62.6573	2.02065	siCON	negative
24758	416109	116.828	135.535	2.11774	siCON	negative
24759	254009	98.2472	98.2561	3.02263	siCON	negative
24760	517996	66.7187	71.4508	2.09011	siCON	negative
24761	278932	84.9251	83.3167	3.28002	siCON	negative
24762	534124	405.724	107.961	151.936	siCON	positive
24763	252292	64.5973	65.7175	2.01542	siCON	negative
24764	518483	66.6079	70.0696	2.01938	siCON	negative
24765	256826	65.0958	70.8709	2.26991	siCON	negative
24766	423241	95.4868	96.2813	3.31641	siCON	negative
24767	248357	61.1783	65.0216	2.3315	siCON	negative
24768	593195	107.006	115.23	2.84403	siCON	negative
24769	563012	100.698	101.339	2.94717	siCON	negative
24770	499398	13.2699	12.2405	11.1851	siCON	positive
24771	407262	54.6989	43.708	11.5467	siCON	positive
24772	385389	131.333	158.358	3.04622	siCON	negative
24773	239492	10.2176	24.5253	2.41795	siCON	negative
24774	280486	83.7077	88.337	2.40248	siCON	negative
24775	675068	83.4287	85.9375	3.61998	siCON	negative
24776	561781	97.7831	100.717	12.771	siCON	positive
24777	274671	74.1217	77.698	2.19715	siCON	negative
24778	372813	266.425	64.7806	67.1315	siCON	positive
24779	522196	104.187	147.259	3.96921	siCON	negative
24780	352999	40.5904	62.6256	3.02986	siCON	negative
24781	178543	4.89554	3.02434	2.63083	siCON	negative
24782	215110	375.626	91.8569	266.137	siCON	positive
24783	94303	60.5315	70.4892	3.05396	siCON	negative
24784	137650	72.8487	90.4194	2.73712	siCON	negative
24785	383836	52.4445	91.8068	11.1959	siCON	positive
24786	613785	69.9397	70.8929	1.84788	siCON	negative
24787	219865	70.9112	78.2021	3.23125	siCON	negative
24788	311940	268.252	94.0886	172.373	siCON	positive
24789	128639	118.706	24.1475	22.3194	siCON	positive
24790	398262	62.8743	75.8226	5.82358	siCON	positive
24791	168644	273.002	83.6539	293.222	siCON	positive
24792	308181	73.4046	83.4322	2.78354	siCON	negative
24793	453638	89.887	110.776	5.27561	siCON	negative
24794	234140	145.577	44.2324	45.7818	siCON	positive
24795	248316	83.3859	87.6674	2.12495	siCON	negative
24796	250418	111.443	35.2742	29.503	siCON	positive
24797	414669	124.631	108.708	16.8052	siCON	positive
24798	164365	44.8328	47.6222	2.21594	siCON	negative
24799	266501	212.656	20.0338	155.418	siCON	positive
24800	204536	227.451	34.4563	58.63	siCON	positive
24802	230636	44.3431	24.8829	7.71684	siCON	positive
24803	180303	288.985	35.7909	82.7412	siCON	positive
24804	332369	79.2405	82.1804	2.33312	siCON	negative
24805	225802	73.168	59.0043	5.24892	siCON	negative
24806	503785	127.236	170.59	3.70579	siCON	negative
24807	282513	91.1369	62.9224	9.36094	siCON	positive
24808	171897	116.184	14.5291	24.3523	siCON	positive
24809	235429	66.9283	75.8426	6.25626	siCON	positive
24810	306851	274.257	47.4889	136.265	siCON	positive
24811	361326	67.0747	68.0889	2.00409	siCON	negative
24812	277383	285.813	77.4893	104.729	siCON	positive
24813	267320	117.391	27.6134	24.1208	siCON	positive
24814	551153	179.423	49.6043	32.794	siCON	positive
24815	442502	57.9986	72.4231	2.68236	siCON	negative
24816	237227	56.9339	63.4682	3.26352	siCON	negative
24817	417113	81.4377	96.1774	2.83579	siCON	negative
24818	336466	320.888	80.7619	187.4	siCON	positive
24819	135947	56.8442	55.2673	2.82487	siCON	negative
24821	248358	82.0711	68.6185	5.45411	siCON	negative
24822	555402	63.3762	63.4652	2.39094	siCON	negative
24823	206306	65.502	58.9956	3.88122	siCON	negative
24824	256783	78.8252	78.5243	3.16965	siCON	negative
24825	272289	59.4396	55.1279	2.64619	siCON	negative
24826	240843	297.768	50.8682	43.3437	siCON	positive
24827	252033	17.0649	20.7361	3.89798	siCON	negative
24828	259297	122.204	94.5416	133.834	siCON	positive
24829	249671	22.6383	26.9485	3.50633	siCON	negative
24830	532808	72.6765	71.1609	3.32493	siCON	negative
24831	249648	71.1276	72.0702	2.44309	siCON	negative
24832	619793	136.288	162.002	11.0098	siCON	positive
24833	544717	83.5449	94.8509	2.966	siCON	negative
24834	544238	184.989	63.8872	38.1396	siCON	positive
24835	230867	22.4027	25.1114	5.03672	siCON	negative
24836	300094	98.7179	60.162	14.3453	siCON	positive
24837	261462	83.3316	84.0781	3.18321	siCON	negative
24838	290070	81.7966	82.3568	4.67174	siCON	negative
24839	248347	100.874	92.0025	4.45621	siCON	negative
24840	300226	66.1852	30.0933	12.2304	siCON	positive
24841	706205	496.541	318.159	76.1868	siCON	positive
24842	420443	51.3422	53.5395	4.86951	siCON	negative
24844	308507	78.5949	78.5333	4.89616	siCON	negative
24845	286287	76.8475	77.1888	4.74563	siCON	negative
24846	585080	136.896	144.253	3.99378	siCON	negative
24847	497968	251.591	42.7128	82.9973	siCON	positive
24848	294936	74.024	59.4878	4.07015	siCON	negative
24849	409484	33.0732	46.6468	3.4381	siCON	negative
24850	558634	55.7442	50.3515	2.97545	siCON	negative
24851	103040	53.6612	39.5141	4.64671	siCON	negative
24852	264987	77.1035	88.3427	6.56902	siCON	positive
24853	285434	74.272	66.9776	5.00053	siCON	negative
24854	158694	66.6647	55.285	4.18222	siCON	negative
24855	294488	61.7158	77.1923	6.00211	siCON	positive
24856	225048	53.7689	51.2462	3.99954	siCON	negative
24857	593729	55.5297	51.4155	2.27499	siCON	negative
24858	558104	183.722	101.978	18.7923	siCON	positive
24859	216176	96.6926	98.4876	3.36624	siCON	negative
24860	326144	116.315	109.568	3.69312	siCON	negative
24861	249455	98.3222	82.7362	6.0599	siCON	positive
24862	536395	53.141	54.4461	2.60658	siCON	negative
24863	245500	118.99	81.2098	10.2473	siCON	positive
24864	176133	130.562	93.8671	19.8376	siCON	positive
24865	423629	87.7111	88.9888	4.93984	siCON	negative
24866	583475	77.7654	91.4917	7.09888	siCON	positive
24867	246257	22.6802	23.9329	4.83112	siCON	negative
24868	235017	78.7764	73.5352	4.84045	siCON	negative
24869	263657	36.5117	13.2516	7.4403	siCON	positive
24870	387189	92.6683	85.1881	4.43062	siCON	negative
24871	254541	86.49	89.5946	7.49039	siCON	positive
24872	364481	74.8528	63.9913	5.82595	siCON	positive
24873	365799	66.0484	65.6665	2.4482	siCON	negative
24874	363555	77.874	80.8417	2.37144	siCON	negative
24875	297385	137.015	146.912	4.45511	siCON	negative
24876	289924	110.562	107.103	4.87733	siCON	negative
24877	371062	94.2861	90.2378	3.09098	siCON	negative
24878	292742	27.3782	44.111	4.6605	siCON	negative
24879	271040	335.072	45.5049	93.433	siCON	positive
24880	544059	124.232	120.794	5.25366	siCON	negative
24881	240583	93.1762	99.2875	4.21156	siCON	negative
24882	272742	63.5424	61.7768	3.71501	siCON	negative
24883	535364	65.7856	102.374	5.93182	siCON	positive
24884	277839	52.6524	50.7246	2.75436	siCON	negative
24885	275088	165.52	34.3137	34.1005	siCON	positive
24886	314935	46.7233	69.0468	7.8118	siCON	positive
24887	257241	106.789	82.3856	7.3219	siCON	positive
24888	247574	262.496	44.693	143.823	siCON	positive
24889	646930	105.514	74.7611	9.92977	siCON	positive
24890	262511	122.696	118.37	5.84683	siCON	positive
24891	194652	19.7131	28.4234	3.39393	siCON	negative
24892	259004	284.844	33.2621	79.3911	siCON	positive
24893	465542	87.4361	79.047	2.28947	siCON	negative
24894	299926	95.6024	93.0377	3.39948	siCON	negative
24895	241237	62.2034	64.071	4.38491	siCON	negative
24897	469310	116.651	96.9312	16.6526	siCON	positive
24898	516310	61.7766	60.5764	4.49731	siCON	negative
24899	232086	239.558	52.3646	38.4345	siCON	positive
24900	250261	17.212	30.5134	3.3307	siCON	negative
24901	306730	32.2083	42.3388	4.52377	siCON	negative
24902	330481	101.312	94.0612	2.83169	siCON	negative
24903	543296	74.6562	87.8651	2.81915	siCON	negative
24904	487450	93.4875	103.04	4.08701	siCON	negative
24905	240318	214.356	71.3022	327.844	siCON	positive
24906	228676	60.1121	58.2024	2.535	siCON	negative
24907	550038	41.5556	55.1245	3.78139	siCON	negative
24908	226887	95.1009	74.1001	5.50773	siCON	negative
24909	410001	74.6616	120.195	4.30272	siCON	negative
24910	260072	65.7748	63.239	4.0551	siCON	negative
24911	532105	72.653	95.2234	3.7137	siCON	negative
24912	289800	77.8999	67.1188	4.14019	siCON	negative
24913	534771	66.8183	56.7761	3.36243	siCON	negative
24914	269477	31.9504	22.192	6.6543	siCON	positive
24915	258528	89.3679	67.8921	6.88458	siCON	positive
24916	506528	71.9279	66.6364	2.86099	siCON	negative
24917	249208	89.9184	86.6766	2.60924	siCON	negative
24918	209421	74.8686	70.4464	3.34658	siCON	negative
24919	330589	63.1015	60.9949	2.51278	siCON	negative
24920	468450	87.7292	94.9618	3.62022	siCON	negative
24921	248898	83.901	87.7113	3.30766	siCON	negative
24923	163532	20.0029	27.5405	4.26778	siCON	negative
24924	425282	79.0461	79.1568	2.00725	siCON	negative
24925	452845	111.081	105.6	3.53188	siCON	negative
24926	329627	25.6153	39.1088	3.18662	siCON	negative
24927	490064	80.0791	82.8628	16.5462	siCON	positive
24928	232280	179.877	82.2342	25.0032	siCON	positive
24929	174803	33.7829	53.3844	2.80886	siCON	negative
24930	251715	70.1082	72.5129	4.4931	siCON	negative
24931	506647	66.8488	64.7562	1.89621	siCON	negative
24932	385751	139.789	45.1823	30.8205	siCON	positive
24934	457175	60.6255	59.8934	2.17976	siCON	negative
24935	508775	57.0065	66.2327	3.17046	siCON	negative
24936	553193	101.258	98.4703	1.79906	siCON	negative
24937	143150	75.9904	73.4269	2.46455	siCON	negative
24938	343302	188.799	73.0027	40.9606	siCON	positive
24939	552112	80.2219	80.2396	127.053	siCON	positive
24940	281601	72.0399	63.9074	1.76144	siCON	negative
24941	143802	271.996	55.0743	141.191	siCON	positive
24942	165825	243.173	50.0128	132.264	siCON	positive
24943	465350	78.6554	85.4927	2.2789	siCON	negative
24944	327031	108.732	118.402	8.85823	siCON	positive
24945	629251	38.5049	34.1532	10.2022	siCON	positive
24946	415660	43.5053	56.4921	2.74964	siCON	negative
24947	259762	62.2118	56.902	3.8626	siCON	negative
24948	347199	79.4775	83.8272	2.21668	siCON	negative
24949	345502	227.848	89.4302	57.4663	siCON	positive
24950	290226	499.596	119.352	262.555	siCON	positive
24951	528827	24.4856	30.687	2.56924	siCON	negative
24952	253594	58.0386	56.5845	2.23559	siCON	negative
24953	234090	195.239	97.2001	24.3546	siCON	positive
24954	248285	62.0091	58.3794	1.75675	siCON	negative
24955	304736	100.187	86.082	6.06801	siCON	positive
24956	284405	79.7625	76.9724	2.9319	siCON	negative
24957	229967	93.3865	76.5526	7.33555	siCON	positive
24958	535917	86.4625	106.598	2.3383	siCON	negative
24959	548279	75.621	77.185	2.86227	siCON	negative
24960	296225	377.747	74.5687	117.244	siCON	positive
24961	536750	72.7629	71.1744	2.83071	siCON	negative
24962	385098	87.2175	83.0284	2.1572	siCON	negative
24963	228599	36.5597	33.3446	4.90305	siCON	negative
24964	416792	83.0048	82.2161	5.29905	siCON	negative
24965	557207	41.8071	58.4273	3.0247	siCON	negative
24966	357018	75.22	81.7684	2.91603	siCON	negative
24967	538770	87.3345	100.764	2.22176	siCON	negative
24968	227656	73.8147	67.3879	3.37436	siCON	negative
24969	515280	209.633	245.854	3.40067	siCON	negative
24970	434111	57.8339	69.6769	2.03887	siCON	negative
24971	361034	24.658	19.7358	6.53368	siCON	positive
24972	246841	120.637	70.9124	11.1485	siCON	positive
24973	420663	87.1171	85.4008	2.27371	siCON	negative
24974	238736	130.52	60.5065	14.1528	siCON	positive
24975	638893	74.3516	98.447	3.94891	siCON	negative
24976	265375	60.3451	64.4012	2.42767	siCON	negative
24977	266445	90.6778	91.7589	2.41953	siCON	negative
24978	272373	61.9352	60.5546	3.14262	siCON	negative
24979	659482	106.918	88.4541	16.6457	siCON	positive
24980	305771	76.8681	66.9199	2.778	siCON	negative
24981	366579	63.5058	73.6643	3.48714	siCON	negative
24982	351956	83.2633	90.1889	3.65336	siCON	negative
24983	306491	42.6645	45.1819	4.35302	siCON	negative
24984	351237	81.3265	70.9718	3.76629	siCON	negative
24985	614368	110.634	38.2511	15.652	siCON	positive
24986	413286	162.557	151.899	8.48852	siCON	positive
24987	560868	123.556	157.164	2.96751	siCON	negative
24989	494715	44.6463	55.0195	1.91908	siCON	negative
24990	260778	252.053	69.4668	42.1223	siCON	positive
24991	387578	118.715	118.492	4.87438	siCON	negative
24992	515813	83.9021	88.9311	2.58383	siCON	negative
24993	534654	110.797	124.677	3.46489	siCON	negative
24994	578720	89.922	89.9059	2.47034	siCON	negative
24996	343002	26.7792	33.7656	9.85844	siCON	positive
24997	241973	54.4644	32.5444	6.72185	siCON	positive
24998	347537	185.993	99.2041	30.0584	siCON	positive
24999	255031	199.582	60.637	29.9005	siCON	positive
25000	556489	76.1589	77.9539	2.2571	siCON	negative
25001	487055	65.2123	63.9306	1.62199	siCON	negative
25002	283391	98.0508	126.237	2.09938	siCON	negative
25003	274259	30.62	29.0392	1.88481	siCON	negative
25004	537885	70.9259	75.398	2.53063	siCON	negative
25005	377102	162.803	82.6218	25.9094	siCON	positive
25006	528900	95.731	114.896	2.40117	siCON	negative
25007	340736	124.178	122.417	3.91146	siCON	negative
25008	270483	61.9158	69.2988	2.50495	siCON	negative
25009	167997	384.057	107.458	124.591	siCON	positive
25010	352017	57.1444	60.7449	2.73353	siCON	negative
25011	574918	28.1461	45.8938	2.15383	siCON	negative
25012	271305	219.493	56.2948	36.6119	siCON	positive
25013	372893	73.438	78.6791	2.14473	siCON	negative
25014	346288	241.473	87.4883	45.7826	siCON	positive
25015	414956	55.5418	61.4511	2.87839	siCON	negative
25016	327806	238.307	81.3845	44.7479	siCON	positive
25017	539124	65.7829	59.9894	1.85671	siCON	negative
25018	509210	61.1491	54.7033	3.62029	siCON	negative
25019	545665	66.6178	67.6644	1.68479	siCON	negative
25020	355783	313.734	90.7896	74.1245	siCON	positive
25021	543569	84.2713	89.5959	2.17958	siCON	negative
25022	437641	25.545	35.4194	1.87852	siCON	negative
25023	339266	235.553	66.5497	38.7967	siCON	positive
25024	210676	51.9985	55.4226	1.98812	siCON	negative
25025	499729	72.8495	74.1159	1.96128	siCON	negative
25026	292639	70.2954	81.3854	4.1503	siCON	negative
25027	383000	90.7069	90.565	7.00465	siCON	positive
25028	521069	138.707	133.935	1.86713	siCON	negative
25029	261534	53.5169	54.5382	2.58555	siCON	negative
25030	242136	47.6232	39.9557	2.32144	siCON	negative
25031	118271	60.4788	58.1051	1.62561	siCON	negative
25032	163948	102.997	16.6448	17.2663	siCON	positive
25033	139684	42.098	35.0776	2.07246	siCON	negative
25034	125357	42.6087	38.0437	1.90428	siCON	negative
25035	247670	13.935	19.879	1.34041	siCON	negative
25037	554576	110.035	101.359	2.98558	siCON	negative
25038	293651	60.3556	60.6521	2.18167	siCON	negative
25039	244892	16.5498	21.3289	1.67984	siCON	negative
25040	334373	58.1402	60.5625	1.96914	siCON	negative
25041	519487	74.4429	68.9551	1.25077	siCON	negative
25042	653624	122.727	89.9793	20.3417	siCON	positive
25043	429112	54.8045	63.6412	1.19845	siCON	negative
25044	350195	85.4041	116.867	8.37044	siCON	positive
25045	601770	68.6053	88.9547	3.99901	siCON	negative
25046	301691	247.986	88.7981	46.7152	siCON	positive
25047	227248	69.4206	65.556	3.04343	siCON	negative
25048	654243	20.914	40.3964	3.14138	siCON	negative
25049	309419	126.117	69.0241	15.2068	siCON	positive
25050	550855	82.3316	73.6684	3.29972	siCON	negative
25051	579835	49.1551	51.8704	2.78358	siCON	negative
25052	260702	45.9956	42.243	2.45076	siCON	negative
25053	265181	83.3132	94.5423	3.06628	siCON	negative
25054	288594	33.1675	38.2311	2.09445	siCON	negative
25055	262680	50.8511	48.7491	1.85427	siCON	negative
25056	602893	36.418	51.876	4.51494	siCON	negative
25057	353492	98.9838	81.0563	7.28516	siCON	positive
25058	280769	29.303	29.4322	2.13991	siCON	negative
25059	704871	70.4169	69.9219	6.45858	siCON	positive
25060	343715	68.6428	75.3102	2.98966	siCON	negative
25061	634831	54.4779	63.1204	2.32138	siCON	negative
25062	322077	34.5007	16.4579	5.8898	siCON	positive
25063	142777	331.888	48.8459	104.65	siCON	positive
25064	575746	63.6456	62.6545	1.76557	siCON	negative
25065	251051	101.175	131.465	4.336	siCON	negative
25066	395233	108.309	96.7275	15.7016	siCON	positive
25067	246958	434.453	46.1136	179.262	siCON	positive
25068	330503	75.8454	69.3792	5.49814	siCON	negative
25069	340911	73.7361	75.5932	1.84028	siCON	negative
25070	307372	55.8302	66.8719	2.56279	siCON	negative
25071	603075	31.2446	49.8701	2.94864	siCON	negative
25072	214794	71.6228	37.2554	11.1956	siCON	positive
25073	263428	36.3988	37.2956	2.71924	siCON	negative
25074	544738	14.7085	19.6121	1.60047	siCON	negative
25075	306650	48.0263	51.098	2.92112	siCON	negative
25076	218031	76.3743	76.5459	2.3805	siCON	negative
25077	303307	50.2417	54.5686	2.56053	siCON	negative
25078	570248	121.585	122.532	4.179	siCON	negative
25079	322213	66.1737	67.1088	1.91528	siCON	negative
25080	301949	59.6346	61.244	3.0096	siCON	negative
25081	665731	98.7643	117.981	4.44179	siCON	negative
25082	134977	222.28	32.6693	58.033	siCON	positive
25083	457947	63.6347	36.3343	6.1528	siCON	positive
25084	250743	84.884	85.3068	4.52704	siCON	negative
25085	490802	83.6064	86.9383	1.46984	siCON	negative
25086	579858	78.3254	84.3193	3.51779	siCON	negative
25087	375133	44.671	46.864	2.89772	siCON	negative
25088	255222	74.2847	78.2629	3.36645	siCON	negative
25089	320654	60.237	67.7002	3.35819	siCON	negative
25090	306950	53.4287	55.9581	3.37954	siCON	negative
25091	279847	323.369	76.4247	58.9738	siCON	positive
25092	395957	40.7253	42.1661	2.61871	siCON	negative
25093	233952	44.5047	41.8769	1.9341	siCON	negative
25094	277280	47.376	47.1759	2.84671	siCON	negative
25095	541963	62.3573	52.8584	2.36483	siCON	negative
25097	242617	71.7833	69.6206	2.65582	siCON	negative
25098	532233	97.9098	91.9972	3.40165	siCON	negative
25099	211912	140.277	138.358	1.52291	siCON	negative
25100	562633	40.2962	47.4977	2.79366	siCON	negative
25101	183753	122.789	125.7	2.19614	siCON	negative
25102	349265	75.3213	76.6385	2.77226	siCON	negative
25104	263663	85.7904	83.3928	2.87396	siCON	negative
25106	285830	59.0472	52.0302	2.56518	siCON	negative
25107	358596	59.7917	60.3065	2.5519	siCON	negative
25108	275239	59.1296	52.4751	2.90573	siCON	negative
25109	460937	82.7987	82.818	3.07461	siCON	negative
25110	143835	65.279	63.1071	2.84546	siCON	negative
25111	338555	96.6587	107.13	5.58023	siCON	negative
25112	641478	144.705	162.245	4.29305	siCON	negative
25113	276585	71.7499	74.9099	2.71929	siCON	negative
25114	245698	60.9556	52.8315	3.73672	siCON	negative
25115	551856	25.8668	36.2033	2.54186	siCON	negative
25116	402194	76.1357	76.8349	2.03779	siCON	negative
25117	298089	273.858	46.5231	42.4092	siCON	positive
25118	263207	95.1164	70.0615	6.27512	siCON	positive
25119	319484	82.6549	65.7565	3.89442	siCON	negative
25120	355817	87.4388	89.3475	2.93553	siCON	negative
25121	205028	51.8278	48.9413	2.80605	siCON	negative
25122	594466	78.4303	77.3751	2.82443	siCON	negative
25123	183988	46.3698	46.0086	2.01501	siCON	negative
25124	286089	51.3721	56.4993	1.76401	siCON	negative
25125	525600	78.701	77.6492	1.7889	siCON	negative
25126	329796	118.176	120.206	3.13749	siCON	negative
25127	225005	277.695	51.6474	51.3733	siCON	positive
25129	297001	149.409	31.4369	26.7734	siCON	positive
25130	155868	41.4649	42.7294	3.37619	siCON	negative
25131	556674	119.148	107.578	2.64826	siCON	negative
25132	464507	199.467	63.7204	40.2546	siCON	positive
25133	181614	402.11	78.4496	184.223	siCON	positive
25134	519265	89.4185	95.5533	2.99332	siCON	negative
25135	195263	58.7499	62.4812	1.52107	siCON	negative
25136	248869	84.946	64.131	4.63478	siCON	negative
25137	279267	79.6412	101.642	5.82184	siCON	positive
25138	341606	114.761	71.8257	13.3456	siCON	positive
25139	247413	62.0797	99.6891	5.93082	siCON	positive
25140	230473	90.1537	61.6581	6.19152	siCON	positive
25141	259261	75.4204	68.7763	3.15735	siCON	negative
25142	531382	67.4105	71.694	2.45195	siCON	negative
25143	149845	84.1711	85.7827	2.13466	siCON	negative
25144	504535	73.5195	69.5588	1.14511	siCON	negative
25145	186174	62.4354	31.2202	9.00828	siCON	positive
25146	243363	357.574	70.8629	72.9192	siCON	positive
25147	617855	85.0958	78.243	1.8705	siCON	negative
25148	196498	91.2549	109.726	3.84624	siCON	negative
25149	245668	47.6525	51.2003	2.61166	siCON	negative
25150	582108	89.4628	102.35	2.44432	siCON	negative
25151	222660	40.2592	45.8633	1.65306	siCON	negative
25152	244799	61.2177	63.858	2.66139	siCON	negative
25153	228371	313.489	69.5262	92.5375	siCON	positive
25154	297153	126.822	155.024	10.397	siCON	positive
25155	293696	70.0785	75.6853	2.47769	siCON	negative
25156	189442	69.1087	60.7574	2.60533	siCON	negative
25157	221666	192.768	35.0364	44.6801	siCON	positive
25158	528495	95.9143	94.138	2.16554	siCON	negative
25159	362160	40.4747	36.6049	5.56242	siCON	negative
25160	443299	95.0717	113.934	1.39643	siCON	negative
25161	343621	81.2724	50	9.79827	siCON	positive
25163	415316	125.945	133.47	2.61055	siCON	negative
25164	261712	334.043	48.1559	255.598	siCON	positive
25165	400349	92.1698	106.018	2.42917	siCON	negative
25166	341932	82.6594	83.8118	2.18933	siCON	negative
25167	364997	95.3385	114.188	2.81971	siCON	negative
25168	249286	90.2976	88.5095	6.04091	siCON	positive
25169	309150	95.2727	111.735	3.29914	siCON	negative
25170	287926	86.76	45.2455	14.7894	siCON	positive
25171	543610	92.3266	85.0805	2.2762	siCON	negative
25172	459043	78.0201	91.2275	1.95437	siCON	negative
25173	596695	72.0371	78.8182	2.14829	siCON	negative
25174	428112	91.7515	48.3084	12.0337	siCON	positive
25175	584434	103.066	108.84	3.53577	siCON	negative
25176	241427	182.062	89.8285	21.1706	siCON	positive
25177	478665	90.6483	98.69	2.30117	siCON	negative
25178	276824	18.8747	29.6517	2.55614	siCON	negative
25179	551531	79.7047	94.7394	2.17318	siCON	negative
25180	563945	88.1272	97.935	3.17474	siCON	negative
25181	614988	63.3164	60.5884	2.1085	siCON	negative
25182	284754	37.0571	57.0326	3.53156	siCON	negative
25183	454449	67.2105	79.5839	2.52158	siCON	negative
25184	248108	356.828	44.6537	273.863	siCON	positive
25185	607816	60.6529	105.45	3.38624	siCON	negative
25186	605829	25.5797	37.7519	1.8736	siCON	negative
25188	267392	30.2766	48.6747	3.22512	siCON	negative
25189	481811	76.1882	71.8435	1.89338	siCON	negative
25190	240233	186.71	30.3953	41.9462	siCON	positive
25191	298397	105.611	94.3075	4.02212	siCON	negative
25193	274212	94.4913	97.4306	4.57538	siCON	negative
25195	274397	95.7008	99.7548	3.55372	siCON	negative
25196	667888	88.8758	118.593	14.0304	siCON	positive
25197	613500	235.208	43.1039	81.8181	siCON	positive
25198	277657	72.6368	74.1474	2.1964	siCON	negative
25200	269866	73.4042	76.1239	2.19982	siCON	negative
25201	562523	113.598	127.706	2.5928	siCON	negative
25202	577403	89.3672	94.6284	2.58106	siCON	negative
25203	214887	63.3006	49.6347	6.36757	siCON	positive
25204	352969	293.104	59.8567	91.6933	siCON	positive
25205	602054	41.201	63.1344	3.30469	siCON	negative
25206	510589	96.6252	104.902	2.37198	siCON	negative
25207	229211	61.7299	76.677	2.00718	siCON	negative
25208	509116	87.5495	94.8738	5.54493	siCON	negative
25209	228672	182.379	70.5236	50.2293	siCON	positive
25210	256636	144.939	22.6193	31.3803	siCON	positive
25211	150830	44.856	49.9155	2.92418	siCON	negative
25212	448356	240.633	57.9129	113.476	siCON	positive
25213	147784	45.5961	57.0892	2.85005	siCON	negative
25214	563073	76.0115	123.231	5.01086	siCON	negative
25215	319349	415.864	99.4125	121.807	siCON	positive
25216	202769	93.071	77.86	8.21854	siCON	positive
25217	286223	47.5257	53.8208	2.49897	siCON	negative
25218	260268	84.5415	93.9497	3.26695	siCON	negative
25220	227066	74.0052	78.853	1.68469	siCON	negative
25221	357704	106.15	119.468	3.44693	siCON	negative
25222	550305	42.4941	98.5596	7.84706	siCON	positive
25223	121106	71.1587	75.2244	1.88141	siCON	negative
25224	263561	93.7505	113.031	2.54715	siCON	negative
25225	497971	149.572	100.117	25.8984	siCON	positive
25226	508315	116.891	114.72	2.58198	siCON	negative
25227	386888	68.8583	77.2143	2.38003	siCON	negative
25228	480620	94.8305	101.342	2.28235	siCON	negative
25229	248999	79.9784	79.3526	3.06935	siCON	negative
25230	547439	77.1322	69.929	1.61506	siCON	negative
25231	303763	74.1029	94.1313	8.60753	siCON	positive
25232	382091	60.3677	68.2175	2.13698	siCON	negative
25233	296780	88.6346	102.787	3.32554	siCON	negative
25234	521832	106.035	116.056	4.50724	siCON	negative
25235	357622	59.7226	74.4599	6.46799	siCON	positive
25236	188484	85.274	79.8634	2.89217	siCON	negative
25238	386144	34.668	57.9813	1.21038	siCON	negative
25239	312932	77.8711	86.6685	1.66271	siCON	negative
25240	302604	102.841	114.639	2.43777	siCON	negative
25241	306363	55.2327	63.1445	2.05851	siCON	negative
25242	351307	34.983	48.0737	2.26531	siCON	negative
25243	310855	66.6077	74.0339	2.61166	siCON	negative
25244	238855	50.9969	27.4352	21.2808	siCON	positive
25245	294864	87.1045	92.9806	2.96293	siCON	negative
25246	315893	72.58	79.4026	3.08553	siCON	negative
25247	276410	65.0789	64.8626	2.19532	siCON	negative
25248	209885	36.7779	32.9571	2.50095	siCON	negative
25249	148116	113.779	121.413	2.30806	siCON	negative
25250	261667	55.1292	55.04	2.48464	siCON	negative
25251	262271	66.5552	55.713	4.65177	siCON	negative
25252	260229	149.499	91.1748	13.4616	siCON	positive
25253	106772	176.542	53.3413	27.6115	siCON	positive
25254	228534	215.56	62.4738	31.5988	siCON	positive
25255	117222	202.32	58.9675	30.1919	siCON	positive
25256	413146	75.8415	75.1278	14.8763	siCON	positive
25257	255418	70.4402	52.981	5.15855	siCON	negative
25258	265420	61.6312	56.3479	2.29866	siCON	negative
25259	263670	66.3044	60.4617	2.32079	siCON	negative
25260	263538	80.2516	59.0169	5.7299	siCON	positive
25261	598728	147.755	281.679	104.996	siCON	positive
25262	278306	74.4078	61.2628	3.25973	siCON	negative
25263	255311	57.5931	51.5722	3.50205	siCON	negative
25264	263174	53.7807	57.0955	18.7788	siCON	positive
25265	516645	92.7789	94.8404	2.49029	siCON	negative
25266	244253	112.356	68.8678	8.97519	siCON	positive
25267	272442	85.6304	82.0119	2.97781	siCON	negative
25268	568126	78.1698	67.9426	4.40402	siCON	negative
25271	118588	76.2981	77.2881	2.38875	siCON	negative
25272	450363	294.208	72.038	93.8736	siCON	positive
25274	569395	65.0666	56.2123	2.44511	siCON	negative
25275	289573	106.031	90.1189	17.0362	siCON	positive
25276	295118	39.2991	45.7827	2.33821	siCON	negative
25277	255956	69.9164	53.1547	2.10421	siCON	negative
25278	284733	83.8474	70.6282	18.5325	siCON	positive
25279	573922	55.2675	88.9776	20.2322	siCON	positive
25280	579770	83.5626	85.809	6.19576	siCON	positive
25281	244894	54.3783	46.6254	2.72517	siCON	negative
25282	142599	83.9258	57.6751	3.04878	siCON	negative
25283	287032	56.2381	64.8551	24.7154	siCON	positive
25284	579412	48.3331	57.0262	20.6684	siCON	positive
25285	274311	65.5783	60.6734	22.1656	siCON	positive
25286	468932	128.25	108.285	10.8975	siCON	positive
25287	608044	136.322	139.563	35.0045	siCON	positive
25288	249045	53.4663	49.4343	2.83712	siCON	negative
25289	510794	56.782	59.5593	3.92906	siCON	negative
25290	274222	49.5127	56.3365	29.8783	siCON	positive
25291	401238	70.8996	79.3479	15.5813	siCON	positive
25292	554010	117.982	137.975	14.8581	siCON	positive
25293	297975	58.9887	55.6895	34.3288	siCON	positive
25294	291733	87.3183	83.4112	2.06826	siCON	negative
25295	278359	87.6408	83.5412	7.73456	siCON	positive
25296	303552	155.805	100.967	699.371	siCON	positive
25297	251389	75.5062	68.8005	3.60518	siCON	negative
25298	331010	81.3564	78.5512	16.6829	siCON	positive
25299	410671	121.266	130.689	2.72396	siCON	negative
25300	412649	126.898	147.384	5.81702	siCON	positive
25301	633770	68.7073	78.4149	17.3615	siCON	positive
25302	436855	80.0673	86.663	29.5443	siCON	positive
25303	289216	33.0686	24.5375	345.367	siCON	positive
25304	291238	80.3664	84.3947	14.0857	siCON	positive
25305	630373	94.9117	92.681	43.5193	siCON	positive
25306	593497	116.721	108.797	39.3224	siCON	positive
25307	251035	57.9305	52.8492	2.97407	siCON	negative
25308	229034	61.2882	64.7042	2.35362	siCON	negative
25309	630485	73.0539	98.0586	7.35552	siCON	positive
25310	180277	119.919	149.067	20.151	siCON	positive
25311	282523	92.2945	93.1868	15.9482	siCON	positive
25312	512747	109.749	44.2447	15.5479	siCON	positive
25313	119167	112.693	141.334	20.9316	siCON	positive
25314	399683	69.3169	73.8173	9.05916	siCON	positive
25315	371579	58.9652	63.9425	1.97304	siCON	negative
25316	299057	74.2654	72.6807	14.8897	siCON	positive
25317	528127	78.9828	82.0658	2.63011	siCON	negative
25318	550348	103.348	113.435	9.74093	siCON	positive
25320	162261	61.4976	60.701	6.85137	siCON	positive
25321	622482	253.624	65.0009	61.6866	siCON	positive
25322	273366	20.8799	38.2919	23.5995	siCON	positive
25323	203383	132.598	78.1278	44.3416	siCON	positive
25324	617587	101.761	98.6321	33.0848	siCON	positive
25326	231104	170.628	49.0073	50.3335	siCON	positive
25327	356148	83.4638	79.8065	29.1079	siCON	positive
25328	274721	78.3832	78.5854	12.3299	siCON	positive
25330	266024	414.509	69.8524	269.613	siCON	positive
25331	383315	81.1549	75.4121	27.9651	siCON	positive
25332	248344	183.09	27.1026	66.1457	siCON	positive
25333	298814	193.3	81.4819	29.5497	siCON	positive
25334	281679	80.2517	77.3151	19.3938	siCON	positive
25335	626782	74.1476	78.4833	32.8436	siCON	positive
25336	217507	62.766	55.7691	5.47027	siCON	negative
25337	231138	9.18463	11.7175	10.4962	siCON	positive
25338	600312	111.626	108.443	3.06971	siCON	negative
25339	542187	85.6332	80.2154	32.958	siCON	positive
25340	277877	367.366	75.9571	131.064	siCON	positive
25341	623257	45.0821	53.3177	23.6136	siCON	positive
25342	414159	77.6028	86.4791	20.1618	siCON	positive
25343	234096	56.235	53.867	10.3361	siCON	positive
25344	649475	133.534	144.499	36.1008	siCON	positive
25345	400959	176.215	214.628	19.8567	siCON	positive
25346	243138	59.2863	55.0033	12.6837	siCON	positive
25347	263536	66.3791	67.5728	6.14724	siCON	positive
25348	298503	64.3572	52.5317	17.5396	siCON	positive
25349	158772	10.9294	18.8105	2.2355	siCON	negative
25350	191720	304.694	58.7596	153.444	siCON	positive
25351	165354	95.1008	32.6208	51.2684	siCON	positive
25352	317413	76.8892	74.0482	81.4589	siCON	positive
25354	257443	91.2164	25.2809	72.1884	siCON	positive
25355	130385	24.9938	34.2519	2.24256	siCON	negative
25356	298043	72.3003	67.9279	2.92012	siCON	negative
25357	291123	73.5917	88.3242	27.9638	siCON	positive
25358	342547	107.122	59.0101	14.5238	siCON	positive
25359	210848	63.117	66.7094	41.8701	siCON	positive
25360	309675	82.3854	81.2051	23.5795	siCON	positive
25361	251162	58.1901	62.5307	2.69763	siCON	negative
25362	378517	111.063	114.744	64.76	siCON	positive
25363	217389	59.1069	64.0805	45.0667	siCON	positive
25364	177220	32.001	38.1837	3.74298	siCON	negative
25365	278934	57.5062	56.1742	3.40993	siCON	negative
25366	405265	94.0294	105.011	4.49507	siCON	negative
25367	254534	70.4683	74.2674	3.83221	siCON	negative
25368	494926	41.9859	50.8281	4.80494	siCON	negative
25369	427605	75.447	86.7107	3.3457	siCON	negative
25370	320394	81.9229	86.678	4.15272	siCON	negative
25371	258643	315.007	52.5795	497.081	siCON	positive
25372	226068	69.1673	70.3687	5.05312	siCON	negative
25373	234972	54.2304	53.7647	3.35171	siCON	negative
25374	230567	273.016	57.173	124.998	siCON	positive
25375	247791	29.8874	31.6661	2.7774	siCON	negative
25376	227525	84.2035	83.6939	5.73851	siCON	positive
25377	317192	23.0683	53.1928	15.2139	siCON	positive
25378	128770	59.6789	58.4145	4.93328	siCON	negative
25379	319039	98.5728	104.053	5.17024	siCON	negative
25380	556509	115.976	143.254	5.0913	siCON	negative
25381	370073	48.5666	50.1812	3.20514	siCON	negative
25382	332455	222.341	40.2775	120.713	siCON	positive
25383	383916	44.683	53.143	2.25594	siCON	negative
25384	337291	143.09	164.258	6.96105	siCON	positive
25385	548275	51.711	56.582	5.57518	siCON	negative
25386	493288	60.777	69.5551	3.26756	siCON	negative
25387	639371	79.7756	97.3468	3.13736	siCON	negative
25388	294337	17.3495	24.508	4.73744	siCON	negative
25389	600507	70.9322	153.817	14.4489	siCON	positive
25390	278909	63.1727	66.0451	4.26345	siCON	negative
25391	306812	19.304	30.8262	4.98343	siCON	negative
25392	382896	68.3442	72.5567	4.96933	siCON	negative
25393	313990	90.6803	76.9172	10.5886	siCON	positive
25394	590868	70.7102	69.2676	4.33687	siCON	negative
25395	268629	28.3344	41.679	2.93879	siCON	negative
25396	665812	57.5551	52.2049	4.09298	siCON	negative
25397	290621	74.8489	78.5295	4.04931	siCON	negative
25398	424625	72.4829	125.938	14.1622	siCON	positive
25399	265570	55.3268	58.8831	3.01936	siCON	negative
25400	181012	44.4915	58.7556	4.0096	siCON	negative
25401	550884	82.7376	78.5823	3.61249	siCON	negative
25402	639531	117.421	177.723	12.6201	siCON	positive
25403	441921	110.353	75.9172	34.4852	siCON	positive
25404	227088	439.111	46.8934	149.645	siCON	positive
25405	360781	95.2201	113.609	4.17577	siCON	negative
25406	253809	95.738	117.862	5.65628	siCON	negative
25407	359449	100.505	34.249	48.0248	siCON	positive
25408	284646	48.9929	52.0846	3.34764	siCON	negative
25409	602026	93.3596	98.7684	3.51835	siCON	negative
25410	345088	82.157	109.923	4.96031	siCON	negative
25411	349685	115.079	129.377	17.1323	siCON	positive
25412	415743	144.799	137.737	25.7786	siCON	positive
25413	280643	504.675	111.779	184.434	siCON	positive
25414	292299	91.4428	105.543	7.44449	siCON	positive
25415	399663	65.0116	76.5945	7.83419	siCON	positive
25416	554346	98.4856	66.5731	16.4255	siCON	positive
25417	278787	70.573	74.2302	4.15775	siCON	negative
25418	539801	74.5823	81.6994	4.30666	siCON	negative
25419	424714	312.064	121.802	467.677	siCON	positive
25420	260273	208.885	35.7221	58.7959	siCON	positive
25421	307477	198.703	115.799	475.346	siCON	positive
25422	279344	81.9808	96.4076	5.87879	siCON	positive
25423	260872	62.0064	66.132	5.85602	siCON	positive
25424	351533	125.812	103.908	16.1364	siCON	positive
25425	579924	77.1874	103.408	2.89743	siCON	negative
25426	465409	356.187	123.286	398.753	siCON	positive
25427	666889	22.4486	53.1714	8.48245	siCON	positive
25428	668849	28.2176	55.3494	6.36345	siCON	positive
25429	256861	74.7911	76.1366	4.89535	siCON	negative
25430	386925	161.846	109.301	26.4502	siCON	positive
25431	570631	94.2252	71.4731	538.987	siCON	positive
25432	232805	68.8982	62.4877	8.76523	siCON	positive
25433	560949	81.482	109.63	3.79436	siCON	negative
25434	272416	70.3165	64.7552	4.68101	siCON	negative
25435	285632	73.9207	73.2021	6.22501	siCON	positive
25436	515346	96.114	148.915	13.6086	siCON	positive
25437	213117	91.9753	105.542	4.27024	siCON	negative
25438	322521	204.809	75.9184	47.8866	siCON	positive
25439	511781	64.922	72.5412	2.04559	siCON	negative
25440	355116	79.0347	94.0561	5.95768	siCON	positive
25441	239513	98.9697	114.1	4.86391	siCON	negative
25442	246764	269.159	55.1508	101.384	siCON	positive
25443	258041	87.9197	100.76	5.62067	siCON	negative
25444	492943	99.9046	122.276	5.51808	siCON	negative
25445	583629	35.6045	62.649	4.9597	siCON	negative
25446	228736	40.0108	43.1665	3.26831	siCON	negative
25448	246847	39.2963	42.3252	2.80871	siCON	negative
25449	463401	124.858	94.3309	23.3996	siCON	positive
25450	273586	90.4986	60.795	14.3287	siCON	positive
25451	641842	846.07	199.52	581.928	siCON	positive
25452	344934	93.2737	84.2914	15.2891	siCON	positive
25453	300222	96.3383	93.6331	14.4965	siCON	positive
25454	343738	136.952	73.7235	14.8806	siCON	positive
25455	324371	117.031	66.8164	11.913	siCON	positive
25456	250864	209.747	65.8651	47.0778	siCON	positive
25457	598500	82.111	80.2095	3.49313	siCON	negative
25458	744114	114.114	112.859	6.97841	siCON	positive
25459	486336	79.689	78.3463	6.01102	siCON	positive
25461	375990	47.8519	56.0091	3.84179	siCON	negative
25462	614581	67.0309	66.2721	4.23911	siCON	negative
25463	346422	54.2225	55.8244	2.73524	siCON	negative
25464	679311	54.864	52.8139	3.7999	siCON	negative
25465	515372	144.971	111.384	174.518	siCON	positive
25466	252311	22.482	30.3467	2.72427	siCON	negative
25467	588252	84.3679	96.9736	3.52795	siCON	negative
25468	570442	231.853	82.834	142.483	siCON	positive
25469	313100	16.1065	24.6072	3.43583	siCON	negative
25470	340016	18.4901	27.577	3.7882	siCON	negative
25471	346900	45.2181	52.0305	2.23696	siCON	negative
25472	554452	72.6474	74.5049	5.03532	siCON	negative
25473	491106	42.5659	41.2648	2.94869	siCON	negative
25474	501967	41.5624	54.8351	3.48581	siCON	negative
25475	176681	22.1145	29.4598	3.16934	siCON	negative
25476	597150	106.86	112.811	4.45536	siCON	negative
25477	278455	47.7371	65.2045	2.36581	siCON	negative
25478	416937	90.5888	94.7188	5.31872	siCON	negative
25479	480612	79.1298	61.9864	15.149	siCON	positive
25480	268742	49.4077	51.5429	2.9915	siCON	negative
25481	571593	55.6945	59.6402	3.34185	siCON	negative
25482	448461	66.7449	70.1992	3.34911	siCON	negative
25483	507836	58.2902	64.9939	3.66935	siCON	negative
25484	368538	80.3086	85.1471	2.77024	siCON	negative
25485	388867	73.9729	78.2461	2.68822	siCON	negative
25486	272068	136.392	70.7037	27.1929	siCON	positive
25487	234257	69.1673	68.0829	3.25465	siCON	negative
25488	549033	47.0958	50.6868	2.44637	siCON	negative
25489	195843	144.89	57.2381	23.5782	siCON	positive
25490	423499	60.8843	76.2231	2.18353	siCON	negative
25491	487793	48.4544	52.0115	2.01813	siCON	negative
25492	269855	61.4221	64.8793	2.39359	siCON	negative
25493	243353	267.837	64.5164	374.186	siCON	positive
25494	399733	46.3249	43.3525	11.3065	siCON	positive
25495	234578	68.3057	68.3083	2.87755	siCON	negative
25496	456277	59.5637	71.2054	1.34186	siCON	negative
25497	606453	85.214	128.27	8.6737	siCON	positive
25498	399553	51.2762	61.4619	1.58297	siCON	negative
25500	257963	49.2295	59.0897	2.03221	siCON	negative
25501	550703	74.5034	80.353	1.669	siCON	negative
25502	267652	41.4461	50.0423	3.1645	siCON	negative
25503	555871	69.1831	70.7979	2.17717	siCON	negative
25504	445880	93.9268	92.529	12.6598	siCON	positive
25505	711572	81.0944	99.818	1.66693	siCON	negative
25506	422655	64.2408	64.5141	1.96578	siCON	negative
25508	625188	82.1604	96.7417	2.7724	siCON	negative
25509	136175	269.233	58.6153	264.374	siCON	positive
25510	276786	72.9226	79.18	2.985	siCON	negative
25511	307647	61.6974	62.7755	3.49686	siCON	negative
25512	568029	46.3568	52.0548	1.94285	siCON	negative
25513	525842	80.3544	98.9881	1.69216	siCON	negative
25514	143858	74.8568	83.4408	2.49224	siCON	negative
25515	276607	43.161	44.096	1.87437	siCON	negative
25516	286308	45.0887	43.9408	1.77816	siCON	negative
25517	180776	81.9348	96.0486	2.72315	siCON	negative
25518	268336	57.9703	54.7068	2.73371	siCON	negative
25519	379840	79.5173	91.3231	2.87075	siCON	negative
25520	197231	78.2681	72.4789	6.77192	siCON	positive
25521	261770	28.5184	31.1085	5.39623	siCON	negative
25522	352293	134.783	71.1176	29.322	siCON	positive
25523	412223	75.804	93.0259	3.11512	siCON	negative
25524	312340	11.208	14.9554	7.55086	siCON	positive
25525	221419	76.9317	95.9567	2.0847	siCON	negative
25526	327298	96.471	53.6277	12.0396	siCON	positive
25527	443073	31.5687	42.5021	2.66926	siCON	negative
25528	266174	55.5974	52.377	2.29661	siCON	negative
25529	291140	67.652	82.046	3.38912	siCON	negative
25530	455770	79.815	88.4465	2.48674	siCON	negative
25531	562835	89.5009	108.503	3.35832	siCON	negative
25532	442735	78.4406	95.0505	3.08201	siCON	negative
25533	265896	60.9248	63.7761	4.91027	siCON	negative
25534	750367	52.0296	65.5031	5.19581	siCON	negative
25536	325607	78.736	98.9441	3.24115	siCON	negative
25537	401619	65.0712	80.3218	1.72275	siCON	negative
25538	355728	48.9407	59.0216	2.0609	siCON	negative
25539	243607	344.039	46.9952	142.856	siCON	positive
25540	465619	76.1872	77.6154	2.81018	siCON	negative
25541	298530	281.092	43.8884	110.067	siCON	positive
25542	368612	494.154	154.847	413.89	siCON	positive
25543	501117	53.6025	72.1538	2.61622	siCON	negative
25544	300732	191.499	58.9671	36.6273	siCON	positive
25545	292470	113.78	57.4936	16.7885	siCON	positive
25546	381379	21.8443	38.5167	5.87579	siCON	positive
25547	294694	30.5494	45.3594	5.8294	siCON	positive
25548	423387	198.061	117.551	64.953	siCON	positive
25549	659968	35.2366	56.0124	2.42168	siCON	negative
25550	287891	200.122	86.5261	388.171	siCON	positive
25552	319121	139.161	46.536	22.5046	siCON	positive
25553	605416	36.88	52.7855	2.45355	siCON	negative
25554	528899	99.9537	108.414	1.63618	siCON	negative
25555	615576	33.2346	45.3343	1.69088	siCON	negative
25556	311489	67.9692	68.0431	4.5775	siCON	negative
25557	522347	100.903	108.778	2.79569	siCON	negative
25558	280475	62.3495	65.3392	2.81152	siCON	negative
25559	623933	110.903	244.467	17.2982	siCON	positive
25560	704085	88.7139	120.709	10.4748	siCON	positive
25561	253447	59.0073	61.0367	2.3034	siCON	negative
25562	468066	84.8657	92.7579	2.49318	siCON	negative
25563	274323	74.2297	69.5359	4.43748	siCON	negative
25564	533331	95.6973	95.297	1.91769	siCON	negative
25565	250250	23.227	47.7754	1.29728	siCON	negative
25566	685032	108.459	117.071	2.25533	siCON	negative
25567	324559	99.2714	130.789	2.75534	siCON	negative
25568	546740	103.012	135.498	2.4083	siCON	negative
25569	554529	77.7499	73.2564	3.49715	siCON	negative
25570	344304	46.7241	54.0126	1.78883	siCON	negative
25571	302168	22.2154	38.8606	12.3111	siCON	positive
25572	312849	278.507	63.8404	80.4098	siCON	positive
25573	320480	45.7612	43.8642	2.89312	siCON	negative
25574	587898	193.112	250.073	13.3626	siCON	positive
25575	262822	58.9066	45.1025	4.12906	siCON	negative
25576	260033	26.8503	19.2558	3.54777	siCON	negative
25577	575263	103.61	130.221	3.05263	siCON	negative
25578	234950	237.738	62.0485	55.8938	siCON	positive
25579	293629	107.117	40.4735	19.2089	siCON	positive
25580	325390	57.1483	71.6923	2.60658	siCON	negative
25581	267086	180.804	27.2251	37.6508	siCON	positive
25582	255230	19.5186	34.0709	1.94032	siCON	negative
25583	212623	58.8475	54.4734	4.07546	siCON	negative
25584	108662	61.8613	54.3967	5.88981	siCON	positive
25585	684972	118.243	143.9	12.7043	siCON	positive
25586	138257	73.6851	61.3455	6.39003	siCON	positive
25587	255759	187.538	41.0205	53.9408	siCON	positive
25588	240779	54.0885	47.1443	3.93705	siCON	negative
25589	247284	53.5365	57.3828	1.22829	siCON	negative
25590	304571	54.3224	62.496	1.88249	siCON	negative
25591	220857	44.7836	52.5714	3.10058	siCON	negative
25592	292146	151.81	25.8666	85.6552	siCON	positive
25593	108728	64.6669	48.4228	5.68553	siCON	negative
25594	130440	72.8567	55.2255	6.08727	siCON	positive
25595	326882	109.317	63.0434	12.3724	siCON	positive
25596	247384	96.201	36.4805	15.2283	siCON	positive
25597	595535	140.305	58.0187	34.5224	siCON	positive
25598	442950	53.2222	58.7481	2.05964	siCON	negative
25599	563908	87.3446	118.486	2.33251	siCON	negative
25600	204295	73.8464	27.3084	214.533	siCON	positive
25601	151730	6.26959	12.6365	1.43446	siCON	negative
25602	424080	32.2643	46.1742	2.66393	siCON	negative
25603	260299	270.759	77.4775	51.0582	siCON	positive
25604	424911	282.333	102.159	67.128	siCON	positive
25605	569509	43.1384	65.218	2.54545	siCON	negative
25606	493432	54.9434	58.8809	1.65775	siCON	negative
25607	499744	64.2253	68.0139	1.36414	siCON	negative
25608	566252	81.9459	89.1669	3.06958	siCON	negative
25610	310833	90.4602	106.392	2.88939	siCON	negative
25611	480799	52.5904	58.4096	1.26128	siCON	negative
25613	648825	109.735	137.866	3.00493	siCON	negative
25614	140948	147.434	198.525	1.27793	siCON	negative
25615	180455	86.6031	112.817	4.86453	siCON	negative
25616	371382	82.095	81.0225	1.45217	siCON	negative
25617	152914	44.4958	52.2782	6.08223	siCON	positive
25618	302062	63.0537	69.9691	2.54248	siCON	negative
25619	357457	87.3393	95.8574	2.43911	siCON	negative
25620	178900	88.674	117.703	4.296	siCON	negative
25621	594252	122	75.2321	19.902	siCON	positive
25622	700760	112.109	120.999	2.97505	siCON	negative
25623	560033	103.407	109.584	3.21884	siCON	negative
25624	540874	114.578	135.812	2.54607	siCON	negative
25625	567466	54.7908	59.2115	2.68841	siCON	negative
25626	470270	128.55	149.354	2.67877	siCON	negative
25627	545328	81.8177	110.965	2.19573	siCON	negative
25628	363422	66.3116	64.7046	2.71174	siCON	negative
25629	282044	331.621	172.551	445.603	siCON	positive
25630	296543	159.489	55.7251	40.5977	siCON	positive
25631	310865	71.9322	75.9548	2.94328	siCON	negative
25632	273568	53.8604	28.5657	9.27986	siCON	positive
25633	152281	142.338	60.5921	23.0495	siCON	positive
25634	515666	348.285	142.376	541.371	siCON	positive
25636	163744	220.745	24.4994	131.1	siCON	positive
25637	536434	53.9338	64.0181	2.02312	siCON	negative
25638	629244	77.5627	103.459	3.87695	siCON	negative
25639	329073	72.8759	77.1353	5.82468	siCON	positive
25640	351765	65.9199	85.5296	2.36017	siCON	negative
25642	542153	24.8916	14.9421	7.53627	siCON	positive
25643	391441	71.0348	77.0779	1.86081	siCON	negative
25644	732446	167.333	315.193	14.4895	siCON	positive
25645	324095	64.8354	64.2842	1.86117	siCON	negative
25646	257052	74.8034	38.2538	13.9889	siCON	positive
25647	449526	83.3203	92.5385	3.27563	siCON	negative
25648	422244	58.7678	65.8412	1.91846	siCON	negative
25649	444140	74.0527	81.234	2.3854	siCON	negative
25650	269722	71.709	70.9267	1.99403	siCON	negative
25651	752675	81.3234	95.0579	3.43671	siCON	negative
25652	263499	289.99	39.5784	65.467	siCON	positive
25653	668155	32.3307	69.212	11.3932	siCON	positive
25654	386732	105.902	49.0893	18.8935	siCON	positive
25655	151738	239.605	25.3189	94.059	siCON	positive
25656	323110	57.3602	93.8407	6.71452	siCON	positive
25657	327838	273.767	104.869	476.362	siCON	positive
25658	215595	185.849	26.1751	40.0316	siCON	positive
25659	273167	20.3294	35.5954	1.80711	siCON	negative
25660	291113	342.948	56.8462	104.635	siCON	positive
25661	392480	95.2216	131.685	95.0571	siCON	positive
25662	293310	57.4556	73.3824	2.87056	siCON	negative
25663	278770	51.8299	34.3896	8.09046	siCON	positive
25664	571680	34.976	53.1928	2.75721	siCON	negative
25665	583002	174.274	123.697	28.9357	siCON	positive
25666	273511	89.5074	61.4674	10.3672	siCON	positive
25667	230162	70.4616	140.946	57.0312	siCON	positive
25668	579393	78.1083	194.397	75.2734	siCON	positive
25669	662061	235.244	70.3662	476.308	siCON	positive
25670	270148	195.651	78.9308	33.5179	siCON	positive
25672	437128	85.4794	101.272	4.64534	siCON	negative
25673	605869	76.722	85.1448	1.90851	siCON	negative
25674	461481	81.2706	90.4963	1.83298	siCON	negative
25675	376284	159.648	134.09	15.6101	siCON	positive
25676	615835	35.2546	69.9357	9.64506	siCON	positive
25677	576568	61.5522	67.9119	3.84698	siCON	negative
25678	438442	65.7191	80.397	3.11202	siCON	negative
25679	365156	69.0388	74.2657	2.79665	siCON	negative
25680	265341	210.396	26.7678	65.2648	siCON	positive
25681	253363	58.0326	60.7913	2.34396	siCON	negative
25682	483826	72.4966	81.6445	1.80249	siCON	negative
25683	663912	76.8675	99.0068	2.56035	siCON	negative
25684	378086	85.4478	102.221	2.64967	siCON	negative
25685	263977	61.2776	65.2925	2.75896	siCON	negative
25686	386892	57.1355	67.138	1.66869	siCON	negative
25687	354130	70.2244	78.5578	2.29315	siCON	negative
25688	502637	38.5446	33.5834	32.5106	siCON	positive
25689	547908	35.9427	78.7105	2.39103	siCON	negative
25690	492758	73.3626	90.2277	3.36293	siCON	negative
25691	631911	39.0232	63.817	2.28603	siCON	negative
25692	308489	248.827	27.417	66.7587	siCON	positive
25693	167147	59.3309	70.9897	3.54639	siCON	negative
25694	454733	62.0485	66.7779	1.29608	siCON	negative
25695	316511	115.521	181.24	291.326	siCON	positive
25696	204434	435.742	75.5863	250.035	siCON	positive
25697	329754	62.4233	70.3165	1.21668	siCON	negative
25698	281288	62.3674	56.5611	2.26242	siCON	negative
25699	516073	67.3676	73.0712	1.42323	siCON	negative
25700	594399	82.3409	96.9183	1.74197	siCON	negative
25701	557841	87.6402	102.046	3.22192	siCON	negative
25702	155894	63.8708	53.3325	5.125	siCON	negative
25703	410254	70.0633	70.6698	1.73918	siCON	negative
25704	325605	42.2682	42.4835	2.58794	siCON	negative
25705	433776	108.45	126.107	2.84225	siCON	negative
25706	596590	64.2986	65.765	2.29416	siCON	negative
25707	335090	68.6103	71.556	2.02997	siCON	negative
25708	312311	54.0413	22.5312	10.2314	siCON	positive
25709	624922	106.995	125.007	7.98624	siCON	positive
25710	145074	139.459	26.4809	24.9419	siCON	positive
25711	367277	90.7567	126.148	6.44024	siCON	positive
25712	290788	63.3023	74.9517	3.69625	siCON	negative
25713	292619	81.8614	98.1987	4.89628	siCON	negative
25714	522210	56.4557	68.5456	1.78177	siCON	negative
25715	563875	104.404	126.14	2.91166	siCON	negative
25716	672948	269.449	113.508	98.0865	siCON	positive
25717	452853	37.3642	40.7489	3.50525	siCON	negative
25719	250741	71.7377	63.2179	3.64064	siCON	negative
25720	224707	19.6746	29.3502	9.16487	siCON	positive
25721	266644	69.7645	65.2645	2.59981	siCON	negative
25722	547180	33.2133	43.7018	2.15545	siCON	negative
25723	261858	95.077	79.369	4.67846	siCON	negative
25725	447134	55.3538	71.5311	3.39969	siCON	negative
25726	608499	68.6422	69.1513	2.86487	siCON	negative
25727	260908	7.4249	6.16337	3.15283	siCON	negative
25728	465430	86.3596	121.315	2.09595	siCON	negative
25729	386695	69.3689	65.9044	3.36926	siCON	negative
25730	242261	61.1521	49.6328	3.75294	siCON	negative
25731	412078	19.0983	30.5015	1.8069	siCON	negative
25732	287009	51.507	69.0399	5.78052	siCON	positive
25733	142234	311.493	34.3524	282.063	siCON	positive
25734	328700	102.937	47.5478	10.4219	siCON	positive
25737	309531	129.631	31.2361	31.7133	siCON	positive
25738	284141	138.134	30.1581	30.1304	siCON	positive
25740	659345	86.6701	84.8244	2.73041	siCON	negative
25741	562761	65.3014	98.664	2.43272	siCON	negative
25742	272566	44.1022	45.4345	2.20063	siCON	negative
25743	195461	89.8757	44.2871	19.2859	siCON	positive
25744	629455	115.75	66.623	20.9097	siCON	positive
25745	268432	36.6675	49.7929	2.3494	siCON	negative
25746	277999	86.8179	30.2457	18.2924	siCON	positive
25747	242172	76.6656	73.9843	2.60173	siCON	negative
25748	413252	55.6054	58.3751	2.05663	siCON	negative
25749	292791	58.8154	57.3422	1.90583	siCON	negative
25750	314232	20.8705	28.0597	2.47496	siCON	negative
25751	279844	217.074	29.0857	47.1483	siCON	positive
25752	350455	104.295	132.647	3.95138	siCON	negative
25753	500099	66.898	78.5181	3.62304	siCON	negative
25754	355649	25.5353	35.3699	2.26476	siCON	negative
25756	268720	141.539	74.6565	14.5957	siCON	positive
25757	565903	58.101	67.0687	2.34828	siCON	negative
25758	240261	45.386	63.5502	2.30806	siCON	negative
25759	292257	193.243	42.008	53.8203	siCON	positive
25760	307044	122.116	110.941	14.5596	siCON	positive
25761	258435	63.5274	60.2238	3.54982	siCON	negative
25762	498192	78.6522	78.266	4.63641	siCON	negative
25763	562636	29.9848	55.0905	3.65931	siCON	negative
25764	265669	71.2697	63.4861	3.95034	siCON	negative
25765	316210	67.4322	79.4776	1.98579	siCON	negative
25766	216307	115.161	45.0763	19.4991	siCON	positive
25767	579096	64.0656	108.779	4.87771	siCON	negative
25768	549295	63.1017	62.8622	2.515	siCON	negative
25769	333594	294.044	69.6265	81.8192	siCON	positive
25772	541036	110.252	150.934	2.57419	siCON	negative
25773	295767	315.842	82.6666	135.052	siCON	positive
25774	247058	169.877	33.7839	33.0208	siCON	positive
25775	353472	89.8867	99.0408	20.149	siCON	positive
25776	340935	189.706	56.283	44.6144	siCON	positive
25777	94091	261.222	72.4976	58.3239	siCON	positive
25778	98860	281.874	86.828	64.8069	siCON	positive
25780	261316	329.963	45.2042	112.889	siCON	positive
25781	231056	251.318	74.5645	55.0178	siCON	positive
25782	508228	56.6989	73.0178	2.08393	siCON	negative
25783	240886	18.6437	20.2608	3.26615	siCON	negative
25784	338957	239.158	55.5098	77.2575	siCON	positive
25785	214357	281.212	28.2105	274.501	siCON	positive
25786	572712	62.7302	63.2902	2.41313	siCON	negative
25787	237510	231.428	40.5711	62.5782	siCON	positive
25788	574061	87.9743	115.538	3.39354	siCON	negative
25789	329558	60.5731	106.292	10.9277	siCON	positive
25791	486263	84.4048	101.639	3.67207	siCON	negative
25792	480366	102.564	85.8657	15.7917	siCON	positive
25793	428656	97.8751	83.0246	14.2695	siCON	positive
25794	496189	52.7031	58.9941	1.87526	siCON	negative
25795	442850	52.705	62.3409	3.28583	siCON	negative
25796	296761	25.8917	14.894	5.57811	siCON	negative
25797	344534	162.533	182.586	3.82708	siCON	negative
25798	529554	73.2907	73.6797	2.60492	siCON	negative
25799	180934	192.397	63.5005	30.226	siCON	positive
25800	450060	107.9	106.553	3.48544	siCON	negative
25801	516363	67.4099	85.8682	2.81267	siCON	negative
25802	703659	87.0167	123.511	6.21966	siCON	positive
25803	516413	75.7542	85.0659	2.34464	siCON	negative
25805	267913	78.0349	85.2196	3.5	siCON	negative
25806	442394	87.8351	86.7622	2.45852	siCON	negative
25807	307559	338.23	76.0345	77.6876	siCON	positive
25808	423727	94.504	92.9097	9.89418	siCON	positive
25809	400244	74.1234	83.8424	3.08548	siCON	negative
25811	551759	104.933	120.36	3.67328	siCON	negative
25812	422323	52.1635	38.5376	9.32801	siCON	positive
25813	274801	72.8484	68.6435	2.53036	siCON	negative
25814	246239	187.318	53.9984	31.3048	siCON	positive
25815	495935	106.394	105.372	2	siCON	negative
25816	262376	145.445	149.684	3.09367	siCON	negative
25817	271365	144.899	146.926	3.22405	siCON	negative
25818	254970	89.1163	85.3464	2.9069	siCON	negative
25819	570019	132.048	248.623	6.44374	siCON	positive
25820	373030	104.522	117.261	3.32471	siCON	negative
25821	388053	82.01	55.5191	9.00596	siCON	positive
25822	147066	82.9162	50.2486	8.04155	siCON	positive
25823	637342	141.164	144.014	4.25069	siCON	negative
25824	331736	1378.95	130.056	567.658	siCON	positive
25826	630800	67.9533	91.024	3.7773	siCON	negative
25827	697355	43.3797	120.529	14.8964	siCON	positive
25828	599836	69.7516	72.7587	2.50929	siCON	negative
25829	296932	147.899	212.626	57.6577	siCON	positive
25830	525950	165.57	171.562	3.34619	siCON	negative
25831	576639	39.1362	35.9337	4.79635	siCON	negative
25832	480571	95.2634	100.108	2.47028	siCON	negative
25833	491634	62.8724	67.6068	3.15946	siCON	negative
25834	466228	82.1634	84.7838	2.69925	siCON	negative
25835	284867	21.2899	31.48	2.55658	siCON	negative
25836	496890	470.681	91.6925	189.076	siCON	positive
25838	477586	217.17	126.676	67.9285	siCON	positive
25840	331578	91.3047	92.1371	3.24937	siCON	negative
25841	347393	59.4859	66.3119	2.62177	siCON	negative
25842	662881	98.3491	97.1689	6.90464	siCON	positive
25843	522217	91.7416	95.2049	3.53244	siCON	negative
25844	609703	17.5992	29.4625	2.6193	siCON	negative
25845	287254	78.7441	79.6798	10.5277	siCON	positive
25847	143823	241.489	17.295	44.8979	siCON	positive
25848	111133	227.772	12.4705	42.7811	siCON	positive
25849	496545	200.637	258.762	2.79761	siCON	negative
25850	239019	238.321	18.7989	43.5699	siCON	positive
25851	604152	93.2307	98.0331	2.63647	siCON	negative
25852	338555	53.5779	48.316	3.8582	siCON	negative
25853	195879	24.9234	40.2648	2.52052	siCON	negative
25854	276992	74.7353	90.1968	3.14181	siCON	negative
25855	449874	63.2067	72.1623	2.2198	siCON	negative
25857	237044	97.6317	110.66	4.24021	siCON	negative
25858	152038	24.6801	35.322	2.7613	siCON	negative
[truncated: 6,282 more rows]

## Sheet: E3c_right
OptoDroplet counts
siControl		siRPA1
negative	positive	positive
2	3	7
1	1	2
1	16	2
1	0	0
1	13	0
1	3	0
0	10	1
0	2	53
0	10	1
0	3	15
0	1	0
0	1	1
0	0	2
0	5	4
0	3	11
0	3	0
0	3	2
0	3	0
0	7	2
0	1	4
0	1	1
0	0	6
0	3	0
0	3	0
0	4	0
0	1	17
0	3	0
0	1	4
0	0	3
0	1	0
0	0	0
0	1	0
0	4	6
1	2	1
0	2	2
0	4	1
2	3	0
0	2	1
0	0	1
0	0	2
0	2	0
0	2	1
0	0	1
1	1	6
0	0	0
0	8	2
0	5	1
0	0	76
0	3	0
0	0	0
0	1	1
0	5	0
0	1	0
0	0	1
0	4	1
0	0	0
0	0	0
1	0	15
0	1	3
0	0	1
0	0	5
0	1	0
0	0	0
0	2	0
0	0	5
0	1	1
1	3	5
0	0	2
0	2	1
0	0	4
0	0	3
0	0	0
0	0	3
0	0	9
0	2	4
0	1	0
0	0	10
0	0	24
0	3	25
0	0	2
0	0	2
0	4	0
0	1	5
0	3	0
0	1	11
0	3	8
0	1	2
0	0	5
0	4	3
0	3	0
0	2	12
0	0	4
0	0	11
0	4	1
0	1	1
0	12	6
0	7	1
0	4	0
0	6	0
0	1	1
0	18	1
0	7	0
0	1	0
0	10	0
0	11	3
0	3	17
0	10	0
0	5	1
0	4	0
0	16	1
0	8	0
0	13	0
0	6	1
0	17	0
0	6	8
0	7	1
0	14	0
0	7	2
0	6	0
0	5	1
0	2	0
0	3	0
0	7	2
0	11	5
0	3	0
11	12	0
1	6	5
0	8	0
0	9	1
0	7	4
1	10	0
0	8	1
0	10	5
0	17	1
0	17	1
0	9	0
0	10	1
0	15	0
0	2	0
0	6	1
0	19	0
0	15	10
0	18	0
0	21	0
0	22	0
0	3	0
0	20	0
0	12	1
0	0	0
0	9	2
0	13	1
0	14	0
0	29	2
1	4	8
0	15	0
0	12	1
0	6	2
0	5	0
0	7	1
0	9	6
1	5	10
0	7	0
0	3	1
0	0	12
0	2	11
0	0	4
0	14	2
0	0	0
0	0	1
0	1	5
0	0	2
0	1	3
0	0	4
0	1	11
0	4	0
0	1	0
0	6	1
0	0	14
1	1	0
0	0	2
0	0	7
0	4	2
0	3	0
0	0	0
0	1	2
0	0	0
0	0	13
1	0	1
0	0	1
0	0	0
0	0	0
0	0	0
0	2	1
0	0	4
0	6	7
0	2	3
0	0	1
0	0	0
0	0	2
0	0	1
0	3	1
0	0	0
0	3	1
0	0	1
0	3	0
0	0	0
1	1	2
0	6	24
0	0	0
1	1	7
0	2	0
0	0	0
0	7	4
0	7	2
0	3	0
0	1	4
1	0	1
0	0	0
0	1	9
0	3	0
0	1	14
0	1	1
0	2	8
0	0	0
0	3	6
0	0	0
0	3	2
0	11	2
0	0	0
1	3	0
0	1	12
0	0	0
0	0	6
0	0	0
0	0	1
0	2	5
0	1	2
0	1	0
0	0	1
0	0	0
0	0	0
0	5	0
0	0	1
0	7	0
0	1	0
0	1	0
0	6	2
0	13	0
0	2	7
0	0	0
0	0	2
0	3	0
0	3	0
0	1	0
0	0	1
0	0	2
1	2	12
0	6	0
0	0	0
0	7	0
0	1	2
0	0	2
0	0	0
0	0	0
0	0	0
0	0	0
0	0	1
0	4	3
0	0	0
0	0	0
0	0	12
0	0	1
0	2	1
0	0	0
0	2	1
0	1	1
0	0	0
0	0	1
0	0	0
0	0	1
0	0	0
0	19	3
0	0	0
0	0	0
0	19	0
0	38	0
0	22	4
0	34	0
0	3	8
0	28	0
0	9	2
0	30	12
0	36	0
0	24	0
0	47	0
0	10	5
0	50	0
0	45	0
0	42	1
0	52	0
0	28	2
0	0	0
0	45	17
0	38	0
0	8	1
0	20	0
0	0	0
0	59	0
0	12	0
0	2	0
0	33	0
0	64	0
0	52	5
0	23	6
0	109	2
0	32	0
0	86	0
0	58	1
0	49	1
0	54	5
0	19	1
1	2	0
0	67	0
0	43	1
0	55	0
0	46	0
0	12	0
0	2	12
0	40	3
0	52	1
0	57	4
0	50	2
0	0	5
0	0	0
0	4	2
0	1	0
0	2	0
2	1	0
0	5	0
0	2	0
0	0	0
0	0	4
0	5	4
0	2	0
0	0	1
0	2	1
0	16	0
0	0	4
0	0	10
0	0	0
0	0	8
0	26	0
0	2	0
0	8	1
0	5	0
0	0	2
0	1	0
0	4	0
0	0	0
0	2	1
0	4	2
0	0	6
0	2	0
0	1	2
0	7	1
0	1	8
0	0	12
0	3	9
0	0	5
0	1	2
0	0	2
0	0	0
0	0	0
0	0	1
0	0	10
0	1	3
0	0	1
0	9	1
0	4	0
0	1	0
0	3	0
0	3	0
0	7	0
0	3	0
0	2	2
0	5	2
0	17	2
0	0	2
0	2	5
0	0	2
0	0	4
0	3	1
0	7	1
0	2	0
0	0
0	2
0	0
0	1
0	0
0	0
0	4
0	5
0	0
0	3
0	0
0	0
0	0
0	0
0	0
0	0
22	1
0	2
0	1
0	0
0	4
0	0
0	0
0	0
0	1
0	0
0	0
0	7
0	0
0	0
0	1
0	0
0	0
0	1
0	0
0	4
0	15
0	0
0	4
0	0
2	1
0	0
0	2
0	0
0	1
0	0
0	0
0	0
0	0
0	1
0	1
0	0
0	2
0	1
0	0
0	1
0	1
0	0
0	4
0	0
0	0
0	3
0	3
0	6
0	0
0	1
0	4
0	2
0	1
0	0
1	3
0	3
0	5
0	0
0	3
0	7
0	0
0	0
0	0
0	2
0	1
0	3
0	3
0	2
0	1
0	0
0	4
0	1
0	4
0	6
0	1
1	0
0	0
0	0
1	0
0	2
0	3
0	0
1	1
0	0
1	0
0	0
0	1
0	1
0	23
0	0
0	1
0	0
0	0
0	0
1	1
0	0
0	5
0	0
0	0
0	6
0	1
0	1
1	0
0	0
1	5
0	9
0	0
0	1
0	1
0	1
0	0
0	2
0	3
0	4
0	0
0	0
0	0
0	0
0	0
0	0
0	0
0	0
0	0
0	0
0	3
0	1
0	3
0	13
0	10
0	0
0	2
0	6
0	4
0	0
0	0
0	0
0	7
0	1
0	3
0	0
0	2
0	1
0	0
0	0
0	0
0	7
0	10
1	9
0	0
0	4
0	4
0	0
0	0
1	9
0	1
0	0
0	2
0	17
0	3
0	12
0	1
0	2
0	0
0	0
0	1
0	3
1	0
0	1
0	0
0	0
0	0
0	0
0	0
0	1
0	1
0	1
0	6
0	0
0	1
0	1
0	0
0	0
0	3
0	0
0	6
0	0
0	2
0	0
0	2
0	1
0	0
0	0
0	0
0	0
0	0
0	1
0	0
0	0
0	0
0	4
0	0
0	0
0	0
0	0
0	7
0	1
0	0
0	5
0	0
0	0
0	20
0	3
0	0
0	1
0	0
0	2
0	1
0	0
0	1
0	0
0	54
0	71
0	45
0	52
0	48
0	9
0	0
0	115
0	50
0	36
0	2
0	48
0	32
0	85
0	51
0	52
0	46
0	42
0	82
0	0
0	57
0	63
0	75
0	111
0	53
0	91
0	2
0	61
0	59
0	52
0	95
0	11
0	46
0	0
0	92
2	22
0	62
0	59
0	55
0	59
0	68
0	51
0	63
0	72
0	29
0	42
0	79
0	68
0	81
0	48
0	12
0	79
0	43
0	57
0	47
0	71
0	49
0	81
0	33
0	85
0	125
0	46
0	39
0	78
0	58
0	51
0	58
0	74
0	60
0	44
0	37
0	50
0	45
0	5
0	1
0	0
0	0
0	4
0	0
0	0
0	1
0	1
0	0
0	10
0	0
0	13
0	9
0	2
0	12
0	1
0	2
0	2
0	2
0	1
0	3
0	4
0	0
0	0
0	12
0	12
0	4
0	2
0	1
0	0
0	0
0
0
0
0
0
0
0
0
0
0
0
0
0
0
0
0
0
0
0
0
0
0
0
0
1
0
0
1
0
0
0
0
0
0
0
0
0
0
0
0
0
0
0
0
1
0
1
1
0
0
0
0
0
0
0
0
0
0
0
0
0
0
0
0
0
0
0
0
0
0
0
0
0
0
1
0
0
0
0
0
0
0
0
2
0
0
0
0
0
1
0
0
0
0
0
0
0
0
0
0
0
0
0
0
0
0
0
0
0
0
0
0
0
1
1
0
0
0
0
0
0
0
0
0
0
1
0
0
0
0
0
0
0
0
0
0
0
0
0
0
0
0
0
0
0
0
0
0
0
0
0
0
0
0
0
0
0
0
0
2
2
0
0
0
0
0
0
0
2
0
0
0
0
0
0
0
0
0
0
0
0
0
0
0
0
0
0
0
0
1
0
0
0
0
0
0
0
0
0
0
0
0
0
0
0
0
0
0
0
0
0
4
0
0
0
0
0
0
