# Supplementary material for: Phase separation properties of RPA combine high-affinity ssDNA binding with dynamic condensate functions at telomeres
Source: Nat Struct Mol Biol. 2023 Mar 9;30(4):451–62. doi: 10.1038/s41594-023-00932-w (PMC10113159; doi:10.1038/s41594-023-00932-w)
Supplement: Source Data Extended Data Fig. 4 — Numeric Source Data [file 41594_2023_932_MOESM20_ESM.xlsx]

## Sheet: E4c
	Control	APH
Replicate 1	1	5
Replicate 2	1	5
Replicate 3	0	6

## Sheet: E4d
	Control	APH
Replicate 1	0	1
Replicate 2	0	0
Replicate 3	0	0

## Sheet: E4f
	Normalized Intensity
Time [sec]	Cell 1	Cell 2	Cell 3	Cell 4	Cell 5	Cell 6	Cell 7	Cell 8	Cell 9	Cell 10
0	1.02285	0.904537	0.939245	1.01005	0.977335	0.909439	0.998136	0.792178	0.882397	1.03402
0.392	1.01404	1.03313	1.03174	0.969523	0.843604	0.944902	0.932869	1.13694	1.01572	0.916316
0.782	1.0694	1.0166	0.998327	1.10482	1.2393	1.13954	0.972619	1.0214	0.961482	0.95644
1.17	0.827249	1.12618	0.998483	0.981796	1.00151	0.986589	1.11956	0.966	1.04375	1.00881
1.559	1.06647	0.919557	1.0322	0.933816	0.938248	1.01953	0.976816	1.08349	1.09664	1.08442
1.949	0.514973	0.49624	0.517785	0.603719	0.891658	0.474565	0.488273	0.496955	0.633655	0.576884
2.337	0.106101	0.299614	0.167954	0.28442	0.46185	0.2652	0.244106	0.609858	0.252493	0.319827
2.726	0.0944114	0.0763382	0.0989947	0.21545	0.481086	0.101209	0.100862	0.430251	0.172802	0.120795
3.116	0.10906	0.0313218	0.0307109	0.127543	0.46961	0	0.0575577	0.186873	0.021	0.0553969
3.504	0	0	0	0	0	0.0381078	0	0.165134	0	0
3.893	0.0456477	0.0664927	0.124064	0.0418266	0.22447	0.0800982	0.122452	0	0.0270717	0.0864995
4.283	0.0550676	0.0858593	0.179297	0.169896	0.300484	0.109672	0.231577	0.173696	0.128653	0.167354
4.672	0.119089	0.128034	0.162097	0.248644	0.346212	0.184843	0.223931	0.305529	0.199923	0.265478
5.06	0.268054	0.203771	0.178837	0.23641	0.368754	0.205295	0.377925	0.0660426	0.207466	0.308288
5.45	0.319696	0.233385	0.248614	0.328514	0.386821	0.177898	0.391715	0.391642	0.342792	0.393629
5.839	0.469678	0.258654	0.219102	0.411254	0.4474	0.329265	0.312805	0.256916	0.296577	0.446665
6.227	0.518397	0.295378	0.261865	0.371171	0.366512	0.405142	0.443115	0.356479	0.3577	0.4516
6.617	0.183007	0.277231	0.189952	0.379339	0.257522	0.49142	0.508722	0.327693	0.435584	0.486809
7.006	0.254436	0.427116	0.298545	0.415819	0.494937	0.365237	0.488312	0.443565	0.386236	0.588111
7.394	0.430003	0.428783	0.343675	0.443517	0.43866	0.415609	0.404031	0.496316	0.41762	0.467668
7.784	0.374801	0.376254	0.325998	0.430275	0.517192	0.564996	0.439926	0.434852	0.44646	0.597883
8.173	0.390961	0.439144	0.371936	0.569603	0.622153	0.543135	0.441152	0.399735	0.410905	0.579229
8.562	0.479033	0.509797	0.376687	0.494431	0.492346	0.695882	0.554865	0.474695	0.530612	0.607715
8.952	0.642281	0.390964	0.348798	0.558166	0.454158	0.564789	0.410193	0.819009	0.47579	0.617539
9.34	0.826245	0.500366	0.339877	0.563822	0.620395	0.513154	0.676974	0.350021	0.581373	0.694713
9.729	0.530033	0.417918	0.444612	0.553365	0.703195	0.497726	0.478947	0.504031	0.480109	0.70041
10.119	0.53794	0.499627	0.37471	0.526391	0.583944	0.493631	0.558885	0.47996	0.506629	0.586807
10.507	0.715565	0.562343	0.490904	0.534476	0.432719	0.564206	0.62085	0.600712	0.464156	0.787856
10.896	0.512851	0.553667	0.45861	0.482978	0.72551	0.578147	0.662727	0.553253	0.480233	0.706752
11.284	0.541201	0.594446	0.420074	0.447353	0.577985	0.507014	0.581524	0.464602	0.562426	0.762761
11.674	0.537579	0.527488	0.399685	0.46674	0.740065	0.610241	0.642716	0.771433	0.548704	0.709749
12.063	0.667142	0.488712	0.39674	0.464078	0.528699	0.68253	0.590018	0.745163	0.552038	0.841924
12.452	0.561683	0.545034	0.418817	0.468882	0.773043	0.668189	0.485109	0.550131	0.625071	0.773415
12.842	0.596591	0.566938	0.527254	0.421704	0.497132	0.685787	0.613899	0.630391	0.504646	0.74506
13.23	0.668823	0.501374	0.493284	0.495422	0.544984	0.617117	0.613962	0.508275	0.617641	0.751962
13.619	0.589719	0.660408	0.358265	0.593414	0.725196	0.686031	0.775266	0.26272	0.648568	0.82514
14.009	0.672056	0.659185	0.521438	0.556491	0.651005	0.658592	0.769272	0.693103	0.651747	0.880848
14.397	0.737908	0.45587	0.478447	0.577193	0.735394	0.694564	0.733989	0.499235	0.493335	0.794451
14.786	0.626618	0.586841	0.480757	0.630441	0.843607	0.776925	0.719541	0.665813	0.646822	0.75906
15.176	0.764499	0.706499	0.467083	0.668234	0.495977	0.710048	0.691424	0.761534	0.691103	0.784779
15.564	0.608901	0.534149	0.537919	0.564334	0.764853	0.665078	0.588996	0.640949	0.666905	0.838831
15.953	0.651759	0.556153	0.532873	0.599898	0.895135	0.796696	0.651622	0.670809	0.565767	0.837411
16.343	0.653595	0.559946	0.596722	0.699912	0.630867	0.64841	0.518009	0.651915	0.671296	0.724846
16.732	0.530956	0.64694	0.529047	0.667596	0.735724	0.619305	0.661129	0.696658	0.462948	0.71337
17.12	0.741306	0.630546	0.575272	0.67938	0.770048	0.640205	0.648434	0.628259	0.587642	0.791769
17.51	0.678753	0.571903	0.583151	0.63366	0.888685	0.530049	0.579537	0.588894	0.556999	0.843521
17.899	0.441549	0.449647	0.530509	0.594217	0.690761	0.59976	0.713939	0.713813	0.398468	0.827623
18.287	0.742352	0.621157	0.558535	0.638377	0.777813	0.590885	0.782679	0.741657	0.544644	0.795682
18.677	0.801496	0.589086	0.539694	0.565023	0.725884	0.520048	0.637028	0.587831	0.65526	0.821961
19.066	0.498393	0.675116	0.506414	0.57786	0.919883	0.541152	0.766944	0.706383	0.615441	0.842184
19.454	0.402127	0.603429	0.420596	0.63787	0.914671	0.636842	0.637787	0.639333	0.635894	0.884971
19.844	0.536929	0.523111	0.494146	0.538517	0.7167	0.635725	0.695856	0.64981	0.564168	0.92255
20.233	0.613524	0.673857	0.685853	0.569444	0.71692	0.480724	0.723681	0.451661	0.663113	0.886814
20.622	0.552942	0.543254	0.649825	0.657273	0.938276	0.512369	0.724173	0.518048	0.673588	0.85264
21.012	0.589527	0.64639	0.513381	0.781732	0.733706	0.75563	0.745306	0.471051	0.624392	0.780912
21.4	0.660114	0.598889	0.592455	0.805273	0.797204	0.423251	0.760084	0.436825	0.629883	0.821504
21.789	0.70847	0.762174	0.716588	0.722523	0.87016	0.526696	0.637517	0.769857	0.655602	0.840901
22.179	0.528025	0.74887	0.594749	0.771037	1.01571	0.521567	0.661111	0.417804	0.686561	0.777442
22.567	0.707426	0.570863	0.49149	0.530442	0.988327	0.516454	0.678739	0.512878	0.590137	0.85582
22.956	0.740505	0.578681	0.468062	0.660432	1.11871	0.498224	0.575404	0.620106	0.711872	0.828272
23.344	0.803608	0.674182	0.481469	0.685365	0.85959	0.537952	0.700547	0.748944	0.714468	0.816476
23.734	0.916411	0.644291	0.54177	0.82624	0.919821	0.404093	0.637808	0.540003	0.624644	0.81133
24.123	0.561246	0.631311	0.456443	0.822948	0.999728	0.605625	0.788452	0.622577	0.672994	0.784055
24.512	0.750866	0.556161	0.524822	0.821101	0.96221	0.659869	0.68528	0.782396	0.553214	0.714224
24.902	0.899166	0.651647	0.544188	0.936678	0.745954	0.506658	0.906431	0.60923	0.604479	0.759487
25.29	0.801169	0.608626	0.599944	0.900392	0.996645	0.423059	0.730519	0.452598	0.631393	0.803384
25.679	1.0988	0.665656	0.454782	0.871396	0.975334	0.419864	0.670145	0.724818	0.676071	0.794172
26.069	0.878688	0.658487	0.515653	0.882114	0.861786	0.435444	0.784379	0.634505	0.560385	0.859202
26.457	0.908164	0.531324	0.524981	0.853928	1.00356	0.447325	0.699735	0.575103	0.501958	0.831099
26.846	1.27445	0.586671	0.557183	0.793891	0.996118	0.52739	0.652868	0.686477	0.626711	0.741516

## Sheet: E4g
	Normalized Intensity
Time [sec]	Cell 1	Cell 2	Cell 3	Cell 4	Cell 5	Cell 6	Cell 7	Cell 8	Cell 9	Cell 10
0	0.969102	1.02514	0.935507	0.967827	1.11366	0.924673	0.838448	0.914771	1.14278	0.928586
0.392	0.96349	1.07332	1.06874	1.05173	1.03784	1.05594	0.956647	0.894084	0.923457	0.88996
0.782	1.00267	0.973695	0.97811	1.03968	0.927751	0.987349	0.847314	1.14512	1.12249	1.04677
1.17	1.08906	0.982586	1.00225	1.01266	1.02049	0.876452	1.01977	1.03847	0.880314	0.966024
1.559	0.975677	0.945255	1.01539	0.928098	0.900258	1.15559	1.33782	1.00755	0.93096	1.16866
1.949	0.610648	0.539401	0.529532	0.54756	0.738234	0.916896	0.472638	0.479249	0.46671	0.606572
2.337	0.251655	0.290226	0.232962	0.493167	0.355478	0.46638	0.466758	0.309864	0.406954	0.376912
2.726	0.154838	0.219909	0.114872	0.202419	0.199289	0.203273	0.163098	0.13682	0.184406	0.147275
3.116	0.0459068	0.122427	0.0601165	0.102502	0.0410514	0.00614506	0.15752	0.0780919	0.0588108	0.0600971
3.504	0	0	0	0	0	0	0	0	0	0.0424795
3.893	0.118253	0.109107	0.0019677	0.0728092	0.0459323	0.0390767	0.101334	0.0797196	0.0112272	0
4.283	0.110969	0.112027	0.0456679	0.199827	0.0789644	0.0641074	0.0298068	0.152807	0.0527344	0.107888
4.672	0.169608	0.119614	0.0909419	0.173854	0.109492	0.108555	0.287755	0.196694	0.224982	0.129309
5.06	0.153382	0.197272	0.172967	0.192825	0.238294	0.243045	0.121786	0.256109	0.162075	0.117098
5.45	0.171096	0.217367	0.14353	0.0953843	0.161116	0.207118	0.393405	0.178835	0.247998	0.222345
5.839	0.321651	0.289248	0.152695	0.270796	0.348343	0.25353	0.493312	0.28537	0.343768	0.350163
6.227	0.305963	0.259286	0.212457	0.340841	0.293388	0.267052	0.461129	0.447203	0.306986	0.233046
6.617	0.412515	0.348643	0.167206	0.300298	0.300635	0.342076	0.294671	0.360709	0.351181	0.390144
7.006	0.444867	0.369856	0.244401	0.295056	0.336295	0.345282	0.482347	0.408276	0.303318	0.373575
7.394	0.473984	0.31543	0.303309	0.337166	0.394689	0.426195	0.584022	0.465826	0.457983	0.404413
7.784	0.422052	0.450369	0.267684	0.406812	0.352544	0.406803	0.509696	0.397958	0.309731	0.48921
8.173	0.494534	0.42361	0.261058	0.391068	0.334762	0.374795	0.439579	0.498902	0.415498	0.421919
8.562	0.499442	0.45455	0.344251	0.328814	0.506825	0.454087	0.67387	0.554211	0.590023	0.456121
8.952	0.42403	0.384555	0.283702	0.503338	0.460204	0.398495	0.414699	0.493067	0.413783	0.392434
9.34	0.493983	0.376487	0.321435	0.360739	0.430192	0.463353	0.754736	0.555837	0.507597	0.474757
9.729	0.532697	0.36145	0.397688	0.571832	0.478895	0.641953	0.574379	0.65958	0.540293	0.501951
10.119	0.487186	0.434092	0.384859	0.553074	0.547927	0.624645	0.727839	0.655637	0.624075	0.53007
10.507	0.578842	0.461316	0.449761	0.643041	0.457231	0.636769	0.537581	0.615446	0.638628	0.493349
10.896	0.595485	0.583067	0.446232	0.673932	0.475171	0.65701	0.699499	0.681551	0.680217	0.69672
11.284	0.563987	0.555005	0.430536	0.562362	0.639257	0.696597	0.66505	0.653301	0.500821	0.666234
11.674	0.641601	0.49062	0.425349	0.429314	0.715748	0.565141	0.745693	0.553289	0.605344	0.594106
12.063	0.629284	0.56252	0.551237	0.63114	0.56792	0.557714	0.919391	0.731363	0.624615	0.611634
12.452	0.707887	0.571006	0.486518	0.596866	0.557201	0.714946	0.881014	0.742565	0.530007	0.607486
12.842	0.644884	0.691473	0.503845	0.684521	0.596447	0.805254	0.777547	0.744992	0.622827	0.43497
13.23	0.71634	0.578277	0.607611	0.653326	0.520692	0.79852	0.776632	0.700736	0.538297	0.517656
13.619	0.635503	0.563497	0.524308	0.703736	0.598615	0.947901	0.934663	0.688782	0.802133	0.505773
14.009	0.652634	0.449533	0.546167	0.506553	0.522358	0.630808	1.01402	0.822147	0.621256	0.511038
14.397	0.645933	0.559729	0.519207	0.626668	0.514986	0.588566	0.882276	0.852845	0.642722	0.516277
14.786	0.66191	0.549713	0.547088	0.851612	0.608407	0.64492	0.975475	0.778348	0.768904	0.650239
15.176	0.80969	0.551387	0.542217	0.556377	0.602662	0.569606	1.03831	0.648493	0.644491	0.585536
15.564	0.767321	0.66969	0.544291	0.679431	0.505003	0.562714	0.983614	0.729875	0.6961	0.687455
15.953	0.742287	0.569564	0.622941	0.614854	0.48054	0.684746	0.901851	0.691323	0.937242	0.746178
16.343	0.628954	0.595063	0.555812	0.600894	0.53678	0.631014	0.789691	0.815513	0.800783	0.644437
16.732	0.715021	0.695259	0.589079	0.620915	0.667859	0.651515	0.827883	0.796428	0.694925	0.555186
17.12	0.712839	0.473179	0.53598	0.6538	0.687002	0.730671	0.863784	0.976019	0.819065	0.735661
17.51	0.676484	0.525904	0.566527	0.611068	0.694425	0.576405	0.887143	0.992327	0.510624	0.814746
17.899	0.536253	0.623501	0.56303	0.726517	0.671132	0.638168	0.824331	0.769746	0.760028	0.675475
18.287	0.644213	0.518632	0.612711	0.822387	0.637738	0.497908	0.919559	0.94965	0.535871	0.831851
18.677	0.608018	0.564784	0.615914	0.918902	0.710487	0.606472	0.939353	1.00878	0.796649	0.712181
19.066	0.624772	0.674134	0.694731	0.626008	0.794026	0.638017	1.09186	0.870376	0.789701	0.570084
19.454	0.783598	0.572342	0.536121	0.701261	0.763962	0.735425	0.972249	0.951481	0.740633	0.592484
19.844	0.808994	0.617005	0.648289	0.8188	0.63302	0.553514	0.832488	0.77802	0.812013	0.538827
20.233	0.746888	0.633596	0.599946	0.618783	0.627331	0.561097	0.555976	0.894976	0.920303	0.629747
20.622	0.852945	0.615726	0.540075	0.618194	0.671317	0.569704	0.67728	0.941934	0.971769	0.62854
21.012	0.743644	0.593819	0.681732	0.870569	0.80165	0.601082	0.953375	0.834767	0.966878	0.562002
21.4	0.84866	0.631391	0.623071	0.775531	0.736658	0.747117	0.695907	0.785095	0.985842	0.711898
21.789	0.781288	0.713191	0.440928	0.779847	0.80215	0.656544	1.1409	0.864088	0.874112	0.580647
22.179	0.541518	0.681017	0.555155	0.879397	0.673119	0.71051	1.04828	0.79328	0.627232	0.712611
22.567	0.740981	0.676547	0.614189	0.766289	0.741165	0.671013	1.08778	0.890659	0.674675	0.558598
22.956	0.763574	0.590904	0.585991	0.793183	0.813641	0.744717	1.05355	0.803669	0.8339	0.551309
23.344	0.782322	0.665278	0.647504	0.936458	0.751416	0.719683	1.1223	0.783076	0.888567	0.500571
23.734	0.779255	0.61971	0.57904	0.799537	0.73688	0.764807	1.15451	0.883211	0.739473	0.541488
24.123	0.822747	0.684306	0.587	0.800755	0.863069	0.706805	1.14387	0.97313	0.713022	0.608586
24.512	0.670637	0.673048	0.707716	1.0334	0.938521	0.563191	1.12239	0.776968	0.861231	0.530759
24.902	0.716095	0.572454	0.563702	0.708955	0.877122	0.545666	1.05429	0.802569	0.706177	0.653778
25.29	0.699864	0.695063	0.464813	0.840531	1.00373	0.67626	0.895617	0.915294	0.95808	0.413576
25.679	0.680378	0.715266	0.521073	0.747764	1.05732	0.622038	0.928621	0.934167	0.748001	0.54535
26.069	0.621593	0.649881	0.53601	0.937371	0.926667	0.666392	0.90854	0.906706	0.970715	0.629855
26.457	0.677712	0.770853	0.562339	0.90363	0.913604	0.700139	0.977982	0.874757	0.745134	0.563637
26.846	0.757758	0.651437	0.452833	0.808855	0.898357	0.626661	0.928936	1.05697	0.646686	0.590338

## Sheet: E4h
	Normalized Intensity
Time [sec]	Cell 1	Cell 2	Cell 3	Cell 4	Cell 5	Cell 6	Cell 7	Cell 8	Cell 9	Cell 10	Cell 11	Cell 12	Cell 13	Cell 14	Cell 15	Cell 16	Cell 17	Cell 18
0	0.865003	1.01502	1.01357	0.808771	0.993993	1.02129	0.951952	0.97905	1.09536	1.12702	1.06243	1.12529	1.0932	0.921796	1.03156	1.04419	0.906838	0.873255
0.392	0.989459	0.900478	1.09048	1.15375	1.07485	0.970866	0.941673	0.963322	1.01009	0.932344	0.922873	1.02683	1.02449	1.09633	0.915921	0.964843	1.04126	0.924393
0.782	0.944943	1.1263	0.926741	1.10272	1.02072	0.898156	1.1294	0.989657	1.0543	0.851117	1.03033	0.938303	0.98557	1.08075	0.98435	0.992015	0.963047	1.12408
1.17	1.11976	0.986644	0.907499	1.05581	1.01838	1.06763	1.01036	1.01722	0.879605	0.898045	1.11671	0.974353	1.04419	0.909801	0.957839	0.998972	1.02267	1.006
1.559	1.08084	0.971561	1.0617	0.878951	0.892058	1.04206	0.96662	1.05075	0.960642	1.19147	0.867655	0.935218	0.852555	0.991321	1.11033	0.999977	1.06619	1.07227
1.949	0.570824	0.57564	0.660032	0.444773	0.435157	0.515022	0.607953	0.527824	0.449817	0.61914	0.587621	0.556203	0.644802	0.370514	0.535	0.547012	0.627401	0.497672
2.337	0.254641	0.386589	0.326644	0.192678	0.22191	0.318928	0.286566	0.253244	0.162206	0.21939	0.32969	0.266729	0.326372	0.515836	0.31513	0.44916	0.254225	0.257745
2.726	0.0617588	0.176645	0.202965	0.11208	0.0880263	0.227213	0.077802	0.0967551	0.130409	0.141166	0.25457	0.112938	0.127245	0.271776	0.122284	0.175176	0.154286	0.0800707
3.116	0.00397481	0.178885	0	0.0722446	0.0162471	0	0.0638647	0.0177402	0	0.0228632	0.0632558	0.0487771	0.162982	0	0.0723213	0.0767614	0.0635676	0
3.504	0	0.031391	0.041174	0	0	0.0183152	0.0305511	0	0.0339734	0	0	0	0	0.0489588	0	0	0	0.0090148
3.893	0.14425	0	0.0832756	0.116766	0.0801784	0.127784	0	0.0442585	0.187392	0.121782	0.0437228	0.0964788	0.0895319	0.0666147	0.0574292	0.050024	0.0857742	0.0893591
4.283	0.1097	0.203778	0.150826	0.175359	0.089192	0.131422	0.138274	0.111282	0.290969	0.159553	0.105652	0.111363	0.215179	0.0805846	0.127214	0.217532	0.159825	0.114999
4.672	0.174495	0.221797	0.197046	0.194654	0.173693	0.0859658	0.12093	0.149529	0.248398	0.175534	0.127107	0.221015	0.227132	0.246006	0.177684	0.184772	0.25356	0.216864
5.06	0.285503	0.205664	0.222892	0.218685	0.231009	0.142	0.234578	0.166876	0.336569	0.205915	0.257163	0.246601	0.293994	0.195059	0.248032	0.364559	0.240335	0.276192
5.45	0.268338	0.437656	0.0807431	0.347901	0.178688	0.155775	0.281373	0.281831	0.27463	0.297306	0.294267	0.414058	0.32118	0.206857	0.305359	0.393238	0.334802	0.316575
5.839	0.28698	0.303458	0.401793	0.317679	0.278824	0.223753	0.336364	0.375485	0.3037	0.290353	0.262082	0.418358	0.566565	0.381652	0.399133	0.62451	0.379568	0.422807
6.227	0.434618	0.282255	0.43296	0.253324	0.300351	0.258372	0.434829	0.330484	0.401055	0.407211	0.194358	0.482916	0.496847	0.427627	0.364151	0.476283	0.434579	0.376027
6.617	0.376674	0.400054	0.35243	0.331576	0.358747	0.323447	0.451827	0.363764	0.290202	0.416443	0.281147	0.534471	0.649428	0.252537	0.412339	0.632321	0.421983	0.557276
7.006	0.381291	0.37897	0.590379	0.379839	0.368979	0.352443	0.367506	0.449016	0.419851	0.373918	0.308075	0.481853	0.469506	0.291349	0.348635	0.582688	0.364759	0.574702
7.394	0.458126	0.350388	0.548825	0.402319	0.422567	0.320357	0.549593	0.439417	0.29578	0.42743	0.399963	0.453797	0.61695	0.399148	0.41721	0.493919	0.603239	0.510817
7.784	0.42056	0.447617	0.500742	0.58152	0.460471	0.304259	0.442872	0.552807	0.380294	0.382579	0.361083	0.641901	0.709754	0.512492	0.47905	0.768887	0.512415	0.562129
8.173	0.409016	0.561611	0.66522	0.600104	0.379581	0.275627	0.569731	0.50994	0.462999	0.428962	0.392997	0.497176	0.86016	0.594884	0.466207	0.496925	0.537626	0.669521
8.562	0.565556	0.387026	0.58745	0.50339	0.390763	0.253494	0.50629	0.55226	0.558844	0.472223	0.663831	0.59909	0.581338	0.515992	0.497869	0.536767	0.624528	0.79903
8.952	0.447331	0.457315	0.632729	0.429738	0.452993	0.341309	0.50205	0.513957	0.541593	0.462503	0.526637	0.699923	0.57695	0.448316	0.417536	0.665386	0.606392	0.655776
9.34	0.557852	0.519179	0.601975	0.423408	0.468167	0.321627	0.614685	0.519969	0.524091	0.482011	0.500176	0.792296	0.727123	0.490883	0.501038	0.629387	0.621916	0.631381
9.729	0.547464	0.629944	0.609119	0.502747	0.492629	0.41636	0.700288	0.570018	0.546931	0.483848	0.587341	0.762068	0.604666	0.600415	0.521852	0.662398	0.642647	0.759782
10.119	0.575281	0.530889	0.722444	0.535829	0.487872	0.402589	0.60623	0.532154	0.541951	0.664831	0.542798	0.642774	0.660493	0.44918	0.703589	0.743614	0.590977	0.805063
10.507	0.497883	0.50211	0.676575	0.557387	0.508034	0.365973	0.545228	0.535929	0.843927	0.576495	0.736761	0.615843	0.754513	0.616977	0.629997	0.561021	0.649238	0.854648
10.896	0.598525	0.639024	0.603673	0.577311	0.44514	0.370737	0.670925	0.567276	0.643849	0.521373	0.660635	0.663847	0.704187	0.53289	0.611218	0.727314	0.773189	0.78595
11.284	0.709984	0.492418	0.487443	0.572931	0.546902	0.379422	0.690878	0.569048	0.691726	0.61092	0.58352	0.535724	0.873629	0.544092	0.548798	0.763414	0.800874	0.820691
11.674	0.619378	0.622806	0.713024	0.40251	0.492057	0.369462	0.662189	0.657902	0.660319	0.538437	0.592303	0.868064	0.876333	0.59605	0.587873	0.633701	0.71997	0.786797
12.063	0.642606	0.669119	0.67121	0.660809	0.520418	0.334859	0.544408	0.615912	0.621541	0.577167	0.481118	0.801929	0.836577	0.404793	0.521251	0.641389	0.715101	0.898646
12.452	0.553636	0.691338	0.795018	0.525373	0.527836	0.349227	0.526784	0.639048	0.711662	0.573538	0.695044	0.808187	0.793758	0.615399	0.722128	0.738761	0.730047	0.773114
12.842	0.652906	0.590287	0.765752	0.551346	0.492365	0.409952	0.60577	0.651734	0.613348	0.65305	0.783506	0.720919	0.70477	0.573914	0.717081	0.768674	0.67139	0.822781
13.23	0.575105	0.552129	0.756086	0.659215	0.496567	0.317023	0.729937	0.693186	0.622598	0.498826	0.758069	0.748247	0.830447	0.651833	0.65271	0.763424	0.787859	0.89938
13.619	0.5244	0.443932	0.525218	0.622078	0.491073	0.400963	0.604123	0.646269	0.734092	0.568925	0.665612	0.69555	0.881339	0.593732	0.730436	0.629536	0.80188	0.983848
14.009	0.70327	0.464458	0.769902	0.696285	0.537466	0.307297	0.609347	0.689141	0.86376	0.45402	0.655827	0.752678	0.853252	0.360273	0.702224	0.881422	0.813382	1.07801
14.397	0.609488	0.479038	0.723838	0.500283	0.384711	0.414295	0.646193	0.720773	0.836852	0.454563	0.67196	0.784928	0.824461	0.500522	0.670737	0.758681	0.74722	0.980024
14.786	0.523098	0.409519	0.632013	0.641533	0.47015	0.377433	0.664993	0.692715	0.729152	0.605907	0.62589	0.912217	0.633036	0.481783	0.682503	0.705407	0.833276	0.98334
15.176	0.731673	0.52006	0.725798	0.691051	0.515819	0.344151	0.773187	0.744103	0.78988	0.516089	0.698456	0.762459	0.925547	0.594508	0.748236	0.766916	0.839066	0.955208
15.564	0.698181	0.511965	0.680822	0.626261	0.506111	0.354015	0.827904	0.761082	0.831034	0.554842	0.7252	0.634548	0.757019	0.576483	0.804678	0.626112	0.896791	1.099
15.953	0.544273	0.581557	0.752849	0.564528	0.423604	0.354426	0.669826	0.710083	0.848815	0.556713	0.902836	0.638166	0.752335	0.514915	0.799971	0.815793	0.723944	1.02571
16.343	0.681401	0.538152	0.648039	0.643171	0.443174	0.439456	0.788847	0.7581	0.90111	0.661032	0.746602	0.648612	0.958404	0.707748	0.709281	0.626161	0.795277	0.969129
16.732	0.628585	0.603062	0.764464	0.671915	0.438179	0.249498	0.665454	0.66193	0.941449	0.756602	0.750898	0.618957	0.955848	0.652932	0.749676	0.726565	0.890722	1.0711
17.12	0.708635	0.687872	0.744893	0.680339	0.477606	0.373162	0.790551	0.698036	0.923626	0.735584	0.669406	0.700604	0.827781	0.354365	0.713129	0.762062	0.847269	1.07453
17.51	0.62338	0.673144	0.670667	0.660831	0.513946	0.357081	0.820522	0.71338	0.836079	0.782374	0.772201	0.638334	0.820133	0.624073	0.739863	0.840788	0.755564	1.03463
17.899	0.723631	0.623641	1.03163	0.66772	0.585467	0.386688	0.668271	0.804424	0.696371	0.78307	0.590553	0.702077	0.839117	0.432912	0.72086	0.71743	0.82066	1.06721
18.287	0.675562	0.631653	0.704382	0.663825	0.495385	0.416989	0.755799	0.702882	0.787278	0.721183	0.787357	0.611	0.882073	0.504535	0.785812	0.789868	0.90549	1.05018
18.677	0.669089	0.666987	0.816298	0.720732	0.530647	0.393087	0.773034	0.778715	0.696624	0.692658	0.780383	0.811068	0.752001	0.560947	0.806173	0.723697	0.88288	0.972931
19.066	0.710385	0.572208	0.691445	0.733659	0.48547	0.455728	0.733532	0.843881	0.842874	0.734245	0.73612	0.684539	0.772063	0.606879	0.886664	0.68903	0.845393	0.952727
19.454	0.793748	0.56433	1.00438	0.857787	0.617873	0.455931	0.691409	0.817409	0.802151	0.832973	0.66752	0.826231	0.857573	0.613959	0.815907	0.807805	0.835449	1.06161
19.844	0.653237	0.681094	0.735454	0.773855	0.488982	0.42267	0.743758	0.785351	1.02775	0.637537	0.841418	0.776233	1.03331	0.524723	0.737457	0.660384	0.801775	0.976784
20.233	0.737816	0.760894	0.9771	0.775294	0.485874	0.452302	0.653388	0.755771	1.13278	0.692793	0.78069	0.852082	0.865811	0.579106	0.743025	0.710846	0.824793	0.965694
20.622	0.685832	0.65927	0.680185	0.761879	0.54952	0.406515	0.792514	0.742275	1.05271	0.705343	0.677876	0.787799	0.775765	0.460463	0.891535	0.772964	0.692234	0.944442
21.012	0.693798	0.577678	0.996683	0.694471	0.555276	0.479287	0.843596	0.760153	0.789618	0.736359	0.679961	0.830011	0.723194	0.620023	0.732538	0.661708	0.814699	1.04272
21.4	0.644798	0.692834	0.993668	0.705933	0.663295	0.448183	0.744512	0.688629	0.856287	0.744914	0.983662	0.73921	0.786776	0.884952	0.744864	0.685808	0.773782	1.05444
21.789	0.747653	0.801893	0.857797	0.741662	0.495403	0.499748	0.623511	0.794946	0.589517	0.768654	0.906068	0.732341	1.05731	0.531988	0.773318	0.529163	0.853755	0.949492
22.179	0.708525	0.792228	1.01091	0.638957	0.634163	0.424943	0.698758	0.762539	0.923083	0.80967	0.798277	0.785836	0.989734	0.692671	0.836639	0.854112	0.805557	0.981368
22.567	0.735952	0.614022	0.959832	0.60526	0.600006	0.556235	0.824114	0.688593	0.691656	0.852853	0.690383	0.730703	0.817697	0.72036	0.790385	0.629975	0.761734	0.983161
22.956	0.751386	0.989292	0.987424	0.706133	0.522878	0.542718	0.70126	0.745332	0.583169	0.590664	0.964676	0.638626	0.836015	0.721074	0.895423	0.578733	0.632556	1.13728
23.344	0.75432	0.827101	0.979456	0.862761	0.510541	0.592924	0.681537	0.758336	0.659108	0.741888	0.822978	0.81329	0.913883	0.706585	0.954236	0.588771	0.738963	1.1123
23.734	0.695842	0.676232	1.01293	0.818038	0.476837	0.613067	0.650791	0.783452	0.755185	0.644346	0.804887	0.841641	0.841176	0.621826	0.752658	0.635343	0.639869	1.01818
24.123	0.81534	0.818103	0.863092	0.684883	0.494725	0.584702	0.699389	0.735087	0.71313	0.793497	0.884369	0.840545	0.856339	0.765891	0.775466	0.843543	0.796699	1.07321
24.512	0.87259	0.826931	0.839915	0.784131	0.487794	0.569542	0.830533	0.811361	0.739808	0.655618	0.853784	0.693048	0.735021	0.712113	0.959659	0.765918	0.88863	0.997215
24.902	0.720244	0.723335	0.822863	0.841727	0.620235	0.634055	0.619087	0.833108	0.92723	0.672473	0.789563	0.759016	0.726052	0.615421	0.961103	0.729575	0.801068	1.14047
25.29	0.756624	0.552141	1.15971	0.651449	0.581065	0.556763	0.704045	0.753009	0.871416	0.640759	0.707179	0.941189	0.759033	0.814513	0.851128	0.631245	0.729716	1.03319
25.679	0.791587	0.711493	0.846904	0.697693	0.64241	0.593308	0.744331	0.766456	0.590914	0.598964	0.821621	0.816993	0.927706	0.610137	0.908165	0.712998	0.820179	0.975095
26.069	0.820577	0.625996	0.990748	0.717013	0.635524	0.64174	0.654886	0.801362	0.914854	0.704855	0.896861	0.851926	0.784808	0.614431	0.954733	0.733045	0.922488	1.0731
26.457	0.55817	0.854384	1.08958	0.684157	0.502773	0.7451	0.702015	0.791871	1.01207	0.634086	0.917148	0.9981	0.825556	0.66723	0.860936	0.662962	0.841512	1.07712
26.846	0.731821	0.722798	1.02652	0.8288	0.527398	0.584966	0.765014	0.794815	0.806273	0.694866	0.824519	0.911391	0.926069	0.754578	0.753714	0.793338	0.710354	1.1609

## Sheet: E4i
	Control			APH
	Replicate 1	Replicate 2	Replicate 3	Replicate 1	Replicate 2	Replicate 3
0	0.840142	0.914644	1.51605	1.73058	2.3357	3.11515
1.25 %	0.415268	0.948602	1.01423	1.42235	1.70182	1.99576
2.5%	0.452991	0.481409	0.693915	0.992051	1.32367	1.27416
5%	0.393169	0.44454	0.49465	0.635523	1.05128	1.05172
