# Supplementary material for: Phase separation properties of RPA combine high-affinity ssDNA binding with dynamic condensate functions at telomeres
Source: Nat Struct Mol Biol. 2023 Mar 9;30(4):451–62. doi: 10.1038/s41594-023-00932-w (PMC10113159; doi:10.1038/s41594-023-00932-w)
Supplement: Source Data Extended Data Fig. 5 — Numeric Source Data [file 41594_2023_932_MOESM21_ESM.xlsx]

## Sheet: E5a
	Control				ssDNA				dsDNA
Timepoint	Replicate 1	Replicate 2	Replicate 3	Replicate 4	Replicate 1	Replicate 2	Replicate 3	Replicate 4	Replicate 1	Replicate 2	Replicate 3	Replicate 4
6 min	0	0	0	0	27	35	25	32	0	0	0	1
8 min	0	0	0	0	43	32	26	35	0	0	1	0
10 min	0	0	0	0	42	44	32	67	0	0	1	0

## Sheet: E5c
ssDNA length	Replicate 1	Replicate 2	Replicate 3	Replicate 4
	1.03983	1.03145	1.00629	0.922432
12mer	1.33333	1.31656	1.49266	0.846961
24mer	5.96226	5.26625	5.22432	5.58491
36mer	7.25367	8.09224	7.48008	7.98323
48mer	12.9392	10.7841	10.5325	12.2851
60mer	6.44025	8.50314	7.52201	9.67715
72mer	6.38155	8.01677	8.54507	7.50524
84mer	7.90776	5.55136	7.0608	6.92662

## Sheet: E5f
	Control				ssDNA				ssRNA
Timepoint	Replicate 1	Replicate 2	Replicate 3	Replicate 4	Replicate 1	Replicate 2	Replicate 3	Replicate 4	Replicate 1	Replicate 2	Replicate 3	Replicate 4
6 min	0	0	0	0	69	23	32	23	4	10	4	0
8 min	0	0	0	1	50	36	56	30	1	3	7	0
10 min	0	0	0	1	67	49	48	47	4	1	1	0
