# Supplementary material for: Phase separation properties of RPA combine high-affinity ssDNA binding with dynamic condensate functions at telomeres
Source: Nat Struct Mol Biol. 2023 Mar 9;30(4):451–62. doi: 10.1038/s41594-023-00932-w (PMC10113159; doi:10.1038/s41594-023-00932-w)
Supplement: Source Data Extended Data Fig. 6 — Numeric Source Data [file 41594_2023_932_MOESM22_ESM.xlsx]

## Sheet: E6c
	optoDroplet formation dark				optoDroplet formation light
	Replicate 1	Replicate 2	Replicate 3	Replicate 4	Replicate 1	Replicate 2	Replicate 3	Replicate 4
RPA2	0.931196	0.860923	1.09191	1.11597	22.5379	28.4689	23.8209	33.9766
yRfa2	0.87725	1.01079	1.32374	0.788219	1.68842	2.24194	2.49963	2.98869

## Sheet: E6d
	Expression level dark				Expression level light
	Replicate 1	Replicate 2	Replicate 3	Replicate 4	Replicate 1	Replicate 2	Replicate 3	Replicate 4
RPA2	38.2419	38.0959	37.4489	37.7346	38.0121	38.0524	37.029	38.6811
yRfa2	38.4708	38.4005	39.187	38.409	39.6752	38.2192	38.4954	37.6952

## Sheet: E6e
	Expression level dark				Expression level light
	Replicate 1	Replicate 2	Replicate 3	Replicate 4	Replicate 1	Replicate 2	Replicate 3	Replicate 4
RPA2 WT	82.0314	80.3538	77.9086	80.4258	80.9096	79.5235	78.0843	79.4889
RPA2 S8D	77.5782	82.1995	79.7108	78.6629	78.0238	82.883	82.3376	79.1485
RPA2 S11D	78.902	83.8415	79.8697	76.7655	78.1065	74.1145	76.7838	78.5193
RPA2 S12D	82.5623	80.1943	77.6039	78.5597	82.6673	77.6869	79.5425	79.3258
RPA2 T21D	83.5279	75.1562	81.6618	78.8059	78.1333	81.7947	81.9282	78.5333
RPA2 S23D	79.4938	76.9616	81.1119	80.0346	79.8018	79.4489	78.0849	79.6508
RPA2 S33D	78.2267	82.3351	76.2981	77.2358	75.7772	76.0753	79.6513	79.0281
RPA2 S4/8D	80.3643	77.9179	78.0531	77.3284	80.5323	78.9641	79.2976	79.5286
RPA2 S23/33D	79.2807	78.813	78.297	78.207	79.4854	78.1643	75.7869	73.6769
RPA2 S8/33D	82.3795	80.1655	82.9891	77.9841	77.1508	75.7287	77.8425	77.7346
RPA2 T21D S33D	76.6358	80.0315	81.2414	79.9364	80.7608	78.4203	81.2917	79.4292
RPA2 S11/12/13D	79.0355	81.4549	77.0765	76.7549	79.0043	80.7908	78.2903	80.2109
RPA2 T21D S29/33D	79.4792	79.3677	76.8546	79.4735	79.2875	79.9879	78.6852	80.9277
RPA2 S8D T21D S33D	76.585	81.0833	79.1555	78.4789	79.2186	80.481	79.1211	78.627
RPA2 T21D S23/29/33D	79.0865	77.4423	79.4091	78.7631	77.7527	80.1284	78.8482	81.191
RPA2 S/T>D	78.0874	79.0826	79.2784	80.5973	78.9482	80.4157	78.9048	78.8124

## Sheet: E6f
	optoDroplet formation dark				optoDroplet formation light
	Replicate 1	Replicate 2	Replicate 3	Replicate 4	Replicate 1	Replicate 2	Replicate 3	Replicate 4
RPA2 WT	239.787	244.765	305.954	453.68	31170.9	29824.2	28521.3	28494.8
RPA2 S4D	193.581	411.435	312.771	558.597	22276.2	25255.3	22511.4	23701.6
RPA2 S/T>D	993.958	1140.09	1151.09	734.491	2073.16	2190.19	1386.35	1290.16

## Sheet: E6g
	Expression level dark				Expression level light
	Replicate 1	Replicate 2	Replicate 3	Replicate 4	Replicate 1	Replicate 2	Replicate 3	Replicate 4
RPA2 WT	80.3912	79.4905	78.2978	80.6037	80.7447	79.9137	78.8162	78.9709
RPA2 S4D	78.0952	77.9447	79.8619	82.69	76.657	81.7825	80.0445	80.3051
RPA2 S/T>D	74.0405	78.1567	77.5469	75.501	76.3001	77.2343	77.7143	78.2284

## Sheet: E6h
Cry2-mCherry-RPA2 construct	Phosphosite mutations	Expression level	optoDroplet formation
WT	0	Low	36831.5
S8D	1	Low	16451.4
S11D	1	Low	6336.24
S12D	1	Low	22017
T21D	1	Low	88098.3
S23D	1	Low	31017.8
S33D	1	Low	35367.1
S4/8D	2	Low	36479.4
S23/33D	2	Low	11244.8
S8/33D	2	Low	7812.34
T21D S33D	2	Low	9032.8
S11/12/13D	3	Low	10824.3
T21D S29/33D	3	Low	8218.32
S8D T21D S33D	3	Low	19250.2
T21D S23/29/33D	4	Low	5280.41
S/T>D	8	Low	24240.9
WT	0	Medium	772013
S8D	1	Medium	511624
S11D	1	Medium	145352
S12D	1	Medium	230122
T21D	1	Medium	326132
S23D	1	Medium	447478
S33D	1	Medium	424775
S4/8D	2	Medium	345669
S23/33D	2	Medium	210600
S8/33D	2	Medium	55104.2
T21D S33D	2	Medium	98735.7
S11/12/13D	3	Medium	97577.7
T21D S29/33D	3	Medium	62092.9
S8D T21D S33D	3	Medium	65115.3
T21D S23/29/33D	4	Medium	25539.7
S/T>D	8	Medium	15651.8
WT	0	High	2.3414e+06
S8D	1	High	1.24655e+06
S11D	1	High	629086
S12D	1	High	742984
T21D	1	High	1.26665e+06
S23D	1	High	394706
S33D	1	High	1.03342e+06
S4/8D	2	High	1347004
S23/33D	2	High	880689
S8/33D	2	High	408905
T21D S33D	2	High	646465
S11/12/13D	3	High	198353
T21D S29/33D	3	High	336219
S8D T21D S33D	3	High	344379
T21D S23/29/33D	4	High	381225
S/T>D	8	High	132880

## Sheet: E6j
RPA WT																RPA S/T>D
	Normalized Intensity															Normalized intensity
Time [sec]	Droplet 1	Droplet 2	Droplet 3	Droplet 4	Droplet 5	Droplet 6	Droplet 7	Droplet 8	Droplet 9	Droplet 10	Droplet 11	Droplet 12	Droplet 13	Droplet 14	Droplet 15	Aggregat 1	Aggregat 2	Aggregat 3	Aggregat 4	Aggregat 5	Aggregat 6	Aggregat 7	Aggregat 8	Aggregat 9	Aggregat 10	Aggregat 11	Aggregat 12	Aggregat 13	Aggregat 14	Aggregat 15
0	1	1	1	0.99711	0.994106	1	1.00726	1.03075	0.991825	1	1	1	1.00335	0.991384	1.00006	0.986288	0.996326	0.977628	0.985088	1.00753	1.02091	0.999886	0.994789	0.995885	0.990762	0.98862	0.981992	0.993201	0.993126	1.02754
1.3	1	1	1	0.991537	1.00031	1	0.995008	0.993242	1.00506	1	1	1	0.999078	0.996203	0.999442	0.976857	1.01156	1.05417	0.992004	0.988503	1.00283	1.00835	1.01797	0.985361	1.02292	0.999672	1.03655	1.02123	1.01123	0.998483
2.598	1	1	1	1.02254	1.00094	1	0.998362	0.998445	1.00385	1	1	1	0.997888	0.997509	1.00021	1.00627	1.02449	0.998858	1.04522	0.990419	0.97599	1.01323	1.00035	1.00397	0.997482	1.02414	1.01258	0.995968	0.97859	1.02088
3.895	1	1	1	1.00586	1.00317	1	1.00556	0.980478	0.997903	1	1	1	0.996896	1.00712	0.999868	0.983846	0.975218	0.981726	0.942853	1.00406	0.995161	0.985487	0.997687	1.00634	0.991071	1.01809	0.978621	1.00935	1.00785	0.991468
5.193	1	1	1	0.982947	1.00148	1	0.993809	0.997087	1.00136	1	1	1	1.00279	1.00778	1.00042	1.04674	0.992403	0.987622	1.03484	1.00949	1.00511	0.993048	0.989202	1.00844	0.997769	0.969478	0.990255	0.980255	1.00921	0.961629
13.03	0	0.00018827	0	0.0637511	0.00426315	0	0.00926661	0.0175785	0.015991	0	0	2.4366e-05	0.00263888	0.0293922	0.00294136	0	0	0	0	0	0	0	0	0	0	0	0	0	0	0
23.03	0.141726	0.0950445	0.247065	0.108042	0.064669	0.168234	0.061268	0.0759007	0.110678	0.291812	0.0999019	0.0814047	0.0753867	0.102593	0.0650063	0.0430861	0.0885343	0.0684003	0.0641791	0.0516038	0.0895265	0.0897007	0.102741	0.0761742	0.0886231	0.0999426	0.0953312	0.110076	0.134667	0.150257
33.03	0.177706	0.148057	0.360347	0.155936	0.101441	0.234213	0.0797056	0.126118	0.126161	0.42168	0.172518	0.134347	0.127354	0.132972	0.115558	0.052829	0.111866	0.131065	0.0881595	0.0865505	0.123936	0.0926599	0.142623	0.107455	0.122848	0.122891	0.105825	0.123517	0.155792	0.182732
43.03	0.223081	0.191884	0.440215	0.174367	0.126852	0.300923	0.0987602	0.144546	0.194474	0.507239	0.174628	0.161405	0.147453	0.163732	0.137459	0.0569419	0.121341	0.138103	0.102794	0.0933574	0.114429	0.120979	0.151864	0.12604	0.156902	0.1416	0.123558	0.131788	0.171607	0.213245
53.029	0.241655	0.218517	0.48671	0.188883	0.144939	0.327452	0.118354	0.152687	0.177981	0.555417	0.209682	0.192522	0.172704	0.182063	0.161418	0.0639473	0.119889	0.164681	0.0950491	0.115861	0.100997	0.118127	0.145173	0.137725	0.174057	0.139482	0.129978	0.127841	0.171902	0.203065
63.029	0.255961	0.243865	0.539032	0.198173	0.158758	0.338356	0.134378	0.15931	0.194551	0.608587	0.215824	0.203731	0.176949	0.189045	0.163548	0.0741834	0.0979445	0.173093	0.110982	0.0980965	0.123916	0.135627	0.140918	0.177288	0.205276	0.172737	0.129825	0.144801	0.160166	0.190928
73.029	0.273225	0.273164	0.571776	0.215347	0.169146	0.341017	0.160666	0.179977	0.194726	0.640539	0.245884	0.233138	0.195366	0.201554	0.187709	0.0660929	0.13357	0.15184	0.130573	0.142359	0.131817	0.137769	0.164411	0.167207	0.193934	0.152463	0.144563	0.17139	0.170971	0.249258
83.029	0.286648	0.281991	0.609257	0.234609	0.189169	0.373342	0.16432	0.192061	0.23005	0.657327	0.244272	0.227496	0.205543	0.21509	0.190641	0.112955	0.128196	0.242291	0.122924	0.125084	0.115948	0.133954	0.153434	0.1382	0.207325	0.169218	0.170831	0.169665	0.180958	0.202727
93.029	0.300286	0.283562	0.65722	0.232736	0.200346	0.386392	0.173686	0.193432	0.233494	0.640165	0.264403	0.24321	0.223773	0.21698	0.192027	0.0883505	0.119888	0.171727	0.131073	0.108623	0.151034	0.128475	0.16097	0.129844	0.21757	0.173857	0.166652	0.195153	0.175925	0.204365
103.029	0.319838	0.299529	0.63131	0.240727	0.203043	0.366817	0.183623	0.191455	0.241386	0.702946	0.272777	0.260236	0.221161	0.225748	0.210823	0.0736027	0.111736	0.173564	0.140912	0.129257	0.136996	0.130728	0.153969	0.167957	0.213754	0.156074	0.152979	0.182747	0.198526	0.200475
113.026	0.317811	0.310497	0.629591	0.255532	0.208552	0.364241	0.183846	0.207337	0.235565	0.714241	0.27102	0.247098	0.234969	0.226377	0.218076	0.11079	0.164567	0.154385	0.133041	0.134997	0.160384	0.134152	0.168397	0.147554	0.205698	0.159077	0.165553	0.186133	0.194965	0.222994
123.028	0.327587	0.320024	0.681662	0.239871	0.219251	0.366559	0.202216	0.218207	0.252509	0.700325	0.276888	0.265737	0.231618	0.244866	0.249007	0.0914947	0.128823	0.172626	0.152103	0.139847	0.144123	0.150977	0.17231	0.156027	0.230781	0.139186	0.170782	0.17006	0.19134	0.204305
133.026	0.348903	0.331831	0.664053	0.264619	0.220725	0.364112	0.199317	0.224011	0.253036	0.711058	0.282755	0.268147	0.249032	0.254171	0.23651	0.0747647	0.165598	0.169855	0.144932	0.11842	0.135655	0.15231	0.175973	0.190867	0.239109	0.149421	0.184278	0.185312	0.19177	0.230501
143.026	0.341345	0.341374	0.682417	0.256711	0.228089	0.356944	0.20618	0.221221	0.24389	0.717049	0.28855	0.251523	0.246683	0.247769	0.234764	0.0814254	0.148639	0.197652	0.150411	0.148436	0.142593	0.146344	0.174065	0.186699	0.236835	0.171514	0.171698	0.198945	0.197027	0.223199
153.025	0.341297	0.340404	0.703673	0.260445	0.233998	0.358188	0.215149	0.230822	0.221531	0.720919	0.290497	0.277766	0.251499	0.254401	0.238552	0.0803106	0.137065	0.188476	0.128464	0.158992	0.125394	0.149243	0.191432	0.186031	0.25326	0.173323	0.174367	0.191434	0.20675	0.207044
163.025	0.359275	0.360322	0.683507	0.274472	0.239706	0.38064	0.211268	0.236566	0.266806	0.737706	0.301645	0.292371	0.260515	0.254455	0.239351	0.110032	0.142728	0.196952	0.156327	0.131932	0.168099	0.166128	0.193558	0.193772	0.258852	0.171972	0.175785	0.186852	0.204176	0.24419
173.025	0.375131	0.355723	0.721281	0.260947	0.245641	0.373597	0.216883	0.2362	0.266464	0.713679	0.284026	0.284233	0.26558	0.255065	0.249687	0.0986304	0.134553	0.194636	0.136738	0.126725	0.129692	0.151587	0.194189	0.17983	0.27872	0.186694	0.161052	0.17857	0.182592	0.222376
183.025	0.385359	0.35815	0.721742	0.273641	0.245504	0.382958	0.222961	0.240622	0.237382	0.691151	0.287467	0.292275	0.25795	0.269968	0.244703	0.0722348	0.159735	0.191802	0.154085	0.146183	0.145681	0.145618	0.192293	0.201799	0.251947	0.179341	0.155684	0.18673	0.204584	0.232685
193.025	0.38151	0.354984	0.719646	0.276365	0.234272	0.377849	0.230817	0.242616	0.274064	0.687157	0.298581	0.27834	0.270624	0.256407	0.259324	0.090269	0.169961	0.227235	0.155298	0.141298	0.153436	0.141499	0.200379	0.216392	0.242864	0.180651	0.163743	0.198283	0.193406	0.235966
203.025	0.406724	0.379754	0.720233	0.270525	0.236306	0.380339	0.224858	0.239694	0.256422	0.718672	0.301357	0.292627	0.278811	0.259613	0.25491	0.0975205	0.153597	0.220729	0.150365	0.160012	0.166653	0.153172	0.200106	0.220978	0.237797	0.174694	0.1746	0.168792	0.225149	0.259871
213.027	0.392303	0.379754	0.742747	0.28043	0.243458	0.39648	0.22103	0.258321	0.248387	0.703258	0.311571	0.300745	0.282285	0.261142	0.256631	0.0735936	0.159951	0.246688	0.163809	0.141305	0.192431	0.158234	0.201343	0.218384	0.223004	0.214223	0.188099	0.198348	0.226722	0.25413
223.024	0.4146	0.378483	0.718933	0.278651	0.256595	0.390212	0.246659	0.262665	0.270023	0.732277	0.313452	0.292711	0.260982	0.281852	0.258246	0.0962666	0.153392	0.235342	0.156507	0.146208	0.168616	0.17428	0.188916	0.204292	0.242941	0.203285	0.189776	0.206863	0.211445	0.249836
233.027	0.412171	0.396529	0.736332	0.276931	0.2494	0.373636	0.237001	0.261668	0.266447	0.690589	0.291455	0.297298	0.272011	0.268911	0.258777	0.0973397	0.161336	0.253486	0.175865	0.151536	0.16432	0.1565	0.199222	0.221309	0.228092	0.203092	0.174321	0.206898	0.212341	0.243352
243.024	0.428565	0.404362	0.74195	0.283828	0.260017	0.384989	0.242886	0.247588	0.262832	0.7417	0.312424	0.29709	0.285971	0.274024	0.266549	0.110354	0.170202	0.233626	0.164688	0.152732	0.147788	0.181595	0.208916	0.181571	0.234397	0.206302	0.192657	0.186034	0.220579	0.248154
253.024	0.43336	0.419867	0.746394	0.290845	0.251639	0.396807	0.251626	0.269594	0.264976	0.67193	0.309692	0.305179	0.28308	0.278229	0.27522	0.102841	0.158273	0.262913	0.190899	0.152086	0.154981	0.157372	0.221197	0.206213	0.271781	0.235971	0.191934	0.20812	0.232186	0.231764
263.024	0.42405	0.408036	0.734613	0.29546	0.263256	0.360307	0.242308	0.254415	0.28187	0.658699	0.323025	0.294917	0.285874	0.270912	0.26667	0.127665	0.167458	0.261339	0.195846	0.148877	0.164814	0.151685	0.219522	0.187756	0.235934	0.203236	0.182055	0.209403	0.207183	0.246815
273.024	0.42649	0.41781	0.755366	0.284044	0.270158	0.354196	0.264483	0.262329	0.279454	0.666438	0.321385	0.297799	0.278303	0.282306	0.278587	0.109454	0.178585	0.223149	0.19816	0.175819	0.173261	0.164573	0.209	0.183538	0.254533	0.204278	0.177645	0.199263	0.233072	0.27721
283.024	0.457395	0.416655	0.762536	0.310119	0.257894	0.378134	0.260391	0.252073	0.271305	0.655642	0.298089	0.298683	0.291521	0.279326	0.277232	0.0957661	0.160078	0.248369	0.221565	0.169015	0.172177	0.179019	0.215325	0.234527	0.268027	0.221768	0.196886	0.195055	0.219125	0.25379
293.023	0.460211	0.426314	0.760523	0.292051	0.271811	0.371238	0.257719	0.270973	0.295045	0.656702	0.299956	0.31185	0.285986	0.277219	0.272716	0.0902469	0.153726	0.255916	0.183802	0.180559	0.183821	0.180606	0.210778	0.214798	0.258323	0.208302	0.17996	0.20792	0.22645	0.276888
303.023	0.460324	0.428208	0.738806	0.305417	0.26637	0.37111	0.255667	0.272672	0.282181	0.663505	0.326974	0.301722	0.282632	0.290862	0.271143	0.0876407	0.17568	0.272742	0.20824	0.17064	0.158547	0.188973	0.222712	0.192318	0.248973	0.227578	0.186385	0.194702	0.20564	0.259452
313.023	0.464757	0.446116	0.729163	0.284314	0.263652	0.363114	0.251665	0.2989	0.290026	0.678732	0.315382	0.291923	0.300529	0.286331	0.276757	0.122609	0.17254	0.240022	0.192641	0.19344	0.199028	0.194503	0.211129	0.184348	0.243503	0.195612	0.186873	0.214027	0.232635	0.289349
323.02	0.475656	0.435857	0.745891	0.299944	0.263516	0.346962	0.249435	0.280542	0.283353	0.66363	0.305748	0.308193	0.281355	0.294776	0.273208	0.0907026	0.181993	0.234255	0.209751	0.179637	0.174409	0.165402	0.21601	0.225457	0.260122	0.207723	0.196651	0.220431	0.224436	0.258196
333.023	0.482233	0.440801	0.739477	0.298437	0.275851	0.352033	0.249004	0.283159	0.286725	0.674426	0.319783	0.301592	0.291944	0.297234	0.273147	0.0648919	0.171683	0.250287	0.214014	0.183397	0.165859	0.149152	0.217799	0.234063	0.257825	0.195437	0.204353	0.229873	0.206662	0.268986
343.02	0.482976	0.458963	0.740022	0.306347	0.260436	0.345869	0.267009	0.276403	0.266633	0.647529	0.309609	0.310284	0.297315	0.286491	0.291661	0.0661987	0.177533	0.215011	0.219017	0.153654	0.204696	0.173347	0.214223	0.224504	0.291826	0.205779	0.204649	0.205489	0.210856	0.288292
353.02	0.54237	0.449235	0.740483	0.291694	0.275097	0.342847	0.258057	0.285987	0.297811	0.661945	0.302318	0.307408	0.297118	0.293973	0.272042	0.110513	0.155678	0.257743	0.217543	0.138419	0.177975	0.167891	0.211745	0.220666	0.26445	0.20931	0.217095	0.20618	0.21707	0.275321
363.02	0.570684	0.471455	0.751635	0.316541	0.265381	0.354121	0.275439	0.292313	0.297417	0.664229	0.305036	0.303013	0.301225	0.294915	0.285434	0.0985881	0.171065	0.238538	0.197343	0.167526	0.165199	0.193319	0.212781	0.250536	0.278136	0.214162	0.235083	0.202709	0.212021	0.235809
373.02	0.576463	0.454903	0.74216	0.315137	0.269709	0.316575	0.274207	0.279343	0.283416	0.649214	0.309847	0.295296	0.315875	0.292363	0.281663	0.0971186	0.182754	0.25329	0.233149	0.166331	0.172508	0.171367	0.230481	0.229111	0.285851	0.220627	0.209482	0.213911	0.224611	0.26847
383.02	0.590859	0.467397	0.744843	0.320944	0.266947	0.346734	0.255897	0.292608	0.319121	0.646871	0.302024	0.306206	0.311948	0.307792	0.282872	0.097829	0.170649	0.251213	0.207351	0.143594	0.201945	0.191254	0.214853	0.25406	0.298947	0.223034	0.241023	0.207084	0.23872	0.237603
393.019	0.592678	0.48748	0.723084	0.311075	0.285664	0.349082	0.266084	0.30015	0.319128	0.611271	0.31	0.310873	0.314747	0.300148	0.28703	0.101637	0.168644	0.263615	0.207086	0.155484	0.186246	0.16633	0.217177	0.233206	0.316955	0.223724	0.210761	0.223066	0.227475	0.282495
403.019	0.606176	0.468714	0.759098	0.315002	0.272591	0.34029	0.276962	0.295902	0.316355	0.649488	0.315376	0.309036	0.301443	0.29766	0.292099	0.114003	0.176493	0.265057	0.225433	0.196244	0.196042	0.18799	0.232909	0.240721	0.350596	0.216306	0.20886	0.198699	0.223065	0.272686
