# Supplementary material for: Phase separation properties of RPA combine high-affinity ssDNA binding with dynamic condensate functions at telomeres
Source: Nat Struct Mol Biol. 2023 Mar 9;30(4):451–62. doi: 10.1038/s41594-023-00932-w (PMC10113159; doi:10.1038/s41594-023-00932-w)
Supplement: Source Data Extended Data Fig. 8 — Numeric Source Data [file 41594_2023_932_MOESM23_ESM.xlsx]

## Sheet: E8c
	Replicate 1	Replicate 2	Replicate 3
Control	67.9667	71.3192	62.7143
APH	69.3226	66.5744	63.5288

## Sheet: E8d
	Replicate 1	Replicate 2	Replicate 3
siControl	65.7222	74.4955	65.9127
siFANCM	93.5089	90.4464	85.3727

## Sheet: E8e
	Replicate 1	Replicate 2	Replicate 3
Control	4.5596	5.34825	4.72742
APH	7.63401	7.39101	6.7269

## Sheet: E8f
	Replicate 1	Replicate 2	Replicate 3
siControl	6.23679	6.82128	6.18502
siFANCM	18.7228	20.7572	19.2663

## Sheet: E8g
	Replicate 1	Replicate 2	Replicate 3
Control	26.3959	25.7895	29.7872
APH	27.8523	33.871	30.5882

## Sheet: E8h
	Replicate 1	Replicate 2	Replicate 3
siControl	28.4091	33.6957	32.2222
siFANCM	80.1706	73.7575	69.6581

## Sheet: E8i
	Replicate 1	Replicate 2	Replicate 3
Control	2.35081	2.25599	2.5641
APH	4.18136	4.19371	4.1248

## Sheet: E8j
	Replicate 1	Replicate 2	Replicate 3
siControl	2.51889	2.73248	2.77512
siFANCM	17.3432	16.5477	16.4315
