# Supplementary material for: Phase separation properties of RPA combine high-affinity ssDNA binding with dynamic condensate functions at telomeres
Source: Nat Struct Mol Biol. 2023 Mar 9;30(4):451–62. doi: 10.1038/s41594-023-00932-w (PMC10113159; doi:10.1038/s41594-023-00932-w)
Supplement: Source Data Extended Data Fig. 9 — Numeric Source Data [file 41594_2023_932_MOESM24_ESM.xlsx]

## Sheet: E9a
Object ID	Total Intensity DAPI	Mean Intensity EdU	GFP-RPA2 cell line
0	425908	6.1001	WT
1	937057	6.76039	WT
9	967242	6.66827	WT
10	957335	135.998	WT
12	315576	962.539	WT
13	807043	631.176	WT
17	987685	197.091	WT
18	724010	866.26	WT
19	484663	1075.64	WT
20	996929	7.4231	WT
21	984934	251.972	WT
23	445081	6.43267	WT
24	408585	6.92796	WT
25	935784	9.02265	WT
28	1032600	8.16396	WT
29	1011901	6.92069	WT
32	1.02038e+06	7.21148	WT
33	983506	350.196	WT
36	1029267	67.1445	WT
38	982761	5.13391	WT
41	973361	88.9533	WT
43	531634	1205.59	WT
44	439348	8.10943	WT
46	466547	7.54209	WT
47	944392	354.004	WT
48	960135	428.568	WT
49	597704	732.249	WT
50	542885	1386.25	WT
51	757867	1488.64	WT
53	529328	974.572	WT
55	456545	7.61732	WT
56	450113	8.34331	WT
57	501501	894.022	WT
58	1001310	801.42	WT
61	1022231	20.0664	WT
68	1015820	7.91596	WT
69	1025990	8.77693	WT
70	483644	7.2891	WT
71	547066	1084.81	WT
72	729697	1161.84	WT
73	490466	7.35916	WT
74	972769	965.011	WT
75	477765	8.28662	WT
76	690162	1526.37	WT
78	817186	1708.05	WT
82	979657	594.336	WT
83	909857	368.361	WT
84	949197	1300.99	WT
86	1022097	15.2264	WT
87	1026107	9.18041	WT
88	449516	389.976	WT
89	625686	821.361	WT
90	592416	1160.08	WT
91	1053165	7.28321	WT
92	1013997	5.62396	WT
93	1.02553e+06	14.1974	WT
94	582463	10.4596	WT
95	1.02632e+06	5.56483	WT
96	850894	1168.48	WT
98	407637	768.688	WT
99	1.00473e+06	5.99683	WT
100	1050246	9.27147	WT
101	463346	545.52	WT
103	496838	7.27641	WT
104	930404	1195.13	WT
105	467602	568.349	WT
107	978917	1017.66	WT
108	478375	212.378	WT
110	1.0215e+06	33.0927	WT
111	497042	6.32094	WT
116	728881	1966.99	WT
117	481588	90.2798	WT
119	546020	1359.16	WT
121	953465	925.075	WT
122	813579	1184.11	WT
124	865344	1249.74	WT
127	982177	341.87	WT
128	930330	290.311	WT
129	458725	6.52269	WT
130	614127	1237.31	WT
131	464024	5.15935	WT
132	1018353	7.17966	WT
133	670902	1167.32	WT
134	443882	555.936	WT
136	893757	962.655	WT
137	499796	593.128	WT
139	655118	1169.87	WT
140	1019620	13.2348	WT
141	867242	1520.67	WT
143	435909	100.638	WT
144	478457	344.624	WT
147	560760	1006.33	WT
148	424635	4.96161	WT
150	720175	2096.29	WT
153	765510	1405.62	WT
157	470629	7.9036	WT
160	637443	1828.82	WT
163	348396	8.64664	WT
164	359687	4.86077	WT
166	459129	6.40912	WT
169	621922	1803.61	WT
170	474750	7.44712	WT
171	520314	1111.73	WT
174	916280	1007.7	WT
175	432055	8.37717	WT
178	753139	1435.38	WT
181	971517	4.71739	WT
183	730309	948.267	WT
184	540853	1093.2	WT
185	353624	6.17949	WT
186	360669	6.22834	WT
189	684229	1307.43	WT
190	416763	9.66766	WT
192	910754	5.65238	WT
193	404272	1817	WT
195	816913	737.272	WT
196	926849	53.8711	WT
197	497408	985.999	WT
201	454257	5.49765	WT
202	457717	4.29522	WT
204	471559	1316.65	WT
206	958010	7.7732	WT
209	833595	1097.85	WT
210	609282	1638.57	WT
212	449405	1079.35	WT
214	456389	1179.49	WT
215	453989	944.877	WT
216	954943	303.747	WT
219	876246	1371.88	WT
220	967785	6.60301	WT
223	923667	10.8037	WT
224	840881	1307.17	WT
225	442009	269.703	WT
226	453066	330.76	WT
227	986429	8.7289	WT
230	994543	14.1369	WT
232	455365	536.159	WT
233	447055	6.29068	WT
237	987331	9.52747	WT
239	499825	8.95522	WT
240	540807	1362.74	WT
241	497932	7.3639	WT
244	1.00141e+06	8.55676	WT
246	479294	7.20401	WT
247	898054	608.948	WT
248	501934	8.67311	WT
249	474364	47.0022	WT
252	1.01746e+06	8.60768	WT
253	932858	896.432	WT
256	741291	1405.8	WT
259	968550	799.256	WT
260	659078	1550.93	WT
261	1.02217e+06	8.08793	WT
263	457596	6.04968	WT
268	458010	1271.83	WT
271	592497	1254.37	WT
273	473382	701.394	WT
275	937953	10.9134	WT
276	484047	6.51817	WT
278	545965	819.395	WT
279	465865	10.9282	WT
281	523393	1020.26	WT
282	477467	7.69057	WT
285	295772	932.287	WT
288	441741	34.8338	WT
290	462194	5.76196	WT
292	926754	1100.69	WT
294	454760	7.78404	WT
296	677968	2346.04	WT
297	976700	8.10402	WT
298	880541	1556.01	WT
301	808239	981.924	WT
302	1.01552e+06	5.73239	WT
304	1009805	7.10465	WT
306	469806	7.58167	WT
308	993824	8.15139	WT
309	489731	8.13426	WT
310	962048	1248.46	WT
311	967390	7.11236	WT
312	495705	721.558	WT
314	465352	8.51271	WT
316	903372	878.238	WT
319	464195	7.32195	WT
320	459248	6.16514	WT
321	524815	1032.18	WT
322	961123	8.41189	WT
323	445039	5.74593	WT
324	996358	8.85517	WT
326	486023	370.224	WT
328	731597	1505.91	WT
329	460159	194.538	WT
330	432988	5.81233	WT
335	398875	7.44943	WT
336	699815	1546.99	WT
337	944446	579.165	WT
338	455996	7.00229	WT
340	517378	1600.63	WT
341	454559	173.778	WT
342	903188	478.483	WT
343	450052	8.34638	WT
345	954942	7.56331	WT
346	622035	1360.95	WT
349	497318	1141.98	WT
350	836844	9.02543	WT
351	407291	399.585	WT
352	519101	1178.1	WT
353	463947	6.52685	WT
354	530073	1009.4	WT
355	357202	5.13994	WT
356	475452	6.05679	WT
358	655208	1239.19	WT
359	576293	1365.44	WT
360	480906	5.81041	WT
361	481739	9.47976	WT
364	464189	5.69981	WT
365	677409	1855.4	WT
369	453512	543.643	WT
370	540876	11.0899	WT
371	660839	409.099	WT
372	903070	5.60398	WT
373	423174	8.49133	WT
374	963759	8.99174	WT
375	957541	105.097	WT
376	468729	6.28404	WT
377	735682	2218.78	WT
378	627800	1147.62	WT
379	467900	149.765	WT
380	420623	6.0753	WT
383	917967	878.604	WT
385	489398	8.21278	WT
388	458375	6.21873	WT
389	978918	33.6225	WT
390	459110	5.8527	WT
391	448629	6.27518	WT
392	583821	1308.35	WT
393	955019	7.00915	WT
394	394972	6.25063	WT
397	602391	1182.49	WT
398	499560	1187.47	WT
399	452818	26.2967	WT
401	477884	5.92231	WT
402	462787	269.284	WT
404	495018	13.7053	WT
407	463747	5.84642	WT
408	508762	1327.5	WT
409	994509	49.7675	WT
410	513839	1098.29	WT
412	841642	1224.42	WT
413	483749	4.62721	WT
415	1197775	6.68483	WT
416	537791	1935.75	WT
417	1035174	328.84	WT
418	388009	501.764	WT
419	545602	1177.5	WT
421	1102064	1142.37	WT
422	1020940	727.58	WT
423	446115	7.58408	WT
426	671001	1299.21	WT
428	451106	6.70855	WT
430	478414	8.28783	WT
431	516991	7.68776	WT
432	697412	1712.53	WT
433	490579	7.79511	WT
435	1040851	8.71881	WT
436	466937	9.018	WT
437	406953	28.3472	WT
438	605806	1452.48	WT
439	458375	698.094	WT
441	988902	1043.06	WT
444	748566	1604.34	WT
445	815038	1389.96	WT
447	753380	1622.88	WT
448	809337	1371.33	WT
450	514765	6.83034	WT
451	959763	413.365	WT
452	948616	788.281	WT
455	785394	887.066	WT
456	524470	781.842	WT
459	1074040	12.3618	WT
460	1040318	10.835	WT
461	752471	1653.12	WT
462	554300	993.309	WT
463	691814	996.193	WT
464	1069242	9.17807	WT
465	510646	784.393	WT
466	508933	1069.71	WT
467	443593	6.41819	WT
468	1044912	12.4922	WT
469	1025794	388.018	WT
470	500285	448.706	WT
471	744791	1756.75	WT
472	1030050	530.347	WT
473	502768	7.89551	WT
474	552528	1138.48	WT
476	1086013	41.4575	WT
479	454783	7.33568	WT
480	490268	934.16	WT
481	1.02108e+06	473.986	WT
483	506143	6.07067	WT
484	883706	1015.86	WT
485	486546	6.95361	WT
486	506236	774.118	WT
487	506572	6.11414	WT
490	451825	9.24359	WT
491	499824	9.42115	WT
492	505264	8.73074	WT
493	366410	1032.01	WT
494	507451	821.379	WT
495	467910	1167.9	WT
496	484170	7.87433	WT
498	1015877	13.7804	WT
500	478837	8.74074	WT
501	492653	489.461	WT
503	442333	7.53811	WT
505	503870	1072.44	WT
507	646926	1279.12	WT
508	928632	981.094	WT
509	786816	1158.55	WT
510	996373	10.2272	WT
514	697763	1693.26	WT
517	1.01043e+06	8.97865	WT
518	790285	1880.24	WT
520	914779	844.249	WT
521	516849	836.744	WT
523	1025723	13.8864	WT
524	374963	7.57193	WT
525	412551	6.41943	WT
526	710254	2563.17	WT
527	887978	1879.74	WT
528	517023	895.418	WT
529	992527	11.5798	WT
530	491683	562.838	WT
536	735038	1291.65	WT
537	420691	5.77711	WT
538	821791	967.527	WT
539	396612	1020.26	WT
540	854903	1006.17	WT
541	993262	8.28644	WT
543	490703	1396.07	WT
544	429487	5.28762	WT
545	921327	5.63156	WT
548	1.00141e+06	8.20843	WT
550	953880	661.288	WT
552	704163	1462.9	WT
553	635882	1192.52	WT
554	454955	5.32992	WT
555	443902	577.566	WT
557	516195	1663.98	WT
559	643940	1429.21	WT
560	491503	9.56554	WT
565	457334	8.51748	WT
566	492018	8.97622	WT
569	987679	6.22054	WT
570	953638	201.789	WT
572	886769	664.829	WT
575	986002	262.39	WT
576	477677	7.20912	WT
579	484616	7.41974	WT
580	919700	888.866	WT
583	1.00522e+06	46.1129	WT
584	885861	1318.36	WT
585	881539	1595.65	WT
586	1015007	11.5936	WT
587	977555	736.063	WT
588	1.00223e+06	7.45361	WT
591	981117	801.717	WT
594	459128	7.19357	WT
595	489895	8.63815	WT
596	503170	10.075	WT
597	503846	8.03321	WT
598	977089	1013.75	WT
600	961220	285.387	WT
602	965898	7.20066	WT
604	1043631	94.5687	WT
606	1039547	154.184	WT
607	992860	289.436	WT
608	767926	1256.84	WT
609	1.01582e+06	5.95262	WT
610	505568	60.1783	WT
611	946343	7.44489	WT
614	418098	452.248	WT
615	870688	761.529	WT
617	297697	471.408	WT
618	594125	1909.79	WT
619	563574	1427.97	WT
620	822162	1027.47	WT
621	1040791	363.908	WT
622	987032	777.101	WT
623	1.0048e+06	84.7468	WT
626	746014	854.668	WT
627	1025089	9.64551	WT
629	484370	6.84342	WT
631	971330	6.07511	WT
634	523193	11.1226	WT
635	509538	9.73908	WT
637	1.00142e+06	5.42943	WT
638	513038	12.3968	WT
639	1039542	242.379	WT
641	503340	460.973	WT
642	499332	8.02466	WT
643	484546	9.3372	WT
644	550613	7.92295	WT
645	973981	116.241	WT
646	493765	5.48281	WT
647	483139	52.9866	WT
648	423756	9.96488	WT
649	502892	35.6475	WT
650	1017578	517.146	WT
652	500748	9.37813	WT
653	430729	9.23941	WT
654	494043	9.76552	WT
655	989310	12.8703	WT
658	656742	1324.33	WT
659	1055794	33.176	WT
660	1006727	36.3393	WT
661	472030	6.42061	WT
662	504091	7.86929	WT
663	1018846	8.81266	WT
665	449439	8.60387	WT
666	1028990	13.4705	WT
667	466079	9.2716	WT
668	575789	1288.54	WT
669	703812	1427.56	WT
671	637225	2321.45	WT
672	425278	12.2797	WT
674	493070	7.85677	WT
676	760447	1240.41	WT
679	493377	66.0914	WT
682	727783	225.916	WT
683	1.00929e+06	19.581	WT
684	692078	1008.71	WT
686	502223	848.477	WT
687	517262	827.901	WT
688	459819	11.1856	WT
689	664535	1555.42	WT
690	913641	1101.3	WT
692	457471	9.22229	WT
697	464712	783.574	WT
699	432189	6.02636	WT
700	428421	1010.41	WT
702	912584	7.23928	WT
703	790064	188.471	WT
704	514842	779.817	WT
705	668032	1498.31	WT
707	491454	1285.32	WT
708	485601	6.25157	WT
711	501087	1069.79	WT
712	984771	751.794	WT
714	741574	1045.14	WT
715	444877	197.778	WT
716	486654	8.53903	WT
718	976717	905.624	WT
719	486532	432.292	WT
720	898743	237.728	WT
721	469154	6.04512	WT
722	1.0344e+06	8.26671	WT
723	681058	1675	WT
724	524219	890.685	WT
725	857379	715.682	WT
728	956474	8.25147	WT
730	477248	6.96905	WT
731	562647	1088.79	WT
733	477308	427.246	WT
734	571813	1160.19	WT
736	512476	589.466	WT
737	505647	990.945	WT
738	993381	864.942	WT
741	556239	1304.03	WT
742	857234	665.602	WT
743	505037	1124.12	WT
744	492273	5.77557	WT
745	600703	868.364	WT
746	1.02595e+06	8.63507	WT
747	965423	502.795	WT
748	1027197	10.3506	WT
749	701147	1065.29	WT
750	483256	5.14223	WT
752	1008293	6.72227	WT
753	558509	1248.67	WT
754	833051	1329.25	WT
755	484440	9.11932	WT
756	1012968	5.96386	WT
758	1032812	55.8815	WT
759	1038625	629.884	WT
763	555350	1057.58	WT
764	473100	244.702	WT
766	473710	7.61798	WT
767	970651	90.5929	WT
768	957346	1733.55	WT
769	1011040	135.726	WT
770	820913	914.913	WT
771	1071692	27.6697	WT
772	877991	1122.98	WT
773	481296	5.42976	WT
775	470559	6.31705	WT
777	468517	5.4109	WT
778	509917	5.51987	WT
779	992273	1380.6	WT
780	1072612	311.608	WT
781	1083647	9.45865	WT
782	791353	1237.99	WT
783	341247	170.174	WT
784	1166457	1520.18	WT
785	866909	1222.19	WT
788	490417	7.34269	WT
789	1085730	9.47797	WT
790	497668	8.09558	WT
792	497373	5.88794	WT
793	1069218	559.988	WT
794	535185	878.508	WT
795	1063181	9.25387	WT
796	852352	923.631	WT
799	482945	7.42871	WT
800	1181209	8.24781	WT
802	507632	638.999	WT
803	1.04169e+06	435.609	WT
804	1020354	7.96048	WT
805	491493	5.70887	WT
806	802607	1632.75	WT
807	567790	888.668	WT
808	987131	1174.05	WT
809	1000197	6.85189	WT
810	522887	6.46303	WT
811	1080037	7.53816	WT
812	501199	592.47	WT
813	454120	387.747	WT
814	550654	1198.98	WT
815	807202	1061.38	WT
819	513954	479.171	WT
820	701199	1068.93	WT
821	626251	1071.87	WT
822	495088	504.153	WT
823	573971	1091.38	WT
826	1066226	307.699	WT
827	490749	7.52911	WT
828	1067583	7.65976	WT
830	459262	416.092	WT
832	682798	891.499	WT
833	514380	471.949	WT
834	485560	6.82808	WT
835	860823	5.2815	WT
836	1058542	6.47796	WT
837	840856	1225.94	WT
838	1063845	5.80921	WT
839	462116	531.863	WT
840	1.03664e+06	607.3	WT
843	654919	1483.84	WT
844	1073336	103.109	WT
846	1083229	7.33793	WT
849	732435	1429.02	WT
850	814814	1115.81	WT
851	695719	1118.27	WT
852	803896	1328.63	WT
853	600808	990.377	WT
854	604873	847.739	WT
855	697902	1160.21	WT
856	693326	1225.3	WT
857	795982	1666.78	WT
858	523246	218.954	WT
859	1010281	15.7633	WT
861	1043760	373.667	WT
864	1072050	7.25232	WT
865	790649	1431.12	WT
866	492257	194.896	WT
867	776499	1215.85	WT
871	668009	1223.54	WT
872	906432	1127.48	WT
876	676282	726.957	WT
878	531556	1137.69	WT
879	492036	361.901	WT
884	643310	926.529	WT
885	617008	1563.06	WT
886	462290	6.59694	WT
888	495059	8.57153	WT
893	647437	1618.91	WT
896	645703	1428.79	WT
897	619495	1001.61	WT
899	309334	8.21564	WT
901	520342	1281.81	WT
902	967108	4.13089	WT
903	480739	6.96054	WT
904	1.03952e+06	8.40748	WT
905	627189	823.963	WT
907	516082	1026	WT
908	403520	498.258	WT
909	438971	467.129	WT
910	527937	1112.22	WT
911	476408	5.91935	WT
913	443052	329.974	WT
914	941244	1166.41	WT
915	881807	756.422	WT
917	986943	7.43147	WT
918	820803	8.73367	WT
919	948524	9.66327	WT
921	934739	697.326	WT
926	486838	6.92985	WT
930	887796	304.428	WT
931	440549	7.47176	WT
933	624671	1229.24	WT
934	1.02342e+06	11.3853	WT
935	839541	7.79216	WT
936	741801	1402	WT
937	868006	842.826	WT
938	468815	10.8694	WT
941	546618	8.10468	WT
942	443125	7.62443	WT
944	1021501	8.04686	WT
945	536478	1268.89	WT
946	669548	1148.37	WT
949	993515	426.355	WT
951	456718	6.86905	WT
952	965196	620.221	WT
953	708598	1463.4	WT
954	544835	659.332	WT
956	491593	6.00418	WT
958	998100	152.735	WT
960	722378	1496.88	WT
962	800237	1204.69	WT
966	916705	1038.42	WT
967	538738	1072.62	WT
968	484510	6.98461	WT
969	858371	983.641	WT
972	751583	2377.39	WT
973	858274	790.128	WT
974	932933	1218.68	WT
976	674720	2252.26	WT
978	790649	1542.54	WT
979	843004	1209.76	WT
981	998748	15.1862	WT
982	1042080	7.39864	WT
983	954985	214.431	WT
984	1.01658e+06	9.71228	WT
986	1.03939e+06	9.46566	WT
987	1.04708e+06	9.01143	WT
988	485839	8.18562	WT
989	442819	7.17374	WT
991	814634	699.172	WT
992	1016588	1209.53	WT
993	503919	37.9221	WT
994	876651	1438.35	WT
995	879814	1000.04	WT
999	484124	221.79	WT
1001	1030805	7.04383	WT
1002	1073506	7.793	WT
1003	495709	6.44557	WT
1008	1044669	327.589	WT
1009	443193	280.356	WT
1010	1.02729e+06	866.494	WT
1011	970185	475.274	WT
1014	924348	1107.62	WT
1015	522921	636.287	WT
1016	722340	1121.93	WT
1018	987829	838.203	WT
1019	506771	306.479	WT
1020	779110	1232.68	WT
1021	988466	8.44837	WT
1022	854137	1830.9	WT
1023	588854	1290.3	WT
1024	1.02969e+06	8.16697	WT
1025	705235	1084.68	WT
1026	1.03746e+06	86.4637	WT
1027	519732	560.042	WT
1028	458767	803.403	WT
1030	819928	982.251	WT
1032	733347	1549.47	WT
1033	526424	996.862	WT
1034	989024	4.12139	WT
1035	554539	977.966	WT
1036	1051683	257.512	WT
1037	1088147	371.122	WT
1038	1045811	6.26998	WT
1039	505302	8.75411	WT
1043	877527	1250.79	WT
1044	495625	821.978	WT
1045	760632	1738.76	WT
1046	1.03489e+06	6.62569	WT
1047	506068	7.28564	WT
1049	804515	715.743	WT
1051	436906	6.14639	WT
1052	895640	1173.89	WT
1053	1081437	7.86597	WT
1054	563795	8.8282	WT
1055	498744	5.19842	WT
1056	1107374	8.18475	WT
1057	1070057	7.58662	WT
1058	1049668	6.68639	WT
1061	919894	1185.51	WT
1062	767314	1363.67	WT
1063	861526	901.952	WT
1065	1076233	16.5978	WT
1066	1195019	7.20345	WT
1067	1055844	8.87536	WT
1068	1066927	7.51828	WT
1069	603689	1430.57	WT
1072	496010	5.39228	WT
1074	598372	1509.25	WT
1075	499475	7.18259	WT
1078	499468	5.68698	WT
1079	469495	6.0722	WT
1080	468592	581.507	WT
1081	500916	6.40886	WT
1084	776397	1095.47	WT
1085	922968	983.118	WT
1086	480275	7.01276	WT
1087	486354	6.62246	WT
1088	415875	457.663	WT
1090	793183	1123.87	WT
1091	470725	4.848	WT
1092	485717	6.12465	WT
1094	474724	5.72329	WT
1095	931569	786.218	WT
1096	502215	5.44507	WT
1099	1041852	7.32499	WT
1101	961656	1011.57	WT
1102	320852	1233.5	WT
1104	717844	624.338	WT
1105	435474	6.90995	WT
1106	769727	1129.31	WT
1108	434773	6.12377	WT
1109	615215	6.39782	WT
1110	963273	7.57972	WT
1111	681558	1301.19	WT
1113	578135	4.96007	WT
1114	981848	6.45773	WT
1117	443651	5.39236	WT
1118	466356	5.64377	WT
1119	324676	4.54152	WT
1120	352266	5.74509	WT
1121	1.00168e+06	6.57656	WT
1122	698566	760.725	WT
1123	555523	1251.29	WT
1124	473062	5.11319	WT
1126	443431	5.47797	WT
1128	480336	6.7734	WT
1129	446477	4.71456	WT
1131	568615	1745	WT
1132	465853	6.16228	WT
1133	530204	1009.78	WT
1134	462226	7.47783	WT
1135	988072	471.945	WT
1136	482454	7.77912	WT
1137	986666	10.0528	WT
1138	1134240	7.07031	WT
1139	1005134	405.533	WT
1140	443885	5.60782	WT
1141	430718	170.966	WT
1142	926250	6.22208	WT
1144	838886	831.825	WT
1146	421145	364.926	WT
1148	1026115	7.8342	WT
1149	820284	810.311	WT
1150	508468	11.9757	WT
1151	1.00937e+06	249.566	WT
1152	865448	749.339	WT
1153	459631	7.0776	WT
1154	496728	5.25758	WT
1156	512172	10.9218	WT
1158	677761	1224.17	WT
1159	709174	951.504	WT
1161	472596	252.927	WT
1162	496060	465.042	WT
1164	456538	548.823	WT
1165	1039342	4.909	WT
1166	448129	852.791	WT
1167	758282	1831.61	WT
1169	496965	1094.31	WT
1170	462341	437.131	WT
1171	1026677	7.4149	WT
1172	1029534	6.04707	WT
1174	1003537	8.61041	WT
1175	713883	1136.34	WT
1177	491974	8.808	WT
1179	1058050	8.23883	WT
1180	504675	7.89043	WT
1181	540581	910.623	WT
1182	599419	1234.78	WT
1185	1016959	8.3875	WT
1186	523723	10.3466	WT
1189	805751	1002.39	WT
1190	938561	13.1368	WT
1192	770317	1199.44	WT
1197	523256	6.10314	WT
1198	769879	1199.69	WT
1199	544895	789.924	WT
1200	633959	1248.56	WT
1201	742097	1049.13	WT
1203	525243	587.8	WT
1205	671408	1647.54	WT
1206	1020215	6.0035	WT
1207	1.00009e+06	599.892	WT
1208	1071137	10.6428	WT
1211	974777	1021.38	WT
1212	455659	7.40371	WT
1213	1089675	6.60562	WT
1214	1033712	8.1357	WT
1215	942741	659.473	WT
1216	933904	1061.17	WT
1218	1074652	64.377	WT
1221	952441	776.11	WT
1222	1074261	7.63436	WT
1223	496138	192.919	WT
1224	926196	645.909	WT
1225	1008037	9.07485	WT
1226	510806	6.3687	WT
1228	1022005	11.7774	WT
1229	885612	1228.74	WT
1230	822417	857.139	WT
1231	1.00088e+06	695.512	WT
1232	987758	6.90373	WT
1233	487397	6.1866	WT
1234	494158	5.92117	WT
1235	1024006	5.26765	WT
1236	551602	680.193	WT
1238	1023254	4.35399	WT
1239	419391	6.37451	WT
1240	784936	1387.24	WT
1241	644114	1119	WT
1243	445718	5.00666	WT
1244	656465	965.005	WT
1245	602302	574.551	WT
1246	1052511	7.74553	WT
1247	507096	9.37995	WT
1249	964490	808.326	WT
1250	1014498	6.06316	WT
1252	1021412	7.18912	WT
1255	999149	611.161	WT
1257	720634	1338.94	WT
1258	485676	6.31373	WT
1259	738646	1223.76	WT
1261	477751	9.06132	WT
1262	921841	858.056	WT
1263	940050	693.751	WT
1265	714319	1374.9	WT
1266	488679	34.9464	WT
1267	548325	865.186	WT
1268	919930	793.172	WT
1269	714150	854.505	WT
1271	564589	994.369	WT
1275	904560	842.244	WT
1276	834376	1546.46	WT
1277	481620	9.2104	WT
1278	497361	6.26288	WT
1280	1025312	1391.25	WT
1281	445679	625.95	WT
1282	485792	905.294	WT
1283	1046264	7.34872	WT
1284	987022	502.911	WT
1286	503412	5.57901	WT
1287	847639	1672.04	WT
1288	516172	5.71194	WT
1289	1028029	8.05884	WT
1291	482787	6.20292	WT
1292	477547	7.14844	WT
1293	513567	7.13724	WT
1294	412266	6.38069	WT
1296	481214	5.68622	WT
1299	530358	7.49613	WT
1301	902420	5.73054	WT
1302	781166	2003.77	WT
1303	1.02609e+06	9.53527	WT
1304	485971	6.27069	WT
1306	1014955	133.22	WT
1307	492520	9.58414	WT
1308	870697	1105.04	WT
1310	526353	1056.73	WT
1311	450105	4.72409	WT
1312	522584	7.09206	WT
1313	1.03049e+06	8.67952	WT
1314	457314	497.472	WT
1315	513060	11.3942	WT
1316	523068	8.54975	WT
1317	359421	682.858	WT
1318	402947	4.88818	WT
1321	503469	7.51426	WT
1323	843642	1132.84	WT
1324	1.01285e+06	7.20465	WT
1325	483290	6.66649	WT
1326	756786	1322.51	WT
1328	509713	18.8644	WT
1331	961693	7.53486	WT
1332	944581	9.00326	WT
1333	462723	7.95909	WT
1336	415311	8.12378	WT
1337	701006	1711.71	WT
1338	480820	615.932	WT
1339	929321	5.7031	WT
1341	449421	7.07064	WT
1342	961207	5.52465	WT
1348	802536	736.615	WT
1349	966800	7.6646	WT
1350	425152	412.971	WT
1355	572791	1302.76	WT
1356	921094	11.6348	WT
1357	422468	6.69454	WT
1359	477451	829.632	WT
1363	411662	6.59251	WT
1365	405743	459.943	WT
1366	483193	7.28476	WT
1367	430925	372.54	WT
1368	472240	933.056	WT
1373	804037	1084.5	WT
1378	833280	1030.75	WT
1380	1.01426e+06	12.1307	WT
1381	418118	5.42008	WT
1382	941370	816.816	WT
1383	996713	5.09677	WT
1385	977958	5.86265	WT
1386	588680	1371.25	WT
1387	430923	4.82154	WT
1389	448025	7.22803	WT
1390	950174	8.2112	WT
1392	465668	642.694	WT
1394	898602	927.225	WT
1395	484909	8.36201	WT
1396	905309	849.054	WT
1397	424567	10.1969	WT
1401	485493	8.10403	WT
1402	466039	7.34003	WT
1403	815792	2054.47	WT
1404	896047	695.412	WT
1405	474476	26.6754	WT
1406	459903	7.45405	WT
1407	1028113	6.9724	WT
1410	510017	11.9065	WT
1411	748691	1182.62	WT
1412	910775	1623.84	WT
1413	1.04629e+06	10.4129	WT
1414	508800	7.68602	WT
1416	581726	1060.06	WT
1419	825969	935.607	WT
1420	823548	1077.31	WT
1421	757011	2008.67	WT
1422	783975	1428.89	WT
1424	360992	890.025	WT
1425	987456	9.05419	WT
1426	1052072	103.484	WT
1427	474320	7.2655	WT
1429	399176	917.576	WT
1430	476356	8.13205	WT
1431	1046997	36.1979	WT
1432	1051623	6.10979	WT
1433	479055	5.73163	WT
1436	465901	5.77728	WT
1438	435002	32.6473	WT
1440	1027317	249.24	WT
1441	805128	1362.63	WT
1442	502130	10.8508	WT
1444	921586	768.538	WT
1445	1023127	833.419	WT
1446	1048446	8.89056	WT
1448	448516	9.67853	WT
1449	510527	8.39629	WT
1450	512857	9.74776	WT
1452	471782	6.93943	WT
1453	513746	9.27375	WT
1454	1010597	6.80264	WT
1460	613695	1335.48	WT
1461	448438	6.16776	WT
1462	509226	5.62475	WT
1463	480177	6.327	WT
1466	465729	261.201	WT
1467	1025814	33.6759	WT
1468	525092	786.172	WT
1469	898386	1350.92	WT
1472	1031419	8.88218	WT
1473	518827	656.613	WT
1474	1087401	8.16281	WT
1475	474061	455.804	WT
1476	859009	1233.67	WT
1478	1040849	8.613	WT
1479	363544	261.437	WT
1480	450902	213.61	WT
1481	481471	8.65072	WT
1482	529926	954.445	WT
1483	1.03654e+06	6.97187	WT
1484	489082	9.43388	WT
1486	1029275	9.22149	WT
1487	333104	5.43191	WT
1488	502419	644.675	WT
1489	483721	7.03644	WT
1490	634828	1884.26	WT
1491	853593	1667.56	WT
1492	1020301	8.40907	WT
1493	494205	8.99658	WT
1494	516363	5.54867	WT
1495	960167	216.167	WT
1496	500758	6.99712	WT
1497	866546	1013.95	WT
1498	533405	7.31567	WT
1499	558256	8.19068	WT
1503	463801	6.77618	WT
1504	521594	1176.69	WT
1505	1.01899e+06	411.431	WT
1506	984889	781.426	WT
1507	506840	13.1863	WT
1509	508078	8.64499	WT
1512	935196	1179.47	WT
1513	1046853	10.5665	WT
1514	971089	103.99	WT
1515	640573	932.85	WT
1517	976192	8.01379	WT
1518	482538	916.499	WT
1519	827930	5.00169	WT
1520	984771	100.324	WT
1522	554027	1099.76	WT
1523	852579	960.894	WT
1527	858177	9.86686	WT
1530	325196	6.39439	WT
1531	950844	7.85569	WT
1534	945945	170.148	WT
1535	956162	10.802	WT
1537	344710	6.58835	WT
1540	961609	7.38934	WT
1541	906755	6.62955	WT
1543	962526	10.9874	WT
1545	801322	10.6108	WT
1546	963029	8.18954	WT
1549	611388	1067.25	WT
1550	494366	1073.21	WT
1554	428402	5.82028	WT
1555	954681	10.2133	WT
1556	532980	1367.32	WT
1563	465166	1376.34	WT
1564	463979	791.387	WT
1568	890160	1287.08	WT
1570	863474	1906.64	WT
1571	418986	906.611	WT
1573	950616	9.21	WT
1576	529926	1813.41	WT
1577	878742	569.18	WT
1579	469034	687.057	WT
1581	458756	734.539	WT
1582	646421	1191.95	WT
1583	462434	6.69799	WT
1585	943606	8.72516	WT
1589	447700	6.77325	WT
1591	968910	59.7769	WT
1592	626309	1873.58	WT
1593	932594	1203.3	WT
1594	471630	7.64965	WT
1596	911889	9.28784	WT
1597	464204	7.70559	WT
1602	452170	10.106	WT
1604	806739	1426.01	WT
1605	1001670	25.8944	WT
1606	955375	7.96296	WT
1607	954456	571.584	WT
1610	604409	1311.29	WT
1611	491651	7.54802	WT
1612	1018550	8.71568	WT
1614	474874	8.10703	WT
1617	687714	1215.98	WT
1618	968133	7.47521	WT
1619	473899	9.02744	WT
1621	357208	493.725	WT
1623	455330	36.5471	WT
1625	451557	593.175	WT
1631	919579	921.536	WT
1635	452254	7.56168	WT
1637	998772	7.48804	WT
1639	442676	956.273	WT
1640	471715	6.40795	WT
1641	742520	1337.56	WT
1644	1008266	6.65531	WT
1646	989640	6.18632	WT
1649	462028	8.01522	WT
1650	353548	790.895	WT
1652	435321	5.68577	WT
1654	1.01068e+06	7.83722	WT
1655	465133	5.75876	WT
1656	464869	6.34277	WT
1658	955700	8.10818	WT
1661	475891	7.41976	WT
1662	952507	782.769	WT
1663	969374	8.5823	WT
1665	904039	868.318	WT
1666	595732	2116.52	WT
1667	471664	8.41323	WT
1668	644742	2087.96	WT
1669	896700	734.151	WT
1676	919692	6.76219	WT
1677	929791	7.41591	WT
1678	455814	1002.08	WT
1679	948271	46.8031	WT
1680	752521	579.545	WT
1683	386001	695.097	WT
1684	594819	7.18721	WT
1686	670632	691.525	WT
1687	759542	1652.4	WT
1688	678194	1441.81	WT
1689	924945	25.4405	WT
1690	418411	134.191	WT
1691	435439	5.39372	WT
1697	436990	74.8416	WT
1698	703858	724.971	WT
1699	695499	1115.24	WT
1700	896888	9.89369	WT
1701	939994	6.20175	WT
1702	400499	7.51648	WT
1703	956813	7.99888	WT
1704	494710	1458.46	WT
1705	734843	1603.11	WT
1706	445461	6.56992	WT
1707	906889	8.36062	WT
1708	967766	11.5758	WT
1709	841508	5.09416	WT
1714	377304	9.2608	WT
1717	428478	6.4241	WT
1718	449425	831.457	WT
1720	727272	1727.13	WT
1721	754987	1675.22	WT
1722	507813	2064.49	WT
1724	813818	1006.1	WT
1725	611806	1132.59	WT
1726	774598	909.177	WT
1727	913990	536.15	WT
1728	637450	1128.44	WT
1731	751564	1252.03	WT
1732	465610	7.0143	WT
1733	703091	2100.69	WT
1735	744215	1407.36	WT
1738	466671	6.67154	WT
1739	958606	7.57846	WT
1740	341947	6.82906	WT
1742	450103	11.135	WT
1744	934922	7.39532	WT
1746	905920	224.125	WT
1748	955888	23.4845	WT
1751	886364	93.3073	WT
1753	990562	10.8758	WT
1754	1013389	9.42678	WT
1756	464852	8.29282	WT
1758	765159	1642.58	WT
1760	633134	2340.52	WT
1761	429095	719.618	WT
1762	442930	8.76394	WT
1763	764469	1697.76	WT
1767	573492	2172.7	WT
1768	479221	9.41044	WT
1769	611798	2740.17	WT
1770	476004	9.02893	WT
1771	976799	6.71442	WT
1772	540752	1794.88	WT
1774	908114	893.528	WT
1775	721772	2169.18	WT
1779	556304	1706.25	WT
1780	919800	152.538	WT
1781	434935	625.088	WT
1783	557522	1349.68	WT
1784	979419	8.82009	WT
1785	431653	6.28463	WT
1786	934883	7.21095	WT
1787	415257	689.792	WT
1789	451902	8.29349	WT
1790	920215	7.95526	WT
1791	462368	7.63409	WT
1792	510302	1152.81	WT
1793	474526	9.63673	WT
1794	928317	299.395	WT
1796	410883	8.62961	WT
1797	470239	10.1567	WT
1798	561557	1464.45	WT
1800	708000	1462.28	WT
1801	756800	1423.75	WT
1805	473977	7.57895	WT
1807	457270	6.95261	WT
1809	976558	9.93456	WT
1810	392896	6.07196	WT
1811	851546	1240.78	WT
1812	470319	703.826	WT
1813	479849	7.2136	WT
1814	443621	6.03215	WT
1816	435741	560.642	WT
1817	437962	5.08361	WT
1819	417316	118.614	WT
1821	434711	948.64	WT
1822	436098	525.729	WT
1824	960067	8.32526	WT
1825	439680	359.578	WT
1826	368966	1030.1	WT
1827	464571	601.42	WT
1828	957475	8.03229	WT
1829	555990	1455.71	WT
1833	405241	387.312	WT
1839	413049	125.706	WT
1840	502698	725.32	WT
1841	458393	1187.39	WT
1842	357248	8.0572	WT
1844	626243	2470.76	WT
1845	441252	6.16344	WT
1847	448989	1089.81	WT
1848	631728	1316.93	WT
1849	568361	1464.85	WT
1850	585806	2312.21	WT
1851	673691	777.779	WT
1852	858550	8.48852	WT
1854	959870	7.05999	WT
1855	689360	923.065	WT
1856	882600	1062.06	WT
1857	451431	6.7703	WT
1858	447022	8.14873	WT
1859	446510	6.81246	WT
1861	641914	1730.86	WT
1864	883089	1347.49	WT
1865	604972	899.906	WT
1867	958722	137.054	WT
1869	954199	16.284	WT
1871	855558	6.119	WT
1873	958561	5.79891	WT
1875	833180	1299.18	WT
1876	691848	1509.76	WT
1878	957725	9.81524	WT
1879	934381	5.69373	WT
1880	669775	1723.97	WT
1882	935801	162.476	WT
1886	946411	1431.89	WT
1887	458078	9.38162	WT
1888	415583	7.16339	WT
1889	926217	17.6659	WT
1890	435740	349.782	WT
1892	448486	5.65228	WT
1893	468605	1266.48	WT
1896	959549	9.04501	WT
1897	467223	5.19894	WT
1898	598161	1293.25	WT
1900	828010	845.857	WT
1901	418456	1051.8	WT
1906	890936	850.854	WT
1907	563342	1965.91	WT
1910	465503	1112.52	WT
1911	452373	1336.16	WT
1913	1001075	262.934	WT
1914	845019	901.951	WT
1915	992345	6.19256	WT
1918	491200	7.02839	WT
1919	957062	51.6055	WT
1921	1.0056e+06	112.57	WT
1923	435432	267.747	WT
1924	970160	7.76313	WT
1925	969166	10.0124	WT
1926	766678	1765.49	WT
1931	464468	7.90462	WT
1932	908625	884.576	WT
1933	877748	751.001	WT
1934	471471	7.10723	WT
1937	483502	385.774	WT
1938	353407	75.7418	WT
1939	885457	1041.48	WT
1941	985595	7.37925	WT
1945	747986	1259.59	WT
1948	720715	353.53	WT
1949	456160	4.59458	WT
1951	886283	1153.76	WT
1952	394283	228.84	WT
1956	638339	2033.24	WT
1960	996205	8.26494	WT
1961	578375	1534.95	WT
1962	1029112	7.42231	WT
1964	466220	7.3903	WT
1966	469756	5.82887	WT
1967	449423	6.40674	WT
1970	450818	8.03585	WT
1971	988946	7.0481	WT
1973	739423	1278.32	WT
1977	991707	7.96944	WT
1978	488230	1215.54	WT
1979	773787	1649.72	WT
1982	463962	904.878	WT
1984	750431	987.668	WT
1985	438001	727.737	WT
1987	463380	605.377	WT
1988	782182	1550.69	WT
1990	424114	500.698	WT
1991	471281	987.043	WT
1992	869535	356.786	WT
1993	955810	346.913	WT
1994	867141	6.07495	WT
1997	709054	1340.31	WT
2001	773884	470.243	WT
2003	597310	1158.46	WT
2004	425513	763.293	WT
2007	981914	27.7287	WT
2008	917121	773.795	WT
2009	723236	824.579	WT
2010	965731	10.9489	WT
2012	932273	398.956	WT
2013	953050	484.838	WT
2015	457691	620.302	WT
2017	498278	1291.38	WT
2019	837123	7.77437	WT
2020	416779	6.5526	WT
2021	437289	6.84642	WT
2023	663790	1589.02	WT
2024	784567	757.956	WT
2025	464501	924.488	WT
2027	418342	4.47451	WT
2028	380822	4.64868	WT
2030	954719	35.8839	WT
2031	504655	781.015	WT
2032	372421	562.344	WT
2033	414309	467.259	WT
2035	879958	6.20441	WT
2036	578187	1831.79	WT
2037	502987	953.404	WT
2039	472214	577.919	WT
2042	437160	335.146	WT
2043	735866	994.91	WT
2044	527088	1484.91	WT
2046	458816	498.197	WT
2048	589998	1176.98	WT
2049	978282	9.63879	WT
2051	473092	8.28248	WT
2056	949338	7.62485	WT
2057	673466	1340.8	WT
2058	381163	7.14293	WT
2062	661295	1172.9	WT
2063	721492	1148.24	WT
2066	1.01693e+06	10.5395	WT
2068	297080	455.544	WT
2070	1073642	12.7324	WT
2071	459635	330.932	WT
2072	956088	5.38482	WT
2075	763238	955.288	WT
2076	961102	8.9656	WT
2077	525715	1531.55	WT
2078	463419	1107.15	WT
2080	764372	17.4857	WT
2082	395058	4.66181	WT
2083	1002105	7.80558	WT
2089	669462	1064.64	WT
2090	445446	5.60488	WT
2091	301783	828.494	WT
2094	373777	6.95963	WT
2096	839089	899.984	WT
2097	593528	1245.61	WT
2098	777588	1529.24	WT
2100	316921	1333.27	WT
2102	467552	7.6124	WT
2104	937487	847.58	WT
2106	798342	1412.38	WT
2107	762993	1326.41	WT
2108	485968	9.12187	WT
2111	989518	6.57382	WT
2112	951147	74.4581	WT
2113	461204	6.84066	WT
2115	856486	751.414	WT
2117	440947	6.59091	WT
2119	847501	740.433	WT
2120	917416	815.563	WT
2121	454180	6.12663	WT
2122	986864	9.09292	WT
2124	467397	8.75953	WT
2129	979290	6.05142	WT
2130	543477	1406.75	WT
2132	972643	6.89188	WT
2133	484187	7.48469	WT
2135	1.004e+06	7.08436	WT
2136	919061	646.313	WT
2138	468412	7.92241	WT
2139	915068	1040.13	WT
2140	1009164	9.73116	WT
2141	952405	11.988	WT
2145	896031	1060.44	WT
2148	564108	1402.44	WT
2151	489225	6.97367	WT
2153	462457	6.70948	WT
2156	490703	930.736	WT
2159	805958	1710.26	WT
2161	451181	706.286	WT
2163	940156	924.753	WT
2170	414525	5.80038	WT
2172	975251	14.5032	WT
2173	446762	973.776	WT
2174	718555	1917.35	WT
2175	801617	1167.62	WT
2176	756566	1944.29	WT
2177	398794	5.37435	WT
2180	467469	1070.39	WT
2182	394713	8.33743	WT
2183	476038	908.217	WT
2184	475788	662.148	WT
2185	969553	32.5694	WT
2186	905589	369.937	WT
2187	567392	1369.19	WT
2188	425893	8.53139	WT
2190	709548	1199.7	WT
2191	615934	1300.54	WT
2192	537562	8.97951	WT
2193	659942	1859.39	WT
2195	916726	7.08292	WT
2196	503160	10.0282	WT
2198	936766	1015.65	WT
2199	481585	958.149	WT
2203	583532	1096.73	WT
2204	701252	1293.29	WT
2206	424976	9.14236	WT
2209	877433	1304.88	WT
2210	1.00189e+06	7.8859	WT
2211	503225	6.79407	WT
2212	976549	5.86412	WT
2213	552322	10.0898	WT
2214	473476	5.79334	WT
2215	526167	824.47	WT
2217	454094	5.62913	WT
2218	1.00968e+06	8.91583	WT
2219	457475	5.84083	WT
2220	472981	307.774	WT
2221	505497	798.753	WT
2222	527966	904.125	WT
2223	512462	928.439	WT
2224	489254	8.1608	WT
2225	506503	659.969	WT
2227	1.03112e+06	77.2435	WT
2228	422299	5.36583	WT
2229	502461	758.849	WT
2231	1058613	22.3084	WT
2232	452776	370.468	WT
2233	918297	4.59946	WT
2234	692888	894.337	WT
2235	1043513	5.68529	WT
2236	988132	236.35	WT
2237	490253	8.8804	WT
2239	481496	10.8663	WT
2240	400681	350.004	WT
2241	1.00245e+06	293.305	WT
2243	658623	1251.85	WT
2244	1006599	10.46	WT
2245	456501	5.81168	WT
2248	453326	6.82172	WT
2250	636155	1394.33	WT
2251	1.02526e+06	190.554	WT
2252	437697	7.70613	WT
2253	363198	20.8898	WT
2256	511208	1831.3	WT
2257	974149	673.173	WT
2258	989967	7.27959	WT
2259	992104	7.13288	WT
2261	470255	6.78182	WT
2265	830085	1368.86	WT
2267	1028519	15.9356	WT
2268	532419	10.2493	WT
2269	474199	6.76967	WT
2270	515668	7.49679	WT
2272	491485	9.25305	WT
2273	857575	1237.26	WT
2275	515754	7.28394	WT
2277	812530	981.796	WT
2278	752814	884.813	WT
2279	753346	1234.2	WT
2283	677161	1505.55	WT
2285	407623	177.738	WT
2287	446830	233.101	WT
2289	775332	924.275	WT
2290	439313	5.28615	WT
2291	431327	5.5304	WT
2293	514815	13.4781	WT
2295	598215	987.666	WT
2296	507719	7.75789	WT
2297	382115	7.66597	WT
2301	432606	1196.15	WT
2302	445820	6.92351	WT
2306	453834	7.11212	WT
2307	459136	5.96401	WT
2309	532803	855.987	WT
2312	465823	6.97595	WT
2313	447549	5.03215	WT
2314	788625	508.716	WT
2315	996236	9.52808	WT
2317	753231	10.0778	WT
2318	545830	7.05805	WT
2319	609612	1354.34	WT
2320	745556	538.319	WT
2322	961918	7.61429	WT
2325	403565	9.95764	WT
2326	912050	479.643	WT
2328	470243	12.0477	WT
2329	611310	1331.43	WT
2330	339421	5.48146	WT
2331	766744	1688.73	WT
2332	466829	9.59511	WT
2333	671231	1237.79	WT
2335	475638	903.733	WT
2336	1.0021e+06	248.549	WT
2337	926040	8.09433	WT
2340	1062823	8.5356	WT
2343	448120	767.741	WT
2344	392524	432.993	WT
2346	856050	495.718	WT
2347	749146	1284.49	WT
2349	957096	19.832	WT
2351	587643	1384.85	WT
2352	383147	1081.03	WT
2354	782176	1566.13	WT
2358	989008	10.044	WT
2359	1.02877e+06	7.35737	WT
2361	644652	976.645	WT
2363	755342	1278.4	WT
2365	783073	1217.95	WT
2370	966051	1215.99	WT
2372	863719	982.574	WT
2374	481158	7.91565	WT
2375	551376	6.64074	WT
2377	1010536	1637.15	WT
2378	475162	10.4481	WT
2379	567674	1253.55	WT
2380	573659	1152.32	WT
2382	1033856	8.22173	WT
2383	569823	23.7937	WT
2384	474884	6.05606	WT
2385	783471	963.745	WT
2386	753461	1525.28	WT
2387	610058	1195.38	WT
2390	500823	725.372	WT
2391	473530	9.82246	WT
2392	489897	94.1059	WT
2393	976683	6.6399	WT
2395	460613	9.60622	WT
2402	691712	1445.57	WT
2403	511449	995.594	WT
2404	842945	914.472	WT
2405	919879	1159.57	WT
2406	961707	1279.37	WT
2407	492649	7.73965	WT
2409	499707	8.27305	WT
2410	653056	1434.65	WT
2411	494476	7.10792	WT
2412	580573	1218.01	WT
2413	526039	977.539	WT
2414	583310	1053.41	WT
2416	470834	325.022	WT
2417	923035	879.874	WT
2418	927596	826.088	WT
2421	580380	1603.47	WT
2422	502416	897.366	WT
2425	583038	1445.33	WT
2426	491844	5.99185	WT
2428	1047443	8.48972	WT
2429	593017	1347.41	WT
2430	606863	1135.44	WT
2431	1038193	11.6862	WT
2432	900999	1108.52	WT
2433	574196	11.2819	WT
2434	513154	670.058	WT
2437	480535	6.83587	WT
2439	590831	1205	WT
2440	508342	7.17141	WT
2442	506593	598.674	WT
2444	521756	9.09736	WT
2446	557897	1163.74	WT
2449	796405	1116.69	WT
2451	674726	1178.21	WT
2453	733860	1150.24	WT
2454	1066462	8.50267	WT
2455	492301	10.4552	WT
2456	488685	7.52677	WT
2457	613746	6.85003	WT
2458	525894	1024.39	WT
2460	816656	1143.03	WT
2461	482529	6.51477	WT
2462	437258	6.54461	WT
2463	982973	418.092	WT
2464	407982	7.58094	WT
2466	1011830	5.82305	WT
2470	506237	14.3506	WT
2471	916870	1164.73	WT
2474	510951	10.3367	WT
2476	535748	1020.82	WT
2477	566281	1331.92	WT
2480	555162	1510.24	WT
2481	732952	1353.08	WT
2482	948102	957.782	WT
2484	694681	1554.57	WT
2485	777482	1127.7	WT
2487	501563	6.35939	WT
2488	602984	1123.37	WT
2489	442284	64.4838	WT
2490	989198	754.538	WT
2493	898035	6.98665	WT
2494	435673	1344.73	WT
2495	723774	2016.75	WT
2497	466864	502.869	WT
2499	1033597	7.49802	WT
2500	348286	1348.6	WT
2501	1027198	201.33	WT
2503	587870	1088.7	WT
2507	626858	1369.64	WT
2508	473189	255.26	WT
2509	991429	14.5202	WT
2510	487559	66.4756	WT
2512	295356	4.46555	WT
2513	772821	6.88745	WT
2515	792808	1023.52	WT
2516	399858	4.59463	WT
2517	1116655	12.8005	WT
2518	415224	5.98464	WT
2520	597314	1329.32	WT
2521	674205	1250.56	WT
2523	485392	82.9094	WT
2524	530122	1089.97	WT
2525	1026141	8.42711	WT
2528	923977	873.043	WT
2529	630549	712.347	WT
2530	927115	480.277	WT
2533	549416	1102.39	WT
2534	369920	1171.63	WT
2538	911998	1129.7	WT
2539	959951	12.318	WT
2540	984015	7.34819	WT
2541	915469	7.9133	WT
2542	443260	4.90165	WT
2545	459322	504.788	WT
2547	917403	918.133	WT
2549	440583	7.99804	WT
2550	345943	6.38806	WT
2551	975545	10.9085	WT
2552	962921	611.177	WT
2553	983180	68.9945	WT
2554	985372	86.6006	WT
2555	443749	484.663	WT
2556	488405	460.96	WT
2559	638219	1701.39	WT
2560	513755	1459.15	WT
2561	908327	754.7	WT
2562	908524	1399.01	WT
2563	676169	1461.74	WT
2565	995138	7.32042	WT
2568	940175	1075.22	WT
2569	1.01904e+06	12.3706	WT
2570	1014702	14.931	WT
2571	1035720	9.61422	WT
2573	726350	1842.8	WT
2575	598413	1070.51	WT
2578	913384	1430.64	WT
2579	505388	7.95411	WT
2582	1036355	13.2873	WT
2583	1016001	8.89692	WT
2584	1045937	11.3135	WT
2585	488626	384.96	WT
2586	494163	627.387	WT
2589	472691	9.74761	WT
2592	520929	681.649	WT
2593	534111	1356.43	WT
2594	503706	346.421	WT
2595	510704	618.65	WT
2599	897166	622.744	WT
2600	495391	6.75165	WT
2601	482270	8.47774	WT
2602	493486	8.50355	WT
2603	856298	1201.64	WT
2604	648382	1727.84	WT
2605	885118	1001.64	WT
2606	496342	7.14134	WT
2607	1040786	667.335	WT
2609	481357	5.01592	WT
2610	1036039	7.18278	WT
2611	491995	51.4858	WT
2613	489327	5.97152	WT
2616	983987	522.894	WT
2619	472621	5.37401	WT
2620	1.03656e+06	594.945	WT
2621	1060218	7.37982	WT
2624	585860	1165.05	WT
2625	1.04682e+06	7.29583	WT
2626	485893	6.52232	WT
2627	963844	1102.67	WT
2628	970237	731.804	WT
2629	517011	1065.2	WT
2633	597528	1034.08	WT
2634	657002	1671.29	WT
2635	955383	1453.96	WT
2637	985038	6.84508	WT
2638	499170	10.0517	WT
2639	515853	574.623	WT
2640	504219	554.217	WT
2641	570884	506.352	WT
2642	1050366	6.31398	WT
2644	489024	768.341	WT
2645	534844	1163.79	WT
2646	1062607	8.85209	WT
2647	985740	128.501	WT
2648	802348	1478.26	WT
2650	581557	1259.67	WT
2651	1.04214e+06	8.75062	WT
2653	1.01481e+06	10.7376	WT
2656	967528	122.194	WT
2657	484203	8.44068	WT
2658	582708	1393.93	WT
2660	831857	1660.46	WT
2662	478626	7.72894	WT
2664	445075	7.29875	WT
2665	884966	1050.64	WT
2667	786470	1880.55	WT
2669	748986	766.138	WT
2670	486133	922.698	WT
2671	457060	6.26995	WT
2672	962388	968.152	WT
2674	728622	1693.09	WT
2676	455673	337.309	WT
2678	949719	9.18274	WT
2679	981046	677.215	WT
2680	1022647	6.01985	WT
2681	1009567	6.83668	WT
2682	1044158	7.38918	WT
2683	1007782	8.92045	WT
2685	487306	594.698	WT
2688	314169	1164.2	WT
2690	933896	686.891	WT
2692	303123	6.93382	WT
2693	433135	6.32891	WT
2694	888729	2654.3	WT
2696	808128	1678.57	WT
2697	497159	848.786	WT
2700	626024	1601.67	WT
2704	495828	699.152	WT
2705	898947	18.9172	WT
2706	608008	1300.29	WT
2708	1.02421e+06	7.96644	WT
2714	968880	2242.12	WT
2715	1175948	7.40657	WT
2718	658853	1627.82	WT
2720	972991	406.118	WT
2721	1027736	7.19562	WT
2723	887605	653.115	WT
2724	980145	125.722	WT
2725	963718	1013.91	WT
2727	811437	1164.57	WT
2729	601103	1611.78	WT
2730	845129	1546.83	WT
2731	500533	631.962	WT
2732	851773	1400.65	WT
2733	989131	1405.78	WT
2735	581854	1207.23	WT
2738	776637	1642.7	WT
2739	992419	5.79759	WT
2743	1027102	15.0424	WT
2744	494279	812.472	WT
2746	786370	1542.19	WT
2747	778842	1885.41	WT
2748	507103	519.051	WT
2751	887754	1713.88	WT
2753	1059888	8.66984	WT
2756	378699	628.814	WT
2757	1003008	647.498	WT
2758	509174	1025.84	WT
2760	1088468	8.80327	WT
2763	707420	1447.03	WT
2764	488295	610.095	WT
2765	1011410	5.2548	WT
2769	1060108	970.935	WT
2771	507324	749.685	WT
2772	1090343	5.42507	WT
2774	493262	809.512	WT
2775	722440	1478.93	WT
2776	1039813	8.09602	WT
2777	671765	1152.47	WT
2780	639713	1118.23	WT
2781	543070	1019.4	WT
2782	814498	2098.15	WT
2783	526985	921.228	WT
2785	1052988	219.848	WT
2786	498161	9.7341	WT
2789	496916	719.505	WT
2790	833376	1475.83	WT
2791	513728	9.03893	WT
2792	480738	9.31811	WT
2794	599996	1873.16	WT
2795	639914	1752.37	WT
2796	1105995	9.48895	WT
2798	520378	8.2109	WT
2799	529646	1501.76	WT
2800	722796	1415.13	WT
2801	799453	1478.95	WT
2804	503415	7.0608	WT
2806	1051822	6.54944	WT
2810	517824	6.61207	WT
2811	502476	6.35675	WT
2813	960392	1367.47	WT
2814	493676	881.264	WT
2817	990548	55.8384	WT
2820	724027	2034.32	WT
2824	899189	1362.05	WT
2826	682763	1712.3	WT
2827	1092196	7.02716	WT
2828	1076704	7.72506	WT
2829	699495	1506.1	WT
2831	515764	434.22	WT
2832	538693	957.615	WT
2833	1020526	8.42642	WT
2834	825346	1491.76	WT
2835	1072389	5.46641	WT
2836	512220	341.993	WT
2837	658442	1977.83	WT
2839	828813	1571.62	WT
2840	649649	1259.04	WT
2842	760230	1616.41	WT
2843	1099825	6.78256	WT
2844	942455	1067.32	WT
2845	542386	450.449	WT
2847	1061701	8.58813	WT
2848	1095007	10.1297	WT
2850	1071594	16.5894	WT
2851	1094096	10.3957	WT
2852	551375	933.548	WT
2853	1098598	261.869	WT
2854	909624	825.68	WT
2856	733831	1665.9	WT
2857	638712	1174.21	WT
2858	608762	1713.22	WT
2860	1056487	610.722	WT
2861	747326	1600.77	WT
2863	1081287	12.0316	WT
2864	847348	1380.4	WT
2866	741145	1282.9	WT
2867	511319	461.953	WT
2869	1094696	8.14349	WT
2870	1105036	222.39	WT
2871	506280	342.29	WT
2874	481668	7.47366	WT
2875	703219	1499.44	WT
2876	450850	7.04631	WT
2877	980751	1212.36	WT
2878	604557	1730.41	WT
2879	996044	580.871	WT
2881	531516	7.90323	WT
2882	587537	1150.15	WT
2884	490821	5.78777	WT
2885	497758	7.71635	WT
2886	525601	1555.44	WT
2887	560107	1091.9	WT
2888	958942	737.36	WT
2889	606788	500.679	WT
2890	622126	1952.75	WT
2891	514287	5.96592	WT
2892	1062941	7.85819	WT
2893	558160	1582.51	WT
2894	706647	2184.24	WT
2895	497419	643.902	WT
2896	984588	347.226	WT
2897	514100	6.7687	WT
2898	1056599	8.9674	WT
2899	781858	1307.03	WT
2900	1057250	26.4129	WT
2902	519916	7.02022	WT
2903	535898	571.96	WT
2904	541356	539.794	WT
2906	1009567	1298.98	WT
2908	506936	580.744	WT
2909	597125	1421.41	WT
2910	913105	721.313	WT
2911	1043102	4.43854	WT
2912	481667	687.232	WT
2913	1041342	153.322	WT
2915	445195	947.579	WT
2916	842330	1221.4	WT
2917	782185	1183.84	WT
2919	844252	1343.35	WT
2920	1.02703e+06	10.0177	WT
2921	874168	5.44551	WT
2922	885745	1514.66	WT
2923	478660	957.315	WT
2926	365531	1125.53	WT
2928	534629	8.72154	WT
2929	500555	463.806	WT
2930	495198	7.1587	WT
2931	614097	1810.09	WT
2932	799936	1776.04	WT
2936	678505	1120.68	WT
2938	382445	394.073	WT
2941	875291	1097.74	WT
2942	770808	1413.12	WT
2943	818746	1207.14	WT
2944	476590	6.13527	WT
2945	566848	1107.28	WT
2947	935736	1269.54	WT
2950	535880	984.472	WT
2951	485239	7.40396	WT
2952	486989	382.499	WT
2953	476096	7.25799	WT
2954	761755	1379.41	WT
2955	1007026	7.53999	WT
2959	1103286	1115.34	WT
2960	505143	8.10438	WT
2962	542947	1096.11	WT
2963	865850	1035.03	WT
2965	502165	47.61	WT
2966	609834	1036.42	WT
2968	999877	800.193	WT
2970	908851	1219.49	WT
2972	664263	1386.09	WT
2973	421435	29.0416	WT
2974	791188	2130.08	WT
2975	1046003	10.7021	WT
2976	676449	2242.99	WT
2980	655055	1830.76	WT
2981	428540	4.7184	WT
2983	867419	969.775	WT
2985	511907	6.77764	WT
2987	506353	6.77355	WT
2989	657601	220.601	WT
2991	801798	893.73	WT
2994	1060135	5.18517	WT
2995	618840	1842.38	WT
2998	969036	6.16137	WT
2999	514187	97.4582	WT
3003	960873	1369.41	WT
3006	1053270	5.59399	WT
3007	615924	1323.66	WT
3008	1.03853e+06	24.8265	WT
3010	513198	12.6789	WT
3012	1096106	7.78636	WT
3015	592533	1251.86	WT
3016	1040532	7.47236	WT
3017	503137	4.97707	WT
3018	561695	1131.25	WT
3019	797451	1475.48	WT
3022	552433	729.851	WT
3028	513159	863.276	WT
3029	575197	955.762	WT
3031	458819	254.795	WT
3035	917794	1140.54	WT
3039	836242	1597.66	WT
3040	509912	657.594	WT
3044	512610	5.85652	WT
3049	1.04246e+06	7.34855	WT
3050	952283	1714.36	WT
3053	864836	1792.88	WT
3056	983593	668.031	WT
3057	935954	1283.1	WT
3061	1018080	5.64243	WT
3062	545167	815.231	WT
3063	541800	7.43537	WT
3066	522370	7.55633	WT
3067	884102	1026.33	WT
3068	638547	1407.75	WT
3071	654328	1661.04	WT
3073	1147211	268.55	WT
3077	1.02507e+06	1147.65	WT
3078	1113763	306.024	WT
3081	553937	9.47928	WT
3082	515052	344.732	WT
3083	604427	2047.76	WT
3084	701955	1781.57	WT
3086	683602	1435.98	WT
3087	773434	1603.67	WT
3088	608218	1613.95	WT
3089	733665	1563.59	WT
3090	526215	516.917	WT
3091	788103	1416.34	WT
3097	617728	1122.14	WT
3098	971256	1092.9	WT
3099	881770	1545.89	WT
3100	854643	1002.91	WT
3101	949416	1092.66	WT
3102	968712	1122.97	WT
3104	1059553	10.7624	WT
3105	763148	1553.7	WT
3106	313490	1262	WT
3108	761064	1641.52	WT
3109	708293	2035.91	WT
3110	1096841	19.5529	WT
3113	846934	1503.07	WT
3115	1099766	6.05828	WT
3116	658209	1765.53	WT
3117	1054908	815.833	WT
3121	793848	2318.45	WT
3122	515295	733.452	WT
3123	486482	6.6188	WT
3126	587887	931.003	WT
3127	1045170	5.75166	WT
3128	1053119	76.944	WT
3129	540706	7.6462	WT
3130	710140	1451.86	WT
3131	604217	1144.74	WT
3132	1.0037e+06	1085.8	WT
3135	1116715	6.90486	WT
3136	437248	5.95968	WT
3137	535440	7.18482	WT
3139	624257	1108.73	WT
3140	1095119	5.98838	WT
3141	537303	8.18046	WT
3143	604865	1045.96	WT
3144	780087	1123.01	WT
3145	529202	968.904	WT
3146	525337	5.94756	WT
3151	536519	1019.9	WT
3152	1141846	19.9359	WT
3153	529835	4.73783	WT
3155	1091551	8.68826	WT
3156	540242	932.431	WT
3157	501708	525.136	WT
3158	1049839	18.5785	WT
3160	744185	1552.08	WT
3161	709096	1448.5	WT
3162	1106471	7.16785	WT
3164	516341	465.275	WT
3165	513081	752.571	WT
3166	1097170	7.65614	WT
3167	1084295	6.49638	WT
3169	507744	5.27471	WT
[truncated: 4,170 more rows]

## Sheet: E9b
Object ID	Total Intensity DAPI	Mean Intensity Cyclin A	GFP-RPA2 cell line
8001	166015	5.02477	WT
8004	178996	3.27	WT
8006	172110	3.87103	WT
8009	264297	150.206	WT
8013	334741	203.062	WT
8016	181965	3.72456	WT
8020	183401	4.86086	WT
8022	192837	3.90423	WT
8024	188196	5.79953	WT
8026	345128	244.767	WT
8027	162261	4.52584	WT
8028	325370	236.12	WT
8029	206056	41.7392	WT
8030	347120	151.705	WT
8032	187189	4.13007	WT
8034	229332	159.45	WT
8038	180308	3.60647	WT
8039	180410	5.37099	WT
8040	180565	2.54525	WT
8041	219507	46.2867	WT
8042	185380	5.84909	WT
8043	192501	219.503	WT
8044	180682	3.14593	WT
8045	182213	3.26958	WT
8047	185282	3.58564	WT
8048	189442	195.301	WT
8049	179361	2.87608	WT
8050	372945	404.815	WT
8051	350863	322.425	WT
8052	183852	3.91847	WT
8054	198078	16.8758	WT
8055	166243	3.5598	WT
8056	176853	3.6541	WT
8057	182030	3.02678	WT
8058	192845	21.7317	WT
8059	191204	5.71818	WT
8061	189972	7.13489	WT
8062	173617	7.84876	WT
8065	215667	107.332	WT
8066	376038	503.365	WT
8069	178205	3.37178	WT
8070	279987	141.751	WT
8072	185882	3.49974	WT
8073	182745	4.16531	WT
8074	245967	271.311	WT
8075	263196	191.037	WT
8076	171210	4.23216	WT
8077	218552	73.9096	WT
8078	172388	3.63204	WT
8079	251911	149.506	WT
8081	172581	4.68085	WT
8082	274163	160.921	WT
8083	398376	556.613	WT
8085	179073	3.40305	WT
8089	179028	5.7225	WT
8092	348859	637.082	WT
8094	250669	131.304	WT
8097	167901	59.3348	WT
8099	205891	60.3434	WT
8101	177400	4.75821	WT
8103	174720	18.863	WT
8104	170233	4.69524	WT
8105	163787	5.00554	WT
8106	153832	4.68409	WT
8109	168770	2.55647	WT
8112	171393	4.6963	WT
8113	171111	4.34129	WT
8115	191148	33.1225	WT
8120	226642	52.2878	WT
8122	169276	3.02813	WT
8124	365878	676.623	WT
8126	374765	393.266	WT
8127	373938	345.126	WT
8134	243679	139.228	WT
8135	213618	117.556	WT
8139	359412	370.57	WT
8143	417110	182.077	WT
8144	166285	4.47724	WT
8148	390580	281.197	WT
8151	178375	7.61838	WT
8153	183071	9.33333	WT
8154	423829	477.912	WT
8158	181565	7.37702	WT
8159	176717	5.75128	WT
8160	393559	745.62	WT
8162	184205	5.46495	WT
8168	387202	186.774	WT
8169	228056	172.951	WT
8170	160868	3.37628	WT
8171	178677	5.75278	WT
8173	183414	3.58264	WT
8179	162761	17.3146	WT
8183	178940	21.2362	WT
8185	264484	176.803	WT
8187	170596	4.34944	WT
8191	184917	3.20073	WT
8195	182309	5.42244	WT
8197	186530	5.4643	WT
8198	186794	11.2987	WT
8199	278119	232.281	WT
8200	299577	300.998	WT
8203	190653	11.4435	WT
8204	175450	3.27053	WT
8205	180778	3.81616	WT
8206	209810	98.6095	WT
8208	273147	252.558	WT
8209	378242	440.398	WT
8210	176215	4.32616	WT
8211	264876	176.126	WT
8212	187370	6.78036	WT
8216	393080	591.931	WT
8218	183962	3.79231	WT
8219	193335	9.66328	WT
8220	281689	238.31	WT
8227	293378	355.738	WT
8230	196660	6.99003	WT
8232	375835	504.234	WT
8234	181554	3.27312	WT
8238	344288	189.316	WT
8240	405201	768.022	WT
8242	398889	643.953	WT
8243	302897	185.981	WT
8245	379794	752.25	WT
8246	392444	251.868	WT
8249	195772	7.73213	WT
8250	221502	123.869	WT
8252	197136	14.0276	WT
8253	191602	5.28254	WT
8254	159029	6.05308	WT
8255	395253	369.25	WT
8256	197132	7.4148	WT
8257	182818	8.156	WT
8259	359308	491.571	WT
8260	194835	14.0429	WT
8261	336080	111.874	WT
8262	190678	3.08861	WT
8263	353640	349.555	WT
8264	198711	13.2625	WT
8265	193928	11.1006	WT
8266	323386	132.365	WT
8267	284882	348.346	WT
8268	182523	3.38272	WT
8269	195004	6.56791	WT
8271	383861	359.783	WT
8272	195670	9.42833	WT
8273	174083	4.79023	WT
8274	166985	15.2739	WT
8275	389589	601.432	WT
8278	330749	136.711	WT
8279	209085	75.3886	WT
8281	239661	139.976	WT
8283	218618	94.799	WT
8284	177783	72.5371	WT
8286	383332	390.454	WT
8287	382038	288.831	WT
8289	172435	2.9288	WT
8291	193613	117.202	WT
8292	301259	268.934	WT
8293	296255	247.862	WT
8294	385083	347.876	WT
8296	171686	69.0295	WT
8298	228532	180.603	WT
8299	181305	7.03489	WT
8300	193824	17.2702	WT
8301	193185	11.3944	WT
8302	168227	47.9951	WT
8303	179012	28.8408	WT
8305	191238	23.5252	WT
8307	383081	283.138	WT
8308	167400	3.38375	WT
8309	176312	4.63734	WT
8310	386694	284.365	WT
8311	379719	273.534	WT
8312	187160	4.2619	WT
8313	162001	4.3179	WT
8314	393481	209.943	WT
8315	181627	14.2133	WT
8316	208470	19.1018	WT
8317	197878	29.8435	WT
8319	186650	12.7002	WT
8320	394339	354.58	WT
8322	157357	6.78603	WT
8325	161718	21.9519	WT
8326	366915	808.092	WT
8328	376699	273.217	WT
8330	381439	488.689	WT
8331	328885	272.536	WT
8333	379222	336.673	WT
8334	158954	2.95063	WT
8337	387968	383.322	WT
8339	373631	615.159	WT
8343	357659	336.081	WT
8348	321580	339.069	WT
8349	374441	208.068	WT
8354	170975	100.192	WT
8357	152179	7.11063	WT
8360	151515	10.4741	WT
8365	161167	4.47403	WT
8367	158445	2.8761	WT
8368	360588	425.853	WT
8371	185210	301.782	WT
8376	359611	728.12	WT
8377	306982	277.694	WT
8378	357872	448.074	WT
8382	285866	105.805	WT
8385	352960	296.45	WT
8386	369639	655.051	WT
8398	163543	24.8545	WT
8400	249320	126.942	WT
8405	162905	9.2674	WT
8409	319494	436.164	WT
8411	171586	28.6238	WT
8416	169749	7.02898	WT
8417	172742	19.8208	WT
8419	312210	484.208	WT
8421	175021	38.8671	WT
8422	381315	795.898	WT
8423	165722	7.15906	WT
8429	172251	8.88616	WT
8433	169279	5.48657	WT
8435	205003	156.812	WT
8436	291602	180.071	WT
8437	369246	276.578	WT
8440	161578	2.77331	WT
8441	369269	281.337	WT
8445	273737	374.029	WT
8451	223337	138.738	WT
8454	229501	125.098	WT
8456	327011	373.495	WT
8459	162403	159.627	WT
8463	171509	4.85084	WT
8466	284504	183.247	WT
8467	199422	94.993	WT
8470	174792	5.14307	WT
8471	167428	4.84457	WT
8472	183231	16.953	WT
8476	380873	354.253	WT
8478	175651	12.6937	WT
8479	334780	263.029	WT
8481	184806	3.9411	WT
8483	164884	11.4391	WT
8485	178495	7.15762	WT
8486	180283	4.64413	WT
8487	172354	4.3057	WT
8492	383124	738.706	WT
8494	371955	671.96	WT
8498	295659	300.639	WT
8500	378001	351.616	WT
8504	357272	307.739	WT
8508	331163	353.508	WT
8509	160818	3.2501	WT
8512	376132	242.57	WT
8515	193389	21.9996	WT
8516	303071	250.955	WT
8519	388553	360.726	WT
8523	288992	176.311	WT
8524	382355	499.363	WT
8525	171272	2.44324	WT
8527	205755	84.8563	WT
8528	245414	143.038	WT
8529	318303	293.512	WT
8531	218646	119.63	WT
8532	385127	482.86	WT
8534	184404	6.7147	WT
8536	446227	992.159	WT
8540	390762	505.723	WT
8543	185099	3.61604	WT
8544	186818	5.67191	WT
8546	188076	2.42042	WT
8547	186447	39.8387	WT
8548	186858	5.53558	WT
8549	377138	697.092	WT
8550	191786	14.9246	WT
8554	214816	101.016	WT
8555	283561	246.4	WT
8558	179071	7.0967	WT
8560	180720	4.41208	WT
8561	213970	81.842	WT
8563	370469	277.614	WT
8565	185198	5.41961	WT
8570	385081	432.809	WT
8572	228438	167.035	WT
8573	369052	424.462	WT
8574	383509	521.196	WT
8575	360283	254.489	WT
8577	186314	22.9757	WT
8579	247513	215.957	WT
8580	180657	3.86751	WT
8581	195689	236.45	WT
8582	148286	233.265	WT
8583	356777	256.056	WT
8584	176699	4.6258	WT
8586	215825	173.169	WT
8587	379044	444.049	WT
8589	199831	37.79	WT
8590	252423	118.634	WT
8591	227901	204.739	WT
8592	193353	54.2897	WT
8593	180709	169.267	WT
8595	334187	311.145	WT
8596	372688	249.519	WT
8601	181011	8.56678	WT
8604	173387	4.14629	WT
8605	151231	217.13	WT
8606	227747	118.499	WT
8607	196114	43.886	WT
8609	174727	3.73961	WT
8610	374671	312.254	WT
8611	181275	5.10208	WT
8613	312354	405.147	WT
8614	196962	60.2541	WT
8616	169046	2.38494	WT
8617	270194	135.868	WT
8618	221228	96.0839	WT
8621	211386	354.197	WT
8623	181426	4.43306	WT
8624	370761	326.712	WT
8625	252889	128.182	WT
8631	157156	23.6971	WT
8635	264580	202.38	WT
8636	139943	22.6822	WT
8641	181520	8.27081	WT
8643	168121	3.95455	WT
8646	235335	100.931	WT
8650	178296	26.5455	WT
8654	291881	236.138	WT
8655	276549	6.32411	WT
8656	176795	8.02883	WT
8658	200383	78.113	WT
8662	148360	6.42945	WT
8663	241043	82.8731	WT
8664	375854	907.832	WT
8667	334276	292.359	WT
8672	174557	2.95372	WT
8673	343589	247.484	WT
8674	380130	276.935	WT
8675	378382	270.058	WT
8677	204452	93.3035	WT
8680	307545	301.115	WT
8681	391748	618.31	WT
8688	244841	209.814	WT
8689	178214	4.26066	WT
8691	359091	307.533	WT
8697	172077	15.1179	WT
8698	179228	8.56501	WT
8700	227620	76.5529	WT
8702	382384	592.33	WT
8708	187221	14.8885	WT
8709	384680	211.668	WT
8712	385769	378.554	WT
8713	371810	224.907	WT
8714	188536	17.5585	WT
8715	180744	5.61785	WT
8716	384666	210.268	WT
8718	429763	32.411	WT
8719	355524	986.195	WT
8720	181492	6.32976	WT
8722	196960	131.708	WT
8723	392995	295.898	WT
8724	301952	264.08	WT
8727	189197	4.55109	WT
8728	188089	4.94876	WT
8729	188714	2.85548	WT
8731	396716	776.142	WT
8732	362397	1220.7	WT
8733	394672	418.686	WT
8735	271939	141.712	WT
8736	390504	415.692	WT
8737	379166	390.457	WT
8738	170944	3.10337	WT
8742	172261	3.55067	WT
8749	374649	820.947	WT
8750	153658	5.2596	WT
8751	383276	246.135	WT
8752	265144	300.528	WT
8753	330724	355.729	WT
8755	315463	300.019	WT
8757	181022	6.2603	WT
8761	192079	3.0895	WT
8762	377594	404.764	WT
8763	384240	276.813	WT
8765	394141	228.286	WT
8767	192276	9.13241	WT
8769	160304	6.2744	WT
8771	184810	5.60771	WT
8773	168626	5.36057	WT
8775	352834	202.159	WT
8776	374993	319.009	WT
8780	375137	494.888	WT
8781	287470	128.693	WT
8783	368436	271.17	WT
8784	192999	4.3659	WT
8785	390024	477.64	WT
8786	262608	167.064	WT
8791	245538	156.486	WT
8792	189020	9.88848	WT
8793	188530	59.0036	WT
8795	197845	7.13434	WT
8801	188611	34.5084	WT
8802	190663	71.8956	WT
8803	382348	503.627	WT
8804	372649	523.566	WT
8806	157502	5.10304	WT
8807	215643	108.157	WT
8808	211494	136.973	WT
8811	195246	18.0977	WT
8813	314936	335.043	WT
8814	242296	191.888	WT
8818	387605	552.893	WT
8819	179616	5.98427	WT
8821	185604	4.62038	WT
8822	391201	525.431	WT
8825	420331	356.018	WT
8826	245032	128.555	WT
8827	289550	378.857	WT
8828	348673	384.805	WT
8829	365756	399.679	WT
8832	346210	337.045	WT
8835	170585	3.84029	WT
8837	273170	212.544	WT
8838	390289	326.509	WT
8841	178312	7.88239	WT
8843	388822	499.791	WT
8845	297719	333.852	WT
8846	395724	511.971	WT
8847	162845	3.54953	WT
8851	366974	415.729	WT
8852	176328	5.28167	WT
8853	136058	255.457	WT
8854	381128	399.018	WT
8855	190312	44.7385	WT
8857	232807	206.509	WT
8859	182826	5.50349	WT
8860	176553	4.48986	WT
8861	363134	119.424	WT
8863	368068	1049.65	WT
8864	369033	419.005	WT
8865	173132	42.9003	WT
8866	359842	116.9	WT
8867	170705	6.00683	WT
8868	140961	3.40653	WT
8869	173010	4.37135	WT
8879	147621	94.8658	WT
8882	156978	4.82394	WT
8885	173133	4.42774	WT
8886	365169	496.123	WT
8887	205168	62.6287	WT
8890	235337	145.446	WT
8891	168448	9.21508	WT
8892	177840	5.79667	WT
8893	169744	7.02856	WT
8894	173962	3.40667	WT
8895	164176	5.38397	WT
8897	163952	10.2835	WT
8902	186819	13.6377	WT
8903	182817	17.8495	WT
8904	321893	351.303	WT
8906	167105	3.57347	WT
8907	367768	342.522	WT
8908	168940	6.93453	WT
8910	370034	512.58	WT
8911	216887	127.043	WT
8912	350003	268.15	WT
8913	148230	11.6396	WT
8916	202070	64.0149	WT
8919	172333	2.56768	WT
8920	314120	263.329	WT
8924	366239	213.122	WT
8925	177145	3.99749	WT
8928	176941	5.25116	WT
8931	375495	506.095	WT
8935	172777	2.26764	WT
8937	169833	2.59551	WT
8938	250550	346.442	WT
8939	372596	405.612	WT
8940	196699	105.086	WT
8941	186241	4.00464	WT
8944	378563	359.327	WT
8946	184891	9.34275	WT
8953	423188	542.092	WT
8954	180893	4.08739	WT
8958	513058	264.468	WT
8960	382135	615.297	WT
8961	189399	23.3942	WT
8964	371453	257.513	WT
8965	383745	362.767	WT
8966	185792	3.23347	WT
8967	174231	6.86111	WT
8968	183965	9.23077	WT
8976	333377	363.361	WT
8986	181844	8.4	WT
8987	384000	490.37	WT
8988	175878	4.90214	WT
8989	284624	324.093	WT
8990	362983	218.014	WT
8991	317761	287.574	WT
8992	293041	210.395	WT
8993	176155	3.15956	WT
8994	377256	366.08	WT
8995	370855	576.802	WT
8996	177031	50.7009	WT
8997	185831	4.60304	WT
8999	385546	445.39	WT
9001	188885	3.13506	WT
9002	224518	78.2049	WT
9004	173854	5.33196	WT
9005	204430	65.1092	WT
9006	159299	3.99173	WT
9007	186123	3.93016	WT
9010	188604	5.79402	WT
9012	189468	24.3018	WT
9013	167576	5.0984	WT
9014	362876	531.319	WT
9017	181636	5.62202	WT
9018	315302	4.13201	WT
9020	231348	124.444	WT
9021	181814	9.24652	WT
9022	188303	4.44079	WT
9025	172248	12.1143	WT
9026	364826	452.924	WT
9027	195392	33.3968	WT
9029	175814	2.54818	WT
9030	191455	49.8005	WT
9034	161361	10.2813	WT
9036	307302	146.214	WT
9039	372141	533.861	WT
9041	181595	3.85708	WT
9042	186638	3.37528	WT
9043	214498	119.187	WT
9046	187150	3.85823	WT
9047	380537	536.511	WT
9050	391884	654.034	WT
9053	361511	399.443	WT
9057	204656	52.8483	WT
9058	174440	4.14286	WT
9059	164727	2.70413	WT
9060	170633	7.36208	WT
9062	353272	679.935	WT
9064	387727	542.178	WT
9065	182930	5.66218	WT
9066	347697	1008.35	WT
9070	247312	179.545	WT
9071	230178	191.946	WT
9072	234374	273.388	WT
9073	346396	381.908	WT
9075	153057	5.9324	WT
9076	179711	3.92912	WT
9079	135762	101.748	WT
9080	151836	84.0675	WT
9085	273212	290.298	WT
9087	252172	173.181	WT
9088	354171	364.369	WT
9089	175917	27.5881	WT
9090	386593	470.19	WT
9091	279879	314.874	WT
9094	169141	10.6536	WT
9095	226983	91.0279	WT
9096	178923	4.9951	WT
9098	207627	120.235	WT
9105	330865	217.283	WT
9106	400083	549.35	WT
9110	196240	86.8476	WT
9111	255535	236.25	WT
9113	168004	4.29009	WT
9114	147590	7.0747	WT
9115	338826	350.79	WT
9116	175006	3.57099	WT
9117	348688	239.93	WT
9118	348760	183.45	WT
9119	178900	5.20931	WT
9121	168688	6.23523	WT
9122	193647	93.5269	WT
9123	355831	392.276	WT
9124	171707	5.1952	WT
9125	369996	278.819	WT
9129	183054	112.345	WT
9131	177264	2.28024	WT
9135	171927	8.12085	WT
9137	188774	14.4875	WT
9138	385304	270.107	WT
9140	187420	5.23048	WT
9141	259384	294.295	WT
9143	186332	16.9604	WT
9144	359333	271.494	WT
9146	183961	25.0024	WT
9148	175659	5.17445	WT
9153	178210	270.95	WT
9154	178168	3.37443	WT
9157	189814	65.8165	WT
9158	172415	3.68021	WT
9160	384572	387.896	WT
9162	251884	254.154	WT
9163	376847	279.274	WT
9164	187204	8.87419	WT
9166	179905	6.73086	WT
9167	186822	7.07899	WT
9169	173232	3.45503	WT
9171	167026	3.83644	WT
9172	191132	11.7478	WT
9173	370276	392.589	WT
9174	380748	503.749	WT
9176	257945	258.645	WT
9178	191318	17.333	WT
9180	390122	240.885	WT
9181	267142	122.834	WT
9182	183132	355.162	WT
9183	382807	308.771	WT
9185	368818	203.085	WT
9186	165239	6.10842	WT
9187	370827	249.947	WT
9189	165451	28.225	WT
9193	211572	111.987	WT
9196	158024	3.41139	WT
9197	371445	434.747	WT
9198	166567	4.99625	WT
9199	173643	13.7782	WT
9201	300172	132.636	WT
9202	162109	13.7718	WT
9206	179588	53.0378	WT
9207	176898	4.65303	WT
9208	208964	100.263	WT
9210	178749	5.06437	WT
9214	207246	106.707	WT
9215	170832	4.0525	WT
9216	159111	2.10378	WT
9217	167291	4.98282	WT
9223	180687	7.54763	WT
9224	363848	649.495	WT
9227	358588	154.483	WT
9229	293925	357.762	WT
9230	180726	8.39576	WT
9236	365014	313.661	WT
9240	140983	6.02774	WT
9241	372153	285.301	WT
9244	367168	418.737	WT
9246	184082	132.732	WT
9250	271376	547.2	WT
9251	175053	6.87593	WT
9254	174455	31.701	WT
9255	288173	553.892	WT
9256	177965	448.084	WT
9259	176723	52.8085	WT
9260	350624	406.702	WT
9261	306193	220.392	WT
9263	184376	138.294	WT
9264	376553	270.387	WT
9268	203214	70.4711	WT
9269	263015	263.291	WT
9271	374285	495.118	WT
9272	336549	400.041	WT
9273	176353	4.29593	WT
9278	365538	292.962	WT
9279	255020	514.537	WT
9280	287804	565.751	WT
9281	288723	301.173	WT
9282	351910	719.856	WT
9283	178794	3.93664	WT
9284	257468	305.153	WT
9286	175401	14.2915	WT
9287	291276	170.777	WT
9288	332727	225.58	WT
9289	295085	486.464	WT
9290	252616	306.759	WT
9291	265682	209.761	WT
9292	309384	363.035	WT
9295	180739	4.34476	WT
9296	360635	317.984	WT
9298	376687	234.88	WT
9299	293330	207.97	WT
9301	338901	303.743	WT
9305	353065	371.093	WT
9310	201520	64.7297	WT
9312	375683	651.118	WT
9313	382783	563.612	WT
9316	247768	160.71	WT
9318	227929	34.4077	WT
9322	388828	768.727	WT
9323	221379	40.2299	WT
9324	155819	6.26788	WT
9326	260809	278.863	WT
9327	393258	819.976	WT
9330	179203	5.82988	WT
9331	275281	341.567	WT
9342	176228	10.4857	WT
9343	300724	536.573	WT
9347	322366	255.595	WT
9352	139542	177.218	WT
9355	199879	51.2484	WT
9363	331146	271.265	WT
9365	195404	10.0199	WT
9369	135403	53.2374	WT
9370	324847	268.666	WT
9371	296840	23.2818	WT
9377	156630	137.265	WT
9378	143317	113.001	WT
9381	163274	4.0899	WT
9387	145766	4.20716	WT
9388	226658	113.911	WT
9390	322415	175.351	WT
9391	138114	5.30769	WT
9399	310898	221.7	WT
9401	246996	295.089	WT
9406	340075	290.155	WT
9407	379739	445.995	WT
9410	165378	8.13456	WT
9414	136744	13.3746	WT
9415	372744	314.128	WT
9434	282399	14.2114	WT
9440	391370	498.592	WT
9441	261150	485.815	WT
9445	281159	10.5477	WT
9447	170188	140.189	WT
9458	291692	354.014	WT
9460	267927	401.649	WT
9465	333329	177.984	WT
9466	152486	9.66626	WT
9468	241548	134.81	WT
9472	354670	352.637	WT
9474	248892	410.989	WT
9475	224906	151.474	WT
9485	348761	483.432	WT
9487	174681	41.9705	WT
9489	260721	216.892	WT
9499	211900	135.707	WT
9502	238480	256.978	WT
9503	189671	206.449	WT
9507	216715	258.838	WT
9524	281482	279.312	WT
9525	209628	212.42	WT
9528	301234	192.527	WT
9529	283858	917.891	WT
9532	210243	194.665	WT
9534	213099	145.748	WT
9540	198944	120.721	WT
9541	293675	172.073	WT
9558	244745	450.538	WT
9563	149594	197.404	WT
9568	134008	61.5358	WT
9571	296893	364.788	WT
9573	190017	135.686	WT
9576	135367	7.51765	WT
9578	139956	5.40442	WT
9582	148756	10.7217	WT
9584	134144	3.66651	WT
9585	133131	6.24805	WT
9586	140697	4.57665	WT
9587	249809	259.743	WT
9589	239646	126.647	WT
9594	189079	179.956	WT
9600	157737	21.3775	WT
9601	233768	250.228	WT
9602	225046	218.384	WT
9603	159975	26.2291	WT
9605	277057	258.753	WT
9608	178033	4.96122	WT
9609	228483	289.246	WT
9610	131496	15.1646	WT
9616	382556	369.812	WT
9622	174641	134.223	WT
9623	168949	4.269	WT
9624	286142	112.605	WT
9630	154980	10.165	WT
9632	286974	786.785	WT
9643	289601	460.391	WT
9646	344420	297.828	WT
9647	232569	313.561	WT
9649	165823	109.037	WT
9650	394520	577.722	WT
9654	172627	91.9581	WT
9662	140353	50.991	WT
9669	206203	117.811	WT
9674	255395	267.972	WT
9677	215406	197.795	WT
9678	161685	61.4397	WT
9680	213770	95.3612	WT
9681	286569	463.403	WT
9682	200534	37.0591	WT
9685	191412	27.7467	WT
9692	150329	85.4297	WT
9698	252225	385.604	WT
9701	355660	260.674	WT
9702	216239	174.817	WT
9703	143916	23.629	WT
9708	140335	20.0659	WT
9710	224683	233.471	WT
9713	141097	6.10913	WT
9716	241463	245.249	WT
9738	258739	255.174	WT
9743	210032	155.017	WT
9748	166747	107.507	WT
9750	135096	5.84036	WT
9759	280919	186.417	WT
9764	383910	373.601	WT
9765	339026	258.348	WT
9766	250914	232.014	WT
9767	231544	232.203	WT
9771	264077	319.269	WT
9775	256528	443.397	WT
9783	368690	440.2	WT
9786	235192	180.017	WT
9788	265797	294.801	WT
9794	328244	262.739	WT
9805	232727	447.181	WT
9806	323331	111.209	WT
9808	147497	4.88556	WT
9814	303011	119.775	WT
9815	161653	5.59057	WT
9818	320363	269.143	WT
9819	156106	2.60984	WT
9824	190890	67.2238	WT
9826	174903	6.35714	WT
9827	157784	6.01161	WT
9828	198580	65.4164	WT
9834	339855	334.518	WT
9836	253718	433.081	WT
9841	346137	156.307	WT
9843	294757	241.2	WT
9847	178115	210.193	WT
9848	323374	269.761	WT
9852	375266	278.907	WT
9853	166756	153.238	WT
9854	186007	204.218	WT
9857	341079	348.207	WT
9858	141036	136.947	WT
9859	367924	335.217	WT
9862	301098	346.538	WT
9865	369468	256.337	WT
9866	167253	105.636	WT
9867	185416	24.7892	WT
9870	326974	218.152	WT
9871	211283	86.556	WT
9872	315231	251.677	WT
9873	185659	30.8484	WT
9880	174710	4.78018	WT
9881	283573	242.572	WT
9886	184084	26.3602	WT
9890	298830	121.403	WT
9891	376246	238.118	WT
9892	377340	381.272	WT
9894	348549	404.786	WT
9895	213383	174.934	WT
9902	131965	31.9447	WT
9904	164042	6.53134	WT
9909	178232	6.52295	WT
9910	337378	339.949	WT
9913	180322	3.15406	WT
9914	196780	77.4371	WT
9921	204841	145.593	WT
9922	324191	408.524	WT
9923	405819	291.034	WT
9924	448377	70.2219	WT
9925	176081	6.6679	WT
9926	232742	46.1553	WT
9927	327156	447.255	WT
9929	179456	6.85277	WT
9933	219705	120.918	WT
9936	386057	362.276	WT
9937	213679	31.7905	WT
9939	217386	124.181	WT
9940	375691	456.621	WT
9944	384300	191.67	WT
9945	218721	114.723	WT
9946	200611	18.7392	WT
9949	329575	446.463	WT
9950	199025	14.0854	WT
9953	354062	222.878	WT
9954	213787	177.062	WT
9955	305759	224.177	WT
9957	228841	36.284	WT
9959	394258	266.683	WT
9962	154167	5.27273	WT
9963	381565	311.41	WT
9964	166019	216.547	WT
9967	435523	161.758	WT
9968	155681	3.46249	WT
9973	239092	175.186	WT
9974	307676	340.62	WT
9975	369843	345.391	WT
9984	380746	455.651	WT
9985	322420	414.311	WT
9988	184861	40.9974	WT
9990	385534	589.323	WT
9991	221291	356.135	WT
9992	182600	6.40639	WT
9997	178447	10.0146	WT
9998	400462	722.503	WT
9999	181073	25.3501	WT
10000	186892	59.8521	WT
10002	291147	291.257	WT
10005	210892	110.238	WT
10007	173253	4.29624	WT
10008	379058	1104.5	WT
10010	341686	354.012	WT
10017	186489	77.177	WT
10018	169194	3.91527	WT
10019	270504	141.373	WT
10020	180345	8.4337	WT
10021	366128	405.869	WT
10022	198469	165.462	WT
10024	373650	235.304	WT
10025	354665	475.194	WT
10026	178882	10.1102	WT
10027	390232	382.755	WT
10028	177282	5.4685	WT
10029	180160	7.68796	WT
10030	146076	8.02508	WT
10032	379387	336.953	WT
10033	153697	6.84255	WT
10035	357157	221.483	WT
10037	171727	9.6403	WT
10038	187367	208.796	WT
10040	170257	3.56674	WT
10041	177938	7.51846	WT
10045	183132	5.32624	WT
10046	162481	7.79314	WT
10047	317914	510.297	WT
10048	174210	5.47892	WT
10049	255652	175.668	WT
10050	151870	5.19342	WT
10052	155384	5.70227	WT
10054	161400	2.47838	WT
10055	233536	142.78	WT
10056	174004	4.61627	WT
10057	211272	74.9052	WT
10058	184816	11.513	WT
10060	225676	202.259	WT
10063	171375	12.0493	WT
10067	293122	282.233	WT
10068	176256	9.48864	WT
10070	139395	7.9291	WT
10072	169022	6.1032	WT
10076	179112	9.23944	WT
10080	298836	258.964	WT
10081	161730	13.9272	WT
10083	272499	255.967	WT
10084	175043	5.02275	WT
10088	177682	7.38437	WT
10089	324839	228.679	WT
10092	172649	3.31245	WT
10093	231636	235.804	WT
10094	322465	257.006	WT
10095	184114	48.1589	WT
10096	303399	179.602	WT
10097	352509	187.751	WT
10100	247994	176.432	WT
10101	266283	208.572	WT
10102	322550	205.474	WT
10103	172599	2.73937	WT
10104	307420	153.031	WT
10105	290942	182.436	WT
10106	210974	287.554	WT
10110	350743	343.926	WT
10111	256707	305.342	WT
10112	297126	404.56	WT
10116	291914	215.75	WT
10117	259103	222.629	WT
10118	184552	18.6151	WT
10119	170167	2.71489	WT
10122	214765	96.4535	WT
10124	168894	3.22041	WT
10126	377938	413.776	WT
10128	182632	22.2337	WT
10129	171364	9.81303	WT
10130	310346	387.8	WT
10131	382511	228.043	WT
10133	321267	332.865	WT
10136	359924	253.018	WT
10137	207559	61.4082	WT
10138	160127	10.4174	WT
10140	368321	368.237	WT
10141	350232	262.629	WT
10143	386702	503.431	WT
10146	357796	511.448	WT
10147	365865	690.054	WT
10148	257495	353.635	WT
10149	216049	80.0899	WT
10150	223557	94.5272	WT
10151	381369	418.29	WT
10152	384808	758.007	WT
10153	224204	120.297	WT
10154	219625	152.086	WT
10155	300239	194.847	WT
10158	233773	182.039	WT
10160	380405	489.422	WT
10161	331989	316.253	WT
10165	260285	158.918	WT
10166	212753	177.83	WT
10167	384801	1172.42	WT
10168	391021	452.968	WT
10172	175429	24.5963	WT
10173	391929	323.39	WT
10175	172286	8.73413	WT
10176	374724	507.478	WT
10178	392186	310.287	WT
10179	202258	47.5423	WT
10180	391838	347.817	WT
10182	389875	306.971	WT
10184	382192	293.928	WT
10185	286714	274.493	WT
10186	363213	310.098	WT
10187	396537	231.452	WT
10189	350664	205.496	WT
10191	252471	166.829	WT
10192	220855	95.2514	WT
10195	248120	136.348	WT
10197	164874	243.638	WT
10198	385831	474.144	WT
10200	158526	218.605	WT
10202	278501	177.992	WT
10203	395608	1176.5	WT
10206	396514	381.725	WT
10209	347799	243.794	WT
10211	307699	251.826	WT
10213	387528	575.025	WT
10216	321064	269.264	WT
10217	167373	10.7636	WT
10218	393618	466.387	WT
10219	350709	277.997	WT
10221	270229	178.295	WT
10222	403611	1039.77	WT
10223	395044	570.991	WT
10227	182089	414.828	WT
10229	200267	426.005	WT
10234	361943	265.759	WT
10235	304857	268.873	WT
10237	177703	11.5172	WT
10238	392912	455.489	WT
10239	394540	594.496	WT
10240	308807	182.631	WT
10242	257619	214.202	WT
10256	339349	260.214	WT
10257	383319	453.183	WT
10260	395605	486.313	WT
10261	375703	698.447	WT
10262	351591	236.589	WT
10263	386195	230.147	WT
10265	186878	7.07059	WT
10266	360914	236.982	WT
10267	331630	278.241	WT
10268	180163	6.72412	WT
10269	356260	347.453	WT
10279	185285	22.9826	WT
10280	166642	3.22374	WT
10281	180618	5.90404	WT
10282	179772	7.12361	WT
10283	161063	3.9663	WT
10284	134925	43.6533	WT
10285	312716	749.285	WT
10286	186293	19.3759	WT
10289	376752	382.227	WT
10292	377690	420.047	WT
10294	189798	29.8418	WT
10296	375607	343.855	WT
10297	155505	4.4931	WT
10302	192087	40.8481	WT
10303	156993	12.5749	WT
10307	420226	57.8241	WT
10309	181195	5.39975	WT
10310	383758	312.465	WT
10311	177134	4.45743	WT
10313	173929	6.05649	WT
10314	167326	7.21501	WT
10316	188650	4.23792	WT
10318	141444	8.75689	WT
10319	189993	4.85784	WT
10320	186814	6.12229	WT
10321	302866	233.577	WT
10323	180629	4.00456	WT
10324	188532	4.04622	WT
10330	198756	16.3757	WT
10331	171131	3.90086	WT
10332	323114	12.4752	WT
10333	232308	245.921	WT
10334	310602	397.176	WT
10336	285082	194.604	WT
10337	253470	195.207	WT
10340	163651	5.2528	WT
10341	175260	71.7934	WT
10344	140954	86.9124	WT
10346	163987	4.08802	WT
10348	132404	5.5887	WT
10349	173859	4.13718	WT
10350	163966	47.4458	WT
10353	171991	7.85657	WT
10355	173194	5.33208	WT
10357	132821	51.317	WT
10358	155829	3.18478	WT
10359	148251	6.31317	WT
10360	165336	6.94189	WT
10361	361501	504.976	WT
10363	174407	4.77042	WT
10365	375339	604.91	WT
10366	196200	121.075	WT
10368	164306	65.419	WT
10369	147338	3.28146	WT
10370	163488	5.34477	WT
10371	189977	16.9547	WT
10372	180893	11.5436	WT
10374	147343	6.02302	WT
10377	375408	482.392	WT
10378	386995	922.469	WT
10379	364963	405.329	WT
10380	208255	88.4456	WT
10381	185583	5.73482	WT
10382	186170	8.65475	WT
10383	175660	3.49809	WT
10384	185298	53.4499	WT
10385	171412	3.53958	WT
10386	170144	4.75867	WT
10387	182562	5.7328	WT
10390	373124	287.427	WT
10391	244686	148.533	WT
10392	361416	728.897	WT
10393	176762	3.96101	WT
10395	281412	253.512	WT
10396	233679	190.986	WT
10397	184815	5.52088	WT
10399	182491	2.92469	WT
10400	299124	238.817	WT
10401	376858	685.211	WT
10402	390255	337.402	WT
10404	385258	785.356	WT
10405	325821	270.731	WT
10407	392580	451.777	WT
10408	379254	1024.6	WT
10410	170686	15.4285	WT
10411	174824	5.14308	WT
10413	335452	303.91	WT
10415	164959	5.0808	WT
10416	177433	6.56527	WT
10417	374277	642.913	WT
10418	348789	328.775	WT
10421	381333	282.33	WT
10426	342310	331.23	WT
10427	379346	476.463	WT
10431	386092	369.85	WT
10432	372852	286.969	WT
10437	182995	8.40828	WT
10438	382137	502.868	WT
10440	235560	207.975	WT
10441	181953	6.24178	WT
10445	178425	31.5294	WT
10448	184694	39.4991	WT
10449	298450	289.024	WT
10451	175179	4.96063	WT
10452	374978	439.252	WT
10454	178909	3.00766	WT
10455	176590	3.06708	WT
10457	175538	2.98722	WT
10460	172642	5.08378	WT
10461	187860	7.09717	WT
10462	331280	244.325	WT
10465	372098	361.142	WT
10468	170181	5.24257	WT
10471	204772	72.6541	WT
10473	174944	3.50208	WT
10475	372397	459.388	WT
10476	169241	26.9293	WT
10478	198358	102.132	WT
10479	228658	166.104	WT
10483	393667	365.316	WT
10484	374597	495.857	WT
10485	186644	6.69222	WT
10490	288450	358.086	WT
10491	187673	12.3596	WT
10496	151333	7.09871	WT
10497	381136	392.476	WT
10501	188005	64.4826	WT
10502	357455	436.875	WT
10505	368231	287.694	WT
10506	358195	297.784	WT
10508	152544	358.427	WT
10509	222006	422.393	WT
10512	193576	54.4515	WT
10514	251363	192.288	WT
10516	185451	5.97003	WT
10520	408799	1001.19	WT
10521	150357	12.4029	WT
10523	188989	6.06906	WT
10525	339693	333.42	WT
10528	279730	237.804	WT
10529	395343	552.085	WT
10532	172568	4.48884	WT
10533	283592	197.318	WT
10534	285145	184.348	WT
10535	197115	3.13103	WT
10536	361218	304.585	WT
10537	185976	3.25187	WT
10540	193044	4.77815	WT
10542	184187	4.35462	WT
10543	375882	109.013	WT
10545	351525	339.797	WT
10546	376321	356.323	WT
10547	387672	434.624	WT
10548	310214	202.374	WT
10549	175232	2.96585	WT
10550	185400	19.4145	WT
10551	394950	347.225	WT
10552	383866	471.993	WT
10553	378117	313.125	WT
10556	389256	381.306	WT
10557	386696	542.209	WT
10562	243352	166.37	WT
10564	173390	17.9883	WT
10566	140299	8.19911	WT
10567	384053	561.377	WT
10568	288666	223.102	WT
10572	240873	143.243	WT
10573	383986	303.99	WT
10574	168354	19.7199	WT
10581	396183	753.654	WT
10584	321805	171.756	WT
10589	172330	25.5836	WT
10596	196826	42.9028	WT
10599	339768	593.166	WT
10610	159618	50.4571	WT
10613	177339	4.11235	WT
10615	252334	188.974	WT
10617	197430	20.0072	WT
10620	329656	633.026	WT
10621	286704	353.605	WT
10622	178315	4.86802	WT
10624	136813	4.85475	WT
10626	346522	268.796	WT
10627	375769	748.84	WT
10629	165048	6.43374	WT
10630	149933	6.25039	WT
10631	363753	299.629	WT
10632	355467	496.957	WT
10633	278854	295.004	WT
10635	171733	3.28199	WT
10637	288509	219.195	WT
10638	350694	1050.84	WT
10640	364996	359.709	WT
10644	167506	6.06357	WT
10645	218699	180.355	WT
10646	267963	218.557	WT
10651	261574	133.94	WT
10653	175571	4.36402	WT
10655	291120	264.396	WT
10656	284368	278.93	WT
10663	171700	10.7296	WT
10667	209559	106.42	WT
10669	335240	478.465	WT
10671	173338	38.5015	WT
10672	396937	559.898	WT
10673	176537	4.69517	WT
10674	206322	12.4387	WT
10675	207363	130.503	WT
10676	198676	15.8481	WT
10677	297888	242.743	WT
10678	277017	365.541	WT
10681	182834	13.072	WT
10682	198751	84.5219	WT
10683	179678	4.4137	WT
10684	220289	89.6783	WT
10685	380265	323.919	WT
10686	174895	2.66667	WT
10687	183583	28.4884	WT
10690	239307	206.479	WT
10691	131320	4.28943	WT
10692	248676	128.919	WT
10693	179868	5.1271	WT
10695	186218	3.96093	WT
10697	182189	3.04796	WT
10698	345956	299.478	WT
10700	275906	244.018	WT
10701	353477	297.988	WT
10702	389342	418.104	WT
10703	384385	211.527	WT
10704	395359	700.666	WT
10706	366942	179.384	WT
10709	289057	195.769	WT
10711	200513	21.2199	WT
10712	319795	187.143	WT
10713	202805	27.1121	WT
10720	405668	762.179	WT
10721	364089	347.64	WT
10724	335602	396.556	WT
10725	175949	3.94245	WT
10727	325730	178.118	WT
10728	160314	21.6786	WT
10730	381732	802.48	WT
10734	184780	5.60252	WT
10736	207083	53.0696	WT
10738	391138	754.608	WT
10739	182759	9.29435	WT
10746	191239	17.443	WT
10752	191153	2.1793	WT
10753	247540	166.385	WT
10754	179652	5.85839	WT
10755	191886	5.11737	WT
10756	343831	272.907	WT
10757	289535	244.485	WT
10759	183859	2.49413	WT
10760	174495	17.5158	WT
10764	182585	3.9768	WT
10767	213972	296.443	WT
10768	193714	51.0098	WT
10771	179271	7.57639	WT
10772	175313	24.4743	WT
10775	270941	216.915	WT
10776	415714	933.885	WT
10777	401018	629.109	WT
10778	184640	3.94464	WT
10783	341011	250.055	WT
10785	376240	597.321	WT
10786	323398	218.408	WT
10789	187478	3.95856	WT
10790	348384	266.864	WT
10792	185077	5.05348	WT
10794	360966	379.068	WT
10795	186223	5.37475	WT
10797	402754	371.793	WT
10801	374436	354.978	WT
10803	363154	421.349	WT
10805	382741	417.391	WT
10806	379293	282.804	WT
10807	191333	6.01327	WT
10809	363861	284.609	WT
10810	194415	145.874	WT
10811	240546	129.35	WT
10812	231364	91.492	WT
10816	193949	6.41676	WT
10819	393224	421.301	WT
10821	254733	235.879	WT
10823	182413	8.01309	WT
10824	196002	25.8807	WT
10825	188612	5.71495	WT
10826	385511	407.045	WT
10828	192175	4.78043	WT
10830	198625	70.2866	WT
10831	181433	11.4465	WT
10834	210719	25.2235	WT
10835	141370	8.15215	WT
10837	188206	3.37134	WT
10839	188649	21.1918	WT
10841	197839	48.3761	WT
10843	185152	4.47195	WT
10844	160873	6.35596	WT
10845	188892	15.0865	WT
10846	177520	4.07384	WT
10847	196509	34.5842	WT
10848	188768	44.3674	WT
10849	431611	461.395	WT
10850	400916	217.906	WT
10852	174882	2.65051	WT
10853	354634	348.627	WT
10855	394104	777.313	WT
10856	186825	2.71937	WT
10857	180805	9.85826	WT
10858	370573	511.42	WT
10859	179473	25.7604	WT
10861	164078	6.7679	WT
10862	393990	370.901	WT
10863	199325	123.209	WT
10864	165071	3.40519	WT
10866	131537	60.3113	WT
10867	392310	572.689	WT
10868	334874	243.147	WT
10869	382464	453.541	WT
10874	170377	5.36067	WT
10876	183813	5.66326	WT
10878	197006	32.1363	WT
10879	194631	13.3872	WT
10884	356367	115.93	WT
10885	366090	448.471	WT
10886	187018	6.82756	WT
10887	188834	5.5288	WT
10889	384407	328.265	WT
10890	192079	5.1214	WT
10892	147963	5.089	WT
10893	195103	6.9045	WT
10894	181201	6.06985	WT
10898	185449	5.07663	WT
10899	182171	3.59547	WT
10901	177085	6.40679	WT
10902	357873	607.303	WT
10903	370781	331.032	WT
10906	177352	3.84732	WT
10907	183061	8.53184	WT
10911	273174	209.623	WT
10913	249536	181.091	WT
10918	372669	390.858	WT
10919	254038	171.593	WT
10920	269493	373.849	WT
10923	186087	7.18073	WT
10924	443863	165.267	WT
10925	365005	483.71	WT
10927	184870	8.45328	WT
10928	174000	45.1857	WT
10930	360186	226.365	WT
10937	195047	127.472	WT
10938	169517	3.77635	WT
10941	372603	575.195	WT
10943	184071	4.20629	WT
10944	190096	38.657	WT
10945	383233	606.935	WT
10946	199649	20.9335	WT
10947	190077	8.50744	WT
10948	254716	275.252	WT
10949	189383	6.45449	WT
10951	213126	246.268	WT
10952	199373	26.4588	WT
10953	277842	161.299	WT
10955	391567	412.057	WT
10956	355705	333.261	WT
10957	352129	325.957	WT
10958	187240	5.10888	WT
10959	194563	84.3666	WT
10961	370187	649.999	WT
10963	380071	333.369	WT
10965	371784	288.934	WT
10966	181716	3.92178	WT
10969	338310	264.793	WT
10970	181888	14.1168	WT
10971	204917	116.332	WT
10972	279691	480.958	WT
10973	255246	306.866	WT
10974	364469	312.274	WT
10979	391718	740.338	WT
10980	376351	434.298	WT
10981	181271	13.0722	WT
10982	207454	66.098	WT
10984	338511	191.544	WT
10988	184415	22.6326	WT
10990	381395	658.918	WT
10991	206318	151.876	WT
10992	173697	5.71254	WT
10995	199171	79.2862	WT
10997	179940	6.88465	WT
10999	191379	3.89959	WT
11000	183327	5.24364	WT
11001	179063	7.34998	WT
11002	392119	754.374	WT
11004	210638	130.954	WT
11005	382833	338.326	WT
11006	154555	10.3193	WT
11010	177258	15.0224	WT
11011	186455	7.23871	WT
11012	178591	6.06646	WT
11014	195103	9.02241	WT
11015	196195	12.7458	WT
11018	318885	334.846	WT
11019	399273	583.628	WT
11021	188614	9.31198	WT
11022	182982	3.80993	WT
11023	293097	363.803	WT
11025	150543	5.13943	WT
11026	337688	403.685	WT
11028	397399	713.914	WT
11029	195712	13.3724	WT
11030	189762	9.52194	WT
11031	188392	3.92594	WT
11034	190552	15.5298	WT
11035	371593	633.086	WT
11036	199724	30.423	WT
11037	195194	32.1088	WT
11038	388357	334.252	WT
11041	199620	26.4496	WT
11042	204105	39.7462	WT
11043	396134	458.3	WT
11050	390301	580.53	WT
11054	178202	4.08539	WT
11056	353617	486.668	WT
11060	191486	3.19419	WT
11061	192191	172.246	WT
11064	187550	4.29462	WT
11065	171513	4.22456	WT
11066	403914	685.457	WT
11067	377790	245.208	WT
11069	385628	393.941	WT
11070	186725	6.48666	WT
11071	182484	3.36384	WT
11073	184886	4.40933	WT
11074	190533	4.851	WT
11076	190662	5.52387	WT
11077	132262	17.067	WT
11078	204689	7.25573	WT
11080	391060	916.235	WT
11081	348321	299.29	WT
11083	184395	8.13152	WT
11084	190868	5.66219	WT
11085	189850	6.75559	WT
11086	198593	27.521	WT
11090	231703	280.218	WT
11092	189570	5.16495	WT
11093	280615	215.213	WT
11095	201080	5.44759	WT
11096	190708	7.48171	WT
11098	208246	67.8124	WT
11099	385730	317.24	WT
11100	231154	215.231	WT
11101	233093	161.616	WT
11103	400389	421.555	WT
11106	187696	11.3578	WT
11107	397510	251.275	WT
11110	416942	35.1228	WT
11111	198523	10.3133	WT
11112	199594	17.9496	WT
11116	361649	244.016	WT
11118	184021	8.24903	WT
11119	407911	296.598	WT
11121	206787	122.169	WT
11124	396946	306.261	WT
11127	180177	5.31357	WT
11128	277826	299.149	WT
11130	180234	5.42668	WT
11132	246716	157.105	WT
11133	292034	317.272	WT
11134	396596	48.9747	WT
11136	351005	367.083	WT
11140	173463	5.55015	WT
11141	370458	391.213	WT
11142	213822	178.711	WT
11144	187600	7.44285	WT
11146	372154	528.26	WT
11147	190728	4.13631	WT
11148	176240	5.48954	WT
11155	182850	6.02902	WT
11156	212392	5.49534	WT
11157	187185	6.55353	WT
11158	187482	4.78429	WT
11160	168271	6.48011	WT
11161	194955	4.39789	WT
11163	407461	532.763	WT
11168	185043	5.80884	WT
11169	372028	362.155	WT
11173	300458	370.585	WT
11174	352528	278.028	WT
11175	188047	8.48522	WT
11177	438747	5.99009	WT
11179	302282	303.995	WT
11181	389136	372.603	WT
11183	393334	292.24	WT
11184	238679	262.548	WT
11188	190670	12.9122	WT
11189	322330	179.204	WT
11190	221236	75.0154	WT
11191	366358	136.588	WT
11193	183681	4.00933	WT
11195	187036	11.4582	WT
11197	167782	8.25317	WT
11199	211940	72.1968	WT
11200	149402	8.99751	WT
11202	352090	240.01	WT
11205	170136	6.38088	WT
11209	361434	328.938	WT
11214	186190	26.2294	WT
11217	182928	27.8215	WT
11221	340274	216.46	WT
11228	240776	92.3139	WT
11229	374693	343.374	WT
11231	182389	16.5128	WT
11232	369317	304.74	WT
11235	185166	19.4684	WT
11236	386897	378.071	WT
11237	245047	104.072	WT
11238	397247	889.971	WT
11239	190027	14.9252	WT
11242	334638	453.12	WT
11243	187377	13.4204	WT
11244	208934	106.425	WT
11245	290855	250.613	WT
11251	343396	441.76	WT
11253	382758	269.617	WT
11256	244604	250.792	WT
11258	181381	2.73712	WT
11259	201575	68.7233	WT
11260	200905	42.9708	WT
11261	213656	95.4888	WT
11266	214981	81.4996	WT
11267	187368	34.487	WT
11268	179290	6.9244	WT
11270	190698	107.032	WT
11271	186719	4.98473	WT
11272	387092	297.595	WT
11273	190366	17.2105	WT
11274	172279	4.25459	WT
11276	376520	290.777	WT
11279	184149	3.68811	WT
11280	359648	480.638	WT
11281	177002	9.48423	WT
11282	208722	110.951	WT
11286	222888	150.052	WT
11287	405537	410.957	WT
11288	173179	10.7916	WT
11289	207419	172.989	WT
11291	355416	298.685	WT
11292	386614	328.245	WT
11295	405334	242.967	WT
11296	186885	46.9405	WT
11299	388713	554.999	WT
11303	273410	220.793	WT
11304	185290	32.093	WT
11306	330507	372.649	WT
11307	359863	329.796	WT
11308	306827	210.708	WT
11312	360198	459.724	WT
11313	171618	8.52135	WT
11316	190818	8.67973	WT
11317	395012	446.589	WT
11320	196198	5.38207	WT
11321	498175	136.058	WT
11322	398574	668.432	WT
11332	381375	331.379	WT
11341	353256	344.856	WT
11342	368355	342.927	WT
11347	407370	648.563	WT
11351	188816	5.45469	WT
11358	200812	42.1688	WT
11359	391540	258.575	WT
11361	187536	5.62644	WT
11363	186939	6.08948	WT
11366	181554	6.94047	WT
11367	181023	5.79076	WT
11371	193606	9.13362	WT
11376	180823	5.62818	WT
11377	182402	7.38332	WT
11380	189221	25.0035	WT
11382	197776	27.5639	WT
11383	413648	382.873	WT
11384	184320	3.92593	WT
11386	267435	241.024	WT
11387	196772	31.5506	WT
11389	193016	13.846	WT
11390	208158	94.1076	WT
11393	183433	7.93967	WT
11394	206357	4.4188	WT
11395	197711	57.3015	WT
11396	190624	18.6655	WT
11398	167542	4.22358	WT
11402	175350	20.6573	WT
11403	299917	176.84	WT
11404	186631	6.04564	WT
11405	238369	172.304	WT
11407	176281	4.11442	WT
11408	208634	80.3259	WT
11410	184173	9.26239	WT
11411	271580	125.873	WT
11416	167459	80.5879	WT
11417	201221	102.577	WT
11420	182201	6.52045	WT
11422	271445	230.457	WT
11426	270560	314.138	WT
11427	289997	227.094	WT
11429	200912	67.0773	WT
11430	182870	52.3896	WT
11433	134126	156.859	WT
11434	291474	203.884	WT
11436	243810	198.765	WT
11437	186188	61.6131	WT
11438	149164	212.66	WT
11439	150212	7.08012	WT
11442	156001	184.796	WT
11443	253115	183.404	WT
11447	183919	34.0481	WT
11448	269934	5.88675	WT
11449	322895	299.591	WT
11450	186866	5.21155	WT
11453	157535	4.81679	WT
11454	434805	36.3384	WT
11456	179446	27.8414	WT
11464	141615	3.2921	WT
11469	171062	4.53617	WT
11470	168565	4.30516	WT
11471	181923	4.8592	WT
11473	138677	57.4006	WT
11475	179068	7.94537	WT
11476	141892	3.47336	WT
11478	175679	18.7483	WT
11479	149367	3.76535	WT
11480	163042	9.45562	WT
11481	363995	426.741	WT
11482	153226	2.63167	WT
11483	172369	5.74735	WT
11484	188550	28.7144	WT
11485	341460	375.119	WT
11487	215567	10.9414	WT
11488	197599	36.5801	WT
11489	189337	20.4914	WT
11492	191236	142.82	WT
11493	181573	8.53167	WT
11494	178380	4.29657	WT
11496	192980	15.7859	WT
11497	183786	4.57594	WT
11499	393538	385.929	WT
11501	218009	75.4387	WT
11503	378175	268.58	WT
11504	379953	313.304	WT
11505	192090	17.3541	WT
11508	265030	167.434	WT
11510	368269	356.521	WT
11511	188990	12.8062	WT
11513	171400	29.435	WT
11514	192818	12.7586	WT
11516	390898	345.232	WT
11519	387699	491.594	WT
11520	160570	11.0738	WT
11521	193424	121.949	WT
11523	387630	219.501	WT
11524	297512	59.5559	WT
11525	397387	247.938	WT
11526	398412	558.642	WT
11533	429401	87.2707	WT
11536	318889	319.26	WT
11537	176216	44.538	WT
11540	324047	223.32	WT
11541	251431	251.964	WT
11542	343146	224.822	WT
11544	249587	235.531	WT
11547	316896	286.466	WT
11548	375933	274.219	WT
11552	447771	667.099	WT
11555	328955	300.226	WT
11557	187481	5.67917	WT
11558	189364	15.0246	WT
11560	391581	328.663	WT
11561	242522	110.676	WT
11562	227719	62.5895	WT
11564	396041	448.269	WT
11565	199537	14.2147	WT
11567	197311	8.03908	WT
11568	284014	173	WT
11569	176875	7.02068	WT
11570	408544	509.875	WT
11571	360955	304.713	WT
11572	225959	129.794	WT
11574	420156	486.101	WT
11575	275709	144.458	WT
11577	401935	401.545	WT
11580	409867	569.792	WT
11581	197688	3.78716	WT
11585	204037	72.5389	WT
11586	407563	410.532	WT
11587	196442	8.45401	WT
11591	300943	194.742	WT
11595	322311	319.594	WT
11596	192711	28.978	WT
11597	260826	256.1	WT
11599	197992	4.48908	WT
11600	291412	210.467	WT
11601	269359	168.101	WT
11603	204838	17.3726	WT
11604	320467	141.871	WT
11608	204140	18.0571	WT
11610	321229	199.05	WT
11611	339845	230.574	WT
11617	198518	5.6164	WT
11618	195587	53.0418	WT
11619	192476	28.4373	WT
11622	221331	92.9454	WT
11624	189791	4.12938	WT
11625	194270	5.30635	WT
11628	373278	317.745	WT
11630	323036	267.733	WT
11631	185839	3.17488	WT
11632	357751	393.915	WT
11633	188261	4.90081	WT
11634	184697	6.51491	WT
11635	187138	6.34489	WT
11638	175251	4.8874	WT
11639	293914	255.954	WT
11642	180996	5.9646	WT
11643	388275	560.206	WT
11644	243378	180.86	WT
11645	394554	277.885	WT
11648	405915	536.714	WT
11649	369174	282.198	WT
11650	256459	156.853	WT
11651	349476	147.37	WT
11652	397111	266.275	WT
11653	394034	308.497	WT
11655	222241	92.8039	WT
11656	391487	665.259	WT
11657	283769	187.41	WT
11658	134089	229.983	WT
11659	189375	5.09464	WT
11660	197584	254.8	WT
11661	342471	326.057	WT
11662	260965	153.226	WT
11663	211839	32.9325	WT
11665	300592	182.053	WT
11666	390719	476.508	WT
11670	178767	4.31343	WT
11672	204892	40.3731	WT
11673	360907	274.547	WT
11675	431923	545.394	WT
11676	398526	675.854	WT
11677	393036	323.184	WT
11679	230732	140.788	WT
11680	180309	5.42096	WT
11681	331290	183.195	WT
11686	225088	61.0417	WT
11688	194194	4.89797	WT
11689	304447	159.731	WT
11690	258940	233.156	WT
11691	199444	13.8422	WT
11692	191258	5.78647	WT
11694	408233	896.337	WT
11695	362903	364.601	WT
11696	170681	4.10134	WT
11700	169196	5.60706	WT
11702	202676	7.31228	WT
11705	207247	4.37796	WT
11707	185371	5.41888	WT
11709	313411	439.482	WT
11711	168367	12.4754	WT
11713	185575	119.945	WT
11714	178049	32.9684	WT
11715	204549	191.221	WT
11717	277081	242.565	WT
11718	368447	443.762	WT
11719	170357	3.52431	WT
11720	170052	7.20227	WT
11721	172054	5.52888	WT
11722	191224	54.0037	WT
11724	150047	6.69834	WT
11725	182713	4.8496	WT
11727	378368	592.215	WT
11730	177692	43.1403	WT
11733	182226	17.1025	WT
11734	179836	3.31095	WT
11735	173321	10.2318	WT
11736	224040	173.252	WT
11738	333971	467.675	WT
11741	378288	433.09	WT
11742	381995	469.919	WT
11745	184964	12.3047	WT
11747	244402	230.501	WT
11748	202786	83.2158	WT
11749	357315	544.8	WT
11752	241955	196.874	WT
11756	367203	503.099	WT
11757	177894	3.59645	WT
11759	377180	281.862	WT
11761	234477	139.06	WT
11763	317728	412.678	WT
11764	274856	182.242	WT
11765	379917	221.887	WT
11767	366109	354.514	WT
11771	204704	98.9567	WT
11772	374976	267.308	WT
11776	357833	127.644	WT
11778	348277	430.369	WT
11779	408420	629.282	WT
11780	252429	177.823	WT
11782	177992	4.56189	WT
11783	245553	194.764	WT
11785	380925	259.106	WT
11787	348872	408.834	WT
11789	176048	3.52183	WT
11793	240648	172.562	WT
11794	387143	351.084	WT
11795	198607	28.235	WT
11798	266822	232.275	WT
11799	373387	269.948	WT
11801	264730	243.664	WT
11802	374654	222.585	WT
11803	213027	183.245	WT
11804	384335	287.94	WT
11805	394569	301.5	WT
11808	398362	247.355	WT
11810	189452	4.09276	WT
11812	403385	242.462	WT
11818	365376	255.174	WT
11825	312560	213.225	WT
11827	196617	5.14085	WT
11829	257994	271.331	WT
11831	191408	10.6885	WT
11832	392695	403.156	WT
11836	402331	384.522	WT
11840	384879	455.176	WT
11842	194015	6.93118	WT
11843	371038	277.312	WT
11845	328187	193.243	WT
11846	419397	197.635	WT
11847	198448	11.2585	WT
11848	192059	3.13644	WT
11849	215751	85.5319	WT
11850	330446	352.728	WT
11851	409363	1174.8	WT
11852	200024	14.9346	WT
11856	383350	347.017	WT
11859	397992	236.749	WT
11860	390742	455.681	WT
11861	181238	4.19925	WT
11863	211328	57.9532	WT
11865	181789	6.74376	WT
11866	407952	434.337	WT
11869	333774	146.982	WT
11871	418025	550.358	WT
11874	393889	310.383	WT
11876	180824	6.9812	WT
11877	391062	293.71	WT
11878	195455	10.6592	WT
11879	396706	267.5	WT
11880	399905	664.082	WT
11882	444906	237.596	WT
11884	204866	19.9765	WT
11885	220213	61.4785	WT
11887	201911	12.6656	WT
11888	188070	5.29858	WT
11889	200765	10.5098	WT
11890	339118	4.27601	WT
11891	397967	241.35	WT
11892	217331	30.2247	WT
11893	393521	300.66	WT
11894	183317	3.12633	WT
11896	187412	8.97653	WT
11897	398215	1044.84	WT
11899	388310	275.3	WT
11903	192247	13.4933	WT
11904	199054	74.8921	WT
11905	393691	547.612	WT
11906	183773	10.7444	WT
11909	152942	9.40886	WT
11910	187872	5.76352	WT
11913	362358	429.247	WT
11914	175988	12.4015	WT
11918	143133	84.1328	WT
11919	132650	3.16584	WT
11922	347449	433.13	WT
11923	345554	304.618	WT
11924	229627	144.005	WT
11928	377420	303.288	WT
11931	182861	6.38889	WT
11932	355052	289.401	WT
11933	176123	4.88393	WT
11936	170994	3.60429	WT
11937	170766	24.754	WT
11938	367114	358.714	WT
11939	283664	223.53	WT
11944	231319	4.46154	WT
11945	319103	259.685	WT
11946	375405	4.51942	WT
11947	136348	6.24502	WT
11955	378158	712.354	WT
11956	309180	181.21	WT
11959	195665	42.61	WT
11960	285102	178.685	WT
11963	358541	306.587	WT
11964	210059	51.1247	WT
11965	175585	4.71364	WT
11974	176197	7.92744	WT
11975	302516	162.267	WT
11979	184837	8.01443	WT
11980	185584	5.29869	WT
11982	294778	223.288	WT
11985	383250	839.354	WT
11988	182640	52.4926	WT
11992	395235	336.589	WT
11993	212568	4.76756	WT
12002	190245	3.63139	WT
12003	384788	339.438	WT
12006	406021	423.109	WT
12007	406266	364.999	WT
12008	190589	2.91817	WT
12009	188147	6.04671	WT
12012	180353	3.07167	WT
12014	199512	9.43094	WT
12015	412732	406.025	WT
12016	187997	6.02125	WT
12018	401282	555.185	WT
12019	187653	15.7926	WT
12021	395311	409.321	WT
12022	198743	8.34052	WT
12023	181340	2.98219	WT
12024	403163	309.452	WT
12029	411989	515.122	WT
12032	185375	3.06314	WT
12033	177605	5.1737	WT
12036	386347	254.525	WT
12037	199887	262.62	WT
12040	135361	276.653	WT
12042	181863	3.88124	WT
12043	368130	349.434	WT
12044	410291	652.342	WT
12045	175384	5.64938	WT
12047	402460	310.911	WT
12048	185552	5.91512	WT
12050	371839	2.95279	WT
12052	197207	5.75806	WT
12055	195948	7.89233	WT
12058	402165	400.71	WT
12059	199924	12.7509	WT
12060	186286	2.31224	WT
12063	395658	384.535	WT
12064	424958	388.772	WT
12067	197145	12.4062	WT
12073	191482	6.14451	WT
12077	179132	5.96003	WT
12080	192421	4.84696	WT
12084	180910	3.65522	WT
12085	172370	4.7182	WT
12087	196463	13.3431	WT
12089	180525	3.98608	WT
12091	195889	51.5342	WT
12092	180584	2.85077	WT
[truncated: 2,285 more rows]

## Sheet: E9c
Object ID	Total Intensity DAPI	RPA foci counts per nucleus	GFP-RPA2 cell line	Treatment
13747	635017	0	WT	Control
13748	637946	0	WT	Control
13749	653679	4	WT	Control
13750	1193754	0	WT	Control
13751	863928	2	WT	Control
13752	1276398	4	WT	Control
13754	1270019	6	WT	Control
13755	910689	2	WT	Control
13756	1003237	1	WT	Control
13757	615060	1	WT	Control
13758	637648	2	WT	Control
13759	703616	2	WT	Control
13761	962132	2	WT	Control
13762	591554	3	WT	Control
13766	570412	1	WT	Control
13767	616277	2	WT	Control
13768	683122	0	WT	Control
13769	564793	3	WT	Control
13770	1199860	1	WT	Control
13771	610627	8	WT	Control
13772	959526	0	WT	Control
13773	1109463	2	WT	Control
13774	1000524	1	WT	Control
13775	636730	3	WT	Control
13776	1186487	23	WT	Control
13777	694648	0	WT	Control
13778	1.00679e+06	2	WT	Control
13779	1332815	13	WT	Control
13781	1211023	1	WT	Control
13782	1273694	0	WT	Control
13783	608345	0	WT	Control
13785	993845	4	WT	Control
13786	629384	0	WT	Control
13787	1246677	2	WT	Control
13788	1.00328e+06	4	WT	Control
13789	869196	6	WT	Control
13791	633923	0	WT	Control
13792	648929	0	WT	Control
13793	899390	0	WT	Control
13794	1220945	17	WT	Control
13795	1136523	9	WT	Control
13796	1203479	12	WT	Control
13798	580252	0	WT	Control
13799	1308463	0	WT	Control
13800	609561	1	WT	Control
13801	601953	6	WT	Control
13802	588606	0	WT	Control
13803	1091278	0	WT	Control
13804	615180	0	WT	Control
13806	593646	0	WT	Control
13808	608572	2	WT	Control
13810	650496	1	WT	Control
13811	567392	0	WT	Control
13813	601294	0	WT	Control
13814	1255598	18	WT	Control
13815	549486	0	WT	Control
13816	1154938	0	WT	Control
13817	1236884	5	WT	Control
13818	615628	0	WT	Control
13819	685464	0	WT	Control
13822	640086	0	WT	Control
13823	1177639	0	WT	Control
13825	619625	1	WT	Control
13826	814798	4	WT	Control
13827	1308951	0	WT	Control
13828	722465	0	WT	Control
13829	641558	0	WT	Control
13830	592361	0	WT	Control
13831	697799	0	WT	Control
13832	616193	1	WT	Control
13833	669566	0	WT	Control
13834	738055	1	WT	Control
13835	681658	2	WT	Control
13838	605824	0	WT	Control
13839	1218721	1	WT	Control
13841	589287	0	WT	Control
13842	1249836	11	WT	Control
13843	1440421	1	WT	Control
13844	619654	0	WT	Control
13846	1370848	1	WT	Control
13847	628580	0	WT	Control
13848	604700	0	WT	Control
13849	598657	0	WT	Control
13850	1268988	2	WT	Control
13851	607839	0	WT	Control
13852	424043	0	WT	Control
13853	1131284	0	WT	Control
13854	633299	0	WT	Control
13855	1203283	0	WT	Control
13856	608704	6	WT	Control
13857	564681	0	WT	Control
13858	586752	0	WT	Control
13859	698898	0	WT	Control
13860	569468	0	WT	Control
13861	608981	0	WT	Control
13862	444047	1	WT	Control
13863	574386	1	WT	Control
13864	628096	1	WT	Control
13865	706848	0	WT	Control
13866	550335	0	WT	Control
13867	570884	0	WT	Control
13869	615302	0	WT	Control
13870	642275	0	WT	Control
13871	679027	2	WT	Control
13872	553844	0	WT	Control
13873	547380	0	WT	Control
13874	617471	1	WT	Control
13875	526539	2	WT	Control
13876	663490	2	WT	Control
13877	651282	0	WT	Control
13878	466717	0	WT	Control
13879	491145	0	WT	Control
13880	552541	3	WT	Control
13881	521510	1	WT	Control
13883	912487	6	WT	Control
13884	443001	0	WT	Control
13885	1148572	9	WT	Control
13886	552436	1	WT	Control
13887	544907	0	WT	Control
13888	681546	1	WT	Control
13889	1166657	3	WT	Control
13890	559071	0	WT	Control
13891	537878	0	WT	Control
13892	563974	4	WT	Control
13893	551688	0	WT	Control
13895	560992	0	WT	Control
13898	576309	2	WT	Control
13899	1223631	4	WT	Control
13900	568823	0	WT	Control
13901	581931	2	WT	Control
13902	501355	0	WT	Control
13904	563953	1	WT	Control
13906	576109	2	WT	Control
13907	814517	7	WT	Control
13908	542754	0	WT	Control
13910	579300	2	WT	Control
13911	1202105	1	WT	Control
13912	533827	0	WT	Control
13913	1198684	3	WT	Control
13914	568715	1	WT	Control
13915	598222	0	WT	Control
13916	1208755	3	WT	Control
13917	1243759	3	WT	Control
13918	865433	0	WT	Control
13921	1215814	9	WT	Control
13923	627251	6	WT	Control
13924	662181	2	WT	Control
13925	581682	0	WT	Control
13926	814912	0	WT	Control
13927	627129	0	WT	Control
13928	882795	3	WT	Control
13929	478918	0	WT	Control
13930	756645	2	WT	Control
13931	466754	0	WT	Control
13932	851137	0	WT	Control
13933	807843	2	WT	Control
13934	586839	0	WT	Control
13935	1157696	3	WT	Control
13936	1013887	0	WT	Control
13937	598190	4	WT	Control
13938	658630	0	WT	Control
13939	583933	0	WT	Control
13940	842686	4	WT	Control
13941	576494	1	WT	Control
13942	647541	2	WT	Control
13943	596030	0	WT	Control
13944	611818	5	WT	Control
13945	598510	0	WT	Control
13946	599907	0	WT	Control
13947	629184	0	WT	Control
13948	652336	4	WT	Control
13949	841848	1	WT	Control
13950	942894	1	WT	Control
13951	779181	6	WT	Control
13952	632167	3	WT	Control
13953	626634	0	WT	Control
13954	1259773	1	WT	Control
13955	753675	10	WT	Control
13956	764401	1	WT	Control
13957	597142	0	WT	Control
13958	1039801	8	WT	Control
13959	900851	0	WT	Control
13960	997118	1	WT	Control
13961	620963	1	WT	Control
13962	1235069	2	WT	Control
13963	597581	0	WT	Control
13964	609435	1	WT	Control
13965	585565	5	WT	Control
13966	774573	1	WT	Control
13967	603581	1	WT	Control
13968	632616	0	WT	Control
13969	640803	1	WT	Control
13970	579287	8	WT	Control
13971	827519	2	WT	Control
13972	1.37279e+06	1	WT	Control
13973	596758	2	WT	Control
13974	663353	1	WT	Control
13975	615799	1	WT	Control
13976	1289088	11	WT	Control
13977	1205048	1	WT	Control
13978	576952	0	WT	Control
13979	752239	0	WT	Control
13980	741587	1	WT	Control
13982	1055271	1	WT	Control
13983	616315	1	WT	Control
13984	611178	0	WT	Control
13985	650310	0	WT	Control
13986	1268072	3	WT	Control
13987	609171	2	WT	Control
13988	636370	0	WT	Control
13989	597964	9	WT	Control
13990	654737	0	WT	Control
13991	1281395	6	WT	Control
13993	603705	1	WT	Control
13994	802715	0	WT	Control
13995	1365578	3	WT	Control
13996	679767	1	WT	Control
13997	604291	0	WT	Control
13998	597591	1	WT	Control
13999	1302337	0	WT	Control
14000	592429	2	WT	Control
14001	1258088	1	WT	Control
14002	1262921	20	WT	Control
14003	687041	0	WT	Control
14004	607016	1	WT	Control
14005	807758	0	WT	Control
14006	601359	0	WT	Control
14008	459510	1	WT	Control
14009	585350	5	WT	Control
14010	1262992	4	WT	Control
14012	968642	0	WT	Control
14013	605273	1	WT	Control
14014	1095617	0	WT	Control
14015	1089917	3	WT	Control
14016	621206	1	WT	Control
14018	1268673	1	WT	Control
14022	912374	4	WT	Control
14023	527603	0	WT	Control
14024	715520	0	WT	Control
14026	955538	7	WT	Control
14027	1237803	3	WT	Control
14028	606269	0	WT	Control
14030	901523	1	WT	Control
14031	562390	2	WT	Control
14032	495844	0	WT	Control
14033	608047	2	WT	Control
14034	1284898	3	WT	Control
14035	828984	0	WT	Control
14036	760880	0	WT	Control
14037	545129	3	WT	Control
14038	737792	0	WT	Control
14039	595923	0	WT	Control
14041	460562	2	WT	Control
14042	638140	0	WT	Control
14043	1215233	2	WT	Control
14044	1208749	2	WT	Control
14045	583051	1	WT	Control
14046	472993	0	WT	Control
14047	455907	5	WT	Control
14048	1158006	0	WT	Control
14051	447754	1	WT	Control
14052	1307111	0	WT	Control
14054	541923	0	WT	Control
14055	622102	0	WT	Control
14056	928638	2	WT	Control
14059	525147	1	WT	Control
14061	563446	0	WT	Control
14062	517621	0	WT	Control
14067	572653	0	WT	Control
14069	583238	0	WT	Control
14071	650742	3	WT	Control
14072	794271	2	WT	Control
14073	600279	0	WT	Control
14074	569921	0	WT	Control
14075	1035668	0	WT	Control
14076	562363	0	WT	Control
14077	591171	4	WT	Control
14078	575969	0	WT	Control
14079	608458	1	WT	Control
14080	588339	7	WT	Control
14081	638025	0	WT	Control
14082	532682	0	WT	Control
14083	850107	1	WT	Control
14084	533911	0	WT	Control
14085	1200444	5	WT	Control
14086	1.03588e+06	0	WT	Control
14087	583645	3	WT	Control
14088	829508	1	WT	Control
14089	601924	1	WT	Control
14092	831124	2	WT	Control
14093	594346	3	WT	Control
14094	627112	3	WT	Control
14095	608242	3	WT	Control
14096	616968	1	WT	Control
14097	541036	0	WT	Control
14099	618916	2	WT	Control
14100	1085223	4	WT	Control
14101	573478	1	WT	Control
14102	525306	0	WT	Control
14105	586843	2	WT	Control
14106	588946	1	WT	Control
14107	620550	1	WT	Control
14108	595841	2	WT	Control
14109	566680	2	WT	Control
14110	592127	2	WT	Control
14111	596778	5	WT	Control
14112	1093647	5	WT	Control
14113	1205483	7	WT	Control
14115	1190434	2	WT	Control
14116	602575	2	WT	Control
14117	845412	0	WT	Control
14118	670901	0	WT	Control
14119	555094	0	WT	Control
14120	557031	0	WT	Control
14122	600805	2	WT	Control
14124	1075556	7	WT	Control
14125	1227573	6	WT	Control
14127	1167544	0	WT	Control
14129	650670	0	WT	Control
14130	1.3507e+06	0	WT	Control
14131	982248	8	WT	Control
14132	1254188	1	WT	Control
14133	1124108	1	WT	Control
14136	608016	2	WT	Control
14137	657304	1	WT	Control
14138	1189454	1	WT	Control
14139	1131908	0	WT	Control
14140	1.03882e+06	0	WT	Control
14142	627869	4	WT	Control
14144	715539	1	WT	Control
14145	849055	0	WT	Control
14146	724997	7	WT	Control
14147	568211	0	WT	Control
14148	661396	1	WT	Control
14149	1292528	0	WT	Control
14150	618992	5	WT	Control
14151	620972	3	WT	Control
14152	458154	2	WT	Control
14153	1182927	0	WT	Control
14154	1097980	0	WT	Control
14155	679054	0	WT	Control
14156	1236472	0	WT	Control
14157	629623	4	WT	Control
14159	603197	1	WT	Control
14160	579067	0	WT	Control
14161	664506	0	WT	Control
14162	1110725	1	WT	Control
14163	621350	1	WT	Control
14164	603341	0	WT	Control
14165	603648	0	WT	Control
14166	1219797	0	WT	Control
14167	586275	0	WT	Control
14168	556667	0	WT	Control
14169	1194913	1	WT	Control
14170	612759	11	WT	Control
14171	670008	1	WT	Control
14172	1.04718e+06	3	WT	Control
14173	1263354	9	WT	Control
14174	604713	0	WT	Control
14175	1156412	3	WT	Control
14176	628124	0	WT	Control
14177	630776	0	WT	Control
14178	970620	0	WT	Control
14179	615531	0	WT	Control
14180	538189	0	WT	Control
14182	536767	0	WT	Control
14183	1355851	0	WT	Control
14184	592001	0	WT	Control
14185	751631	3	WT	Control
14186	580295	3	WT	Control
14188	670151	4	WT	Control
14189	634720	0	WT	Control
14190	638628	6	WT	Control
14191	637362	0	WT	Control
14193	565510	0	WT	Control
14196	585153	0	WT	Control
14197	1291786	2	WT	Control
14198	644012	0	WT	Control
14199	615076	6	WT	Control
14200	990093	3	WT	Control
14201	1262322	4	WT	Control
14202	654780	2	WT	Control
14203	1291224	7	WT	Control
14204	639989	2	WT	Control
14205	615395	0	WT	Control
14206	951699	8	WT	Control
14207	1279880	6	WT	Control
14208	842877	4	WT	Control
14210	588578	0	WT	Control
14212	606813	3	WT	Control
14213	952221	2	WT	Control
14214	585862	0	WT	Control
14215	585478	0	WT	Control
14216	572487	0	WT	Control
14217	1095878	5	WT	Control
14218	570645	0	WT	Control
14219	1227567	10	WT	Control
14220	1276323	4	WT	Control
14221	887194	2	WT	Control
14222	1082000	0	WT	Control
14223	573361	0	WT	Control
14225	757762	0	WT	Control
14226	1297535	2	WT	Control
14227	1220396	4	WT	Control
14228	870120	4	WT	Control
14229	1033344	1	WT	Control
14230	593493	4	WT	Control
14231	588445	0	WT	Control
14232	581107	0	WT	Control
14233	1019030	1	WT	Control
14234	602718	4	WT	Control
14235	1301649	3	WT	Control
14237	623580	1	WT	Control
14238	742950	0	WT	Control
14241	856389	1	WT	Control
14244	761930	0	WT	Control
14245	512067	0	WT	Control
14246	537261	0	WT	Control
14248	895725	0	WT	Control
14250	665987	0	WT	Control
14251	661213	0	WT	Control
14254	562720	0	WT	Control
14255	584437	0	WT	Control
14256	456823	0	WT	Control
14257	1.16755e+06	1	WT	Control
14258	666379	2	WT	Control
14259	569840	1	WT	Control
14260	870213	5	WT	Control
14261	1266681	4	WT	Control
14262	1180250	0	WT	Control
14263	594441	0	WT	Control
14264	1049190	1	WT	Control
14265	901133	0	WT	Control
14267	1177164	1	WT	Control
14268	585277	3	WT	Control
14269	589611	5	WT	Control
14270	706980	0	WT	Control
14271	1128294	2	WT	Control
14272	587756	1	WT	Control
14273	515874	0	WT	Control
14274	1027411	0	WT	Control
14275	521395	0	WT	Control
14276	1225987	4	WT	Control
14277	1066468	5	WT	Control
14278	1097188	4	WT	Control
14280	536530	0	WT	Control
14281	1241074	3	WT	Control
14282	640752	0	WT	Control
14283	840071	0	WT	Control
14284	601238	1	WT	Control
14285	568772	0	WT	Control
14286	603165	1	WT	Control
14287	630409	0	WT	Control
14288	631001	0	WT	Control
14289	604377	1	WT	Control
14290	611738	1	WT	Control
14293	1267384	13	WT	Control
14295	1275402	6	WT	Control
14296	820962	1	WT	Control
14297	543587	0	WT	Control
14298	741634	1	WT	Control
14299	814802	0	WT	Control
14300	791673	0	WT	Control
14301	615194	2	WT	Control
14302	597760	0	WT	Control
14303	821892	3	WT	Control
14304	1045612	7	WT	Control
14305	712433	4	WT	Control
14306	1253067	4	WT	Control
14307	610973	0	WT	Control
14308	955428	0	WT	Control
14309	697693	2	WT	Control
14310	1110689	5	WT	Control
14311	590242	0	WT	Control
14312	868564	1	WT	Control
14313	691945	0	WT	Control
14314	1.01395e+06	1	WT	Control
14315	858148	0	WT	Control
14316	1178348	0	WT	Control
14317	597074	0	WT	Control
14318	563908	0	WT	Control
14319	599324	5	WT	Control
14320	761409	0	WT	Control
14321	580163	0	WT	Control
14322	1257862	5	WT	Control
14324	986590	4	WT	Control
14325	587185	0	WT	Control
14326	562453	0	WT	Control
14327	541945	0	WT	Control
14328	648888	1	WT	Control
14329	836323	1	WT	Control
14330	655957	0	WT	Control
14331	567752	1	WT	Control
14332	1230410	2	WT	Control
14333	543160	0	WT	Control
14334	409805	0	WT	Control
14335	1237685	2	WT	Control
14336	737346	3	WT	Control
14338	643781	3	WT	Control
14339	818062	1	WT	Control
14340	824632	1	WT	Control
14341	602038	3	WT	Control
14342	576014	1	WT	Control
14343	581236	2	WT	Control
14344	806393	3	WT	Control
14345	1.00106e+06	4	WT	Control
14346	577893	3	WT	Control
14347	594497	0	WT	Control
14348	618536	1	WT	Control
14349	993340	1	WT	Control
14350	596980	4	WT	Control
14351	1235907	2	WT	Control
14352	1251228	1	WT	Control
14353	618208	3	WT	Control
14355	614906	1	WT	Control
14356	1276459	1	WT	Control
14357	594705	1	WT	Control
14358	1182900	0	WT	Control
14359	1148763	1	WT	Control
14360	579166	0	WT	Control
14361	615562	0	WT	Control
14362	1056647	3	WT	Control
14363	611884	0	WT	Control
14364	577915	1	WT	Control
14365	1247938	3	WT	Control
14366	596327	2	WT	Control
14368	574700	0	WT	Control
14369	576714	0	WT	Control
14370	607042	0	WT	Control
14371	609873	0	WT	Control
14373	640143	1	WT	Control
14374	614454	1	WT	Control
14375	609734	0	WT	Control
14376	769180	4	WT	Control
14377	610100	0	WT	Control
14378	931176	2	WT	Control
14379	608588	0	WT	Control
14380	1044228	9	WT	Control
14381	731342	0	WT	Control
14382	601629	3	WT	Control
14383	561163	0	WT	Control
14385	778902	1	WT	Control
14386	1269864	3	WT	Control
14387	752561	0	WT	Control
14388	721871	0	WT	Control
14389	1272032	2	WT	Control
14390	742521	0	WT	Control
14391	516951	0	WT	Control
14393	585510	0	WT	Control
14394	604232	1	WT	Control
14395	562203	1	WT	Control
14397	866823	3	WT	Control
14398	1393087	8	WT	Control
14399	859266	1	WT	Control
14400	1192673	0	WT	Control
14402	479450	4	WT	Control
14403	640204	3	WT	Control
14404	569586	0	WT	Control
14405	819052	0	WT	Control
14406	587789	0	WT	Control
14408	1184590	28	WT	Control
14411	598987	1	WT	Control
14414	1212694	5	WT	Control
14415	625954	0	WT	Control
14416	654473	0	WT	Control
14417	1247413	7	WT	Control
14418	1198425	4	WT	Control
14419	1209685	4	WT	Control
14420	1254242	5	WT	Control
14421	849616	0	WT	Control
14422	822277	1	WT	Control
14423	1250453	4	WT	Control
14424	934170	0	WT	Control
14425	1153677	1	WT	Control
14426	867026	0	WT	Control
14427	1060863	3	WT	Control
14428	982590	0	WT	Control
14429	625250	1	WT	Control
14430	1248119	9	WT	Control
14431	713089	2	WT	Control
14432	661413	1	WT	Control
14433	613387	1	WT	Control
14434	590428	0	WT	Control
14435	862896	0	WT	Control
14436	667415	2	WT	Control
14439	602216	5	WT	Control
14440	585837	0	WT	Control
14441	705612	2	WT	Control
14442	600085	1	WT	Control
14443	609370	2	WT	Control
14444	1232774	1	WT	Control
14445	600906	0	WT	Control
14446	1274354	7	WT	Control
14447	625030	2	WT	Control
14448	595621	0	WT	Control
14449	609202	0	WT	Control
14451	586861	0	WT	Control
14452	1176578	5	WT	Control
14453	1245959	2	WT	Control
14454	548037	3	WT	Control
14455	940840	0	WT	Control
14456	1274265	2	WT	Control
14457	1239155	2	WT	Control
14458	606544	0	WT	Control
14459	973846	2	WT	Control
14460	1038327	0	WT	Control
14461	793073	2	WT	Control
14462	1253365	4	WT	Control
14463	588836	1	WT	Control
14466	577877	0	WT	Control
14467	1137332	4	WT	Control
14469	518565	0	WT	Control
14470	1164050	2	WT	Control
14471	1115063	3	WT	Control
14473	911813	0	WT	Control
14474	552806	0	WT	Control
14475	622835	0	WT	Control
14476	1150656	0	WT	Control
14477	547892	0	WT	Control
14478	619083	0	WT	Control
14479	1191781	4	WT	Control
14481	1058577	5	WT	Control
14482	564437	1	WT	Control
14483	1185508	10	WT	Control
14484	565148	2	WT	Control
14485	1208127	4	WT	Control
14486	555927	1	WT	Control
14487	590938	4	WT	Control
14488	1225392	12	WT	Control
14489	572407	4	WT	Control
14490	1143552	10	WT	Control
14491	604335	4	WT	Control
14492	734927	0	WT	Control
14493	1216472	4	WT	Control
14494	563577	1	WT	Control
14495	934338	1	WT	Control
14496	615630	3	WT	Control
14497	640349	0	WT	Control
14498	1168498	2	WT	Control
14499	593127	2	WT	Control
14500	1047892	2	WT	Control
14501	607906	4	WT	Control
14502	608979	0	WT	Control
14503	582146	2	WT	Control
14504	1182434	12	WT	Control
14505	866181	1	WT	Control
14506	584707	4	WT	Control
14507	574832	0	WT	Control
14508	1.02521e+06	2	WT	Control
14509	885780	2	WT	Control
14510	608591	2	WT	Control
14511	604914	1	WT	Control
14513	570777	0	WT	Control
14514	585119	0	WT	Control
14515	614860	0	WT	Control
14517	887120	3	WT	Control
14519	647796	0	WT	Control
14520	599004	0	WT	Control
14521	587570	0	WT	Control
14522	613244	2	WT	Control
14523	685931	0	WT	Control
14524	660240	1	WT	Control
14525	591548	1	WT	Control
14529	609774	5	WT	Control
14530	609096	1	WT	Control
14531	617299	1	WT	Control
14532	744353	1	WT	Control
14533	829445	2	WT	Control
14534	1279472	11	WT	Control
14535	613192	5	WT	Control
14536	1050652	5	WT	Control
14537	618026	0	WT	Control
14538	602049	0	WT	Control
14539	1231917	9	WT	Control
14541	666728	0	WT	Control
14542	669640	1	WT	Control
14543	663269	1	WT	Control
14544	635203	3	WT	Control
14545	899328	6	WT	Control
14546	615656	1	WT	Control
14547	649578	0	WT	Control
14548	599470	0	WT	Control
14549	614888	1	WT	Control
14550	852293	7	WT	Control
14551	616718	0	WT	Control
14552	698054	1	WT	Control
14553	1074639	8	WT	Control
14554	902354	4	WT	Control
14555	699648	0	WT	Control
14556	1195955	6	WT	Control
14557	1275840	4	WT	Control
14558	1255382	9	WT	Control
14559	1178380	10	WT	Control
14560	1302560	8	WT	Control
14561	833572	5	WT	Control
14562	603171	2	WT	Control
14563	603659	1	WT	Control
14564	930188	9	WT	Control
14565	946061	0	WT	Control
14567	1253203	6	WT	Control
14570	734115	2	WT	Control
14571	596247	4	WT	Control
14572	745091	0	WT	Control
14573	632982	0	WT	Control
14575	1140874	6	WT	Control
14577	718692	2	WT	Control
14578	636010	0	WT	Control
14579	590105	0	WT	Control
14580	723587	1	WT	Control
14581	620371	2	WT	Control
14582	622768	3	WT	Control
14583	606246	0	WT	Control
14585	594056	2	WT	Control
14587	691585	0	WT	Control
14588	449448	1	WT	Control
14589	678166	0	WT	Control
14590	607235	1	WT	Control
14591	705161	1	WT	Control
14592	1262591	2	WT	Control
14593	961497	2	WT	Control
14594	919693	6	WT	Control
14595	598403	0	WT	Control
14596	627451	3	WT	Control
14597	1105329	6	WT	Control
14598	523468	0	WT	Control
14599	1040329	2	WT	Control
14600	732123	0	WT	Control
14601	802624	6	WT	Control
14602	750156	0	WT	Control
14603	1246378	5	WT	Control
14604	612847	0	WT	Control
14606	593338	4	WT	Control
14607	1293926	0	WT	Control
14609	676285	0	WT	Control
14610	586490	1	WT	Control
14611	1148198	1	WT	Control
14612	601729	0	WT	Control
14613	587252	5	WT	Control
14614	561390	0	WT	Control
14615	506529	1	WT	Control
14616	576380	0	WT	Control
14617	941860	5	WT	Control
14618	902050	2	WT	Control
14619	589013	0	WT	Control
14620	1181867	1	WT	Control
14621	503114	0	WT	Control
14622	665900	7	WT	Control
14623	1089864	3	WT	Control
14625	956955	1	WT	Control
14627	538886	1	WT	Control
14628	546894	5	WT	Control
14629	571711	0	WT	Control
14630	534652	1	WT	Control
14631	1121100	3	WT	Control
14632	910853	1	WT	Control
14633	764192	2	WT	Control
14634	1079492	1	WT	Control
14635	414398	0	WT	Control
14636	586434	1	WT	Control
14637	582372	2	WT	Control
14639	768987	0	WT	Control
14640	532090	0	WT	Control
14641	972694	3	WT	Control
14642	478408	0	WT	Control
14643	557127	3	WT	Control
14644	608211	2	WT	Control
14645	1150243	6	WT	Control
14646	532953	6	WT	Control
14647	737412	3	WT	Control
14648	1050996	2	WT	Control
14649	735763	5	WT	Control
14650	554202	0	WT	Control
14651	561721	0	WT	Control
14652	541883	1	WT	Control
14653	493409	3	WT	Control
14654	1167363	2	WT	Control
14655	560683	1	WT	Control
14657	1025994	4	WT	Control
14658	555689	0	WT	Control
14659	1152614	17	WT	Control
14660	1106053	3	WT	Control
14661	1130339	4	WT	Control
14662	794312	3	WT	Control
14664	553447	1	WT	Control
14665	717658	2	WT	Control
14666	1186249	7	WT	Control
14667	559940	0	WT	Control
14669	869635	2	WT	Control
14670	606120	2	WT	Control
14671	542924	0	WT	Control
14672	902346	5	WT	Control
14673	1188427	3	WT	Control
14674	589837	3	WT	Control
14675	1166020	4	WT	Control
14676	558898	2	WT	Control
14677	604204	2	WT	Control
14678	1209644	1	WT	Control
14679	563459	0	WT	Control
14680	543369	2	WT	Control
14681	572164	0	WT	Control
14683	660364	4	WT	Control
14684	570021	1	WT	Control
14685	1214778	4	WT	Control
14686	587827	1	WT	Control
14687	1012906	6	WT	Control
14688	630918	3	WT	Control
14690	607530	0	WT	Control
14691	1159553	6	WT	Control
14693	961191	5	WT	Control
14694	612075	1	WT	Control
14696	857085	6	WT	Control
14698	1098336	3	WT	Control
14699	588576	3	WT	Control
14701	613782	0	WT	Control
14702	756000	3	WT	Control
14704	647939	4	WT	Control
14706	592985	1	WT	Control
14707	574948	0	WT	Control
14708	575224	2	WT	Control
14709	1378498	0	WT	Control
14710	1242022	6	WT	Control
14712	617667	4	WT	Control
14713	1182695	8	WT	Control
14714	1241627	8	WT	Control
14715	723881	1	WT	Control
14716	842236	3	WT	Control
14717	633306	1	WT	Control
14718	1215490	3	WT	Control
14719	634688	2	WT	Control
14720	1102601	8	WT	Control
14721	1168503	4	WT	Control
14722	759985	3	WT	Control
14723	934381	2	WT	Control
14724	1222064	4	WT	Control
14725	1199709	3	WT	Control
14726	656882	1	WT	Control
14727	802750	0	WT	Control
14728	725691	4	WT	Control
14729	1208111	3	WT	Control
14730	650579	1	WT	Control
14731	998772	6	WT	Control
14733	1183980	6	WT	Control
14734	976997	8	WT	Control
14735	590918	0	WT	Control
14737	1061922	1	WT	Control
14738	597598	1	WT	Control
14739	852575	8	WT	Control
14740	1135378	9	WT	Control
14741	566583	2	WT	Control
14742	594150	0	WT	Control
14744	771259	4	WT	Control
14745	596025	8	WT	Control
14746	779338	1	WT	Control
14747	573704	0	WT	Control
14748	1213297	4	WT	Control
14749	627063	0	WT	Control
14750	756068	4	WT	Control
14751	1395907	0	WT	Control
14752	539698	6	WT	Control
14753	634613	3	WT	Control
14755	804404	5	WT	Control
14756	985594	6	WT	Control
14757	1197111	2	WT	Control
14758	906094	5	WT	Control
14759	1202353	8	WT	Control
14760	1212971	4	WT	Control
14761	1182314	18	WT	Control
14762	672462	2	WT	Control
14763	899034	4	WT	Control
14764	634743	2	WT	Control
14765	620388	2	WT	Control
14766	585756	0	WT	Control
14767	555078	0	WT	Control
14768	597556	4	WT	Control
14769	590206	0	WT	Control
14770	1107714	6	WT	Control
14771	1061637	16	WT	Control
14772	591252	1	WT	Control
14774	1156226	4	WT	Control
14775	583472	1	WT	Control
14776	587200	3	WT	Control
14777	1.00249e+06	2	WT	Control
14778	1173311	9	WT	Control
14779	590027	0	WT	Control
14780	956590	3	WT	Control
14781	670223	1	WT	Control
14784	850922	3	WT	Control
14785	567745	0	WT	Control
14786	1221163	7	WT	Control
14787	1075874	9	WT	Control
14788	1137204	8	WT	Control
14790	905548	2	WT	Control
14791	577652	2	WT	Control
14792	553432	1	WT	Control
14793	1236233	5	WT	Control
14794	564782	3	WT	Control
14795	558659	0	WT	Control
14796	1250684	5	WT	Control
14797	1.22268e+06	6	WT	Control
14799	589823	0	WT	Control
14800	559287	0	WT	Control
14801	920104	3	WT	Control
14802	964254	4	WT	Control
14803	601115	0	WT	Control
14804	747315	0	WT	Control
14805	1177449	10	WT	Control
14806	1230890	4	WT	Control
14807	1221457	9	WT	Control
14808	1236546	6	WT	Control
14809	1194537	1	WT	Control
14810	1255070	3	WT	Control
14811	639799	6	WT	Control
14812	563810	0	WT	Control
14813	786540	1	WT	Control
14814	1243810	4	WT	Control
14815	547688	4	WT	Control
14816	604095	0	WT	Control
14817	831262	1	WT	Control
14818	613305	3	WT	Control
14819	937918	1	WT	Control
14820	644731	0	WT	Control
14821	954712	0	WT	Control
14822	607071	0	WT	Control
14824	1220986	9	WT	Control
14825	559580	0	WT	Control
14827	537695	1	WT	Control
14829	1139961	8	WT	Control
14831	659635	0	WT	Control
14832	516410	0	WT	Control
14833	502630	0	WT	Control
14835	990181	11	WT	Control
14836	447211	0	WT	Control
14837	520326	0	WT	Control
14838	912193	1	WT	Control
14839	1098597	3	WT	Control
14840	1141194	3	WT	Control
14842	547982	1	WT	Control
14843	572166	0	WT	Control
14846	1155783	8	WT	Control
14847	1276301	0	WT	Control
14848	541934	0	WT	Control
14849	920764	2	WT	Control
14850	1172663	8	WT	Control
14851	678714	1	WT	Control
14852	644342	3	WT	Control
14854	665205	5	WT	Control
14855	575712	0	WT	Control
14856	605410	0	WT	Control
14857	1178733	3	WT	Control
14858	558290	1	WT	Control
14859	994928	5	WT	Control
14861	813388	0	WT	Control
14862	564933	1	WT	Control
14863	720828	7	WT	Control
14864	901371	4	WT	Control
14865	563381	0	WT	Control
14866	1199652	3	WT	Control
14867	564305	0	WT	Control
14868	917520	2	WT	Control
14869	1040067	4	WT	Control
14871	529563	2	WT	Control
14872	1166941	6	WT	Control
14874	564057	0	WT	Control
14876	730909	2	WT	Control
14877	671061	0	WT	Control
14878	554229	1	WT	Control
14879	1212760	11	WT	Control
14880	1203642	3	WT	Control
14881	751757	5	WT	Control
14882	611580	3	WT	Control
14884	1156057	8	WT	Control
14886	593714	1	WT	Control
14887	645583	7	WT	Control
14888	604160	1	WT	Control
14891	595345	1	WT	Control
14892	1056795	8	WT	Control
14893	607428	3	WT	Control
14895	565728	6	WT	Control
14896	584946	0	WT	Control
14898	595243	3	WT	Control
14901	1187241	3	WT	Control
14902	574867	3	WT	Control
14903	551701	2	WT	Control
14904	794503	2	WT	Control
14905	592630	3	WT	Control
14906	439416	3	WT	Control
14907	737936	4	WT	Control
14908	693053	1	WT	Control
14909	595584	2	WT	Control
14912	571897	0	WT	Control
14913	1268046	7	WT	Control
14914	604244	1	WT	Control
14915	1141612	2	WT	Control
14916	604381	1	WT	Control
14917	662439	1	WT	Control
14918	745415	2	WT	Control
14919	554745	1	WT	Control
14921	1230234	4	WT	Control
14922	646100	3	WT	Control
14923	1193054	0	WT	Control
14924	1183658	5	WT	Control
14925	574979	1	WT	Control
14926	726442	1	WT	Control
14927	605146	1	WT	Control
14928	565916	1	WT	Control
14929	1135786	1	WT	Control
14930	1102099	6	WT	Control
14931	618675	4	WT	Control
14932	597482	1	WT	Control
14933	873391	1	WT	Control
14934	611512	3	WT	Control
14936	628423	6	WT	Control
14937	660994	4	WT	Control
14938	973798	4	WT	Control
14939	1184332	3	WT	Control
14940	931838	3	WT	Control
14941	1049513	1	WT	Control
14943	636533	0	WT	Control
14944	617826	0	WT	Control
14945	618909	2	WT	Control
14946	1103553	0	WT	Control
14947	944534	5	WT	Control
14948	558930	0	WT	Control
14949	940467	2	WT	Control
14950	1257167	1	WT	Control
14951	673888	0	WT	Control
14952	670525	1	WT	Control
14953	777213	0	WT	Control
14954	690988	0	WT	Control
14955	1271330	7	WT	Control
14956	885963	1	WT	Control
14957	1265095	1	WT	Control
14958	844601	1	WT	Control
14959	555489	0	WT	Control
14960	864597	1	WT	Control
14961	645262	1	WT	Control
14962	597102	2	WT	Control
14963	598252	0	WT	Control
14964	588928	2	WT	Control
14965	956295	3	WT	Control
14966	778805	1	WT	Control
14967	562040	0	WT	Control
14968	567338	4	WT	Control
14969	688427	3	WT	Control
14970	831451	1	WT	Control
14971	1196804	5	WT	Control
14972	593162	0	WT	Control
14973	1222436	2	WT	Control
14974	1252477	7	WT	Control
14975	641444	0	WT	Control
14976	836061	1	WT	Control
14977	748388	1	WT	Control
14978	555085	0	WT	Control
14979	934370	2	WT	Control
14980	751301	2	WT	Control
14981	615531	1	WT	Control
14982	563710	1	WT	Control
14983	597098	0	WT	Control
14984	1027642	0	WT	Control
14985	569772	1	WT	Control
14986	560375	0	WT	Control
14987	551030	0	WT	Control
14988	584874	1	WT	Control
14989	928647	2	WT	Control
14992	985243	1	WT	Control
14994	542720	1	WT	Control
14995	486354	0	WT	Control
14996	1248201	5	WT	Control
14998	530294	0	WT	Control
15001	587610	0	WT	Control
15002	1175785	11	WT	Control
15003	1211932	4	WT	Control
15005	565272	0	WT	Control
15006	488231	1	WT	Control
15007	1115320	2	WT	Control
15009	542091	1	WT	Control
15010	551896	0	WT	Control
15011	569528	0	WT	Control
15014	600246	0	WT	Control
15015	454215	5	WT	Control
15016	514954	2	WT	Control
15017	573818	0	WT	Control
15019	577805	1	WT	Control
15020	457511	0	WT	Control
15021	530555	0	WT	Control
15023	571529	1	WT	Control
15024	537354	1	WT	Control
15025	560336	0	WT	Control
15026	758256	1	WT	Control
15028	486959	4	WT	Control
15030	464186	0	WT	Control
15032	1148416	3	WT	Control
15033	572010	0	WT	Control
15036	556767	3	WT	Control
15037	944384	2	WT	Control
15038	642999	0	WT	Control
15039	616412	0	WT	Control
15040	544286	0	WT	Control
15042	581151	2	WT	Control
15043	604288	0	WT	Control
15044	506618	0	WT	Control
15045	592107	1	WT	Control
15046	568325	2	WT	Control
15049	580860	1	WT	Control
15050	554598	2	WT	Control
15051	569711	0	WT	Control
15052	585436	3	WT	Control
15053	562016	2	WT	Control
15054	525010	0	WT	Control
15055	600702	5	WT	Control
15056	563237	0	WT	Control
15057	654271	1	WT	Control
15058	959707	3	WT	Control
15061	574936	4	WT	Control
15062	980072	3	WT	Control
15063	696880	3	WT	Control
15064	536127	0	WT	Control
15065	635185	2	WT	Control
15066	589070	5	WT	Control
15067	909733	0	WT	Control
15069	772719	2	WT	Control
15070	587535	6	WT	Control
15071	548896	1	WT	Control
15072	1211758	0	WT	Control
15073	1053770	4	WT	Control
15074	602430	0	WT	Control
15075	1182934	1	WT	Control
15078	538136	0	WT	Control
15079	1194523	4	WT	Control
15080	636808	1	WT	Control
15082	906104	0	WT	Control
15083	1213780	9	WT	Control
15084	577556	3	WT	Control
15085	648939	4	WT	Control
15086	1071197	2	WT	Control
15087	1070382	4	WT	Control
15088	558912	2	WT	Control
15090	1245481	4	WT	Control
15091	602151	0	WT	Control
15093	556753	0	WT	Control
15094	633236	4	WT	Control
15095	551842	0	WT	Control
15096	1239805	4	WT	Control
15097	583585	0	WT	Control
15100	590620	8	WT	Control
15102	1.04561e+06	2	WT	Control
15103	593228	1	WT	Control
15104	891209	3	WT	Control
15105	599066	2	WT	Control
15106	1287414	0	WT	Control
15107	568969	1	WT	Control
15108	605427	0	WT	Control
15109	707700	1	WT	Control
15110	587705	0	WT	Control
15111	903891	3	WT	Control
15112	582756	2	WT	Control
15114	931897	4	WT	Control
15115	589361	0	WT	Control
15116	1068281	5	WT	Control
15117	573429	1	WT	Control
15118	601099	1	WT	Control
15119	1198070	7	WT	Control
15120	573977	6	WT	Control
15121	900952	4	WT	Control
15122	1246294	5	WT	Control
15123	1246541	5	WT	Control
15124	703826	1	WT	Control
15125	583093	1	WT	Control
15126	772621	0	WT	Control
15127	1249657	5	WT	Control
15128	1032914	6	WT	Control
15129	604385	3	WT	Control
15130	999415	2	WT	Control
15131	586832	0	WT	Control
15132	735008	3	WT	Control
15133	814474	1	WT	Control
15134	635873	2	WT	Control
15136	1227100	5	WT	Control
15138	979133	3	WT	Control
15139	1228535	4	WT	Control
15140	1218617	6	WT	Control
15141	909501	1	WT	Control
15142	601074	1	WT	Control
15144	600766	1	WT	Control
15145	728414	2	WT	Control
15147	1241834	6	WT	Control
15148	842417	2	WT	Control
15150	1185150	0	WT	Control
15151	679192	4	WT	Control
15152	581802	7	WT	Control
15154	572911	4	WT	Control
15156	762193	4	WT	Control
15157	623011	1	WT	Control
15158	1255421	1	WT	Control
15159	1.02432e+06	3	WT	Control
15161	616901	2	WT	Control
15162	868378	0	WT	Control
15164	701607	1	WT	Control
15165	871000	3	WT	Control
15167	612848	0	WT	Control
15168	1164962	2	WT	Control
15169	719837	0	WT	Control
15170	621629	0	WT	Control
15171	1195494	30	WT	Control
15173	565818	0	WT	Control
15174	725274	0	WT	Control
15175	582119	0	WT	Control
15176	790594	0	WT	Control
15177	602059	3	WT	Control
15178	1220147	6	WT	Control
15179	678991	0	WT	Control
15181	675769	0	WT	Control
15182	581190	0	WT	Control
15183	1241586	1	WT	Control
15184	1153756	3	WT	Control
15185	619847	0	WT	Control
15186	572695	0	WT	Control
15187	594319	0	WT	Control
15188	1250009	9	WT	Control
15189	662245	0	WT	Control
15190	1268327	1	WT	Control
15191	632139	0	WT	Control
15192	1154306	0	WT	Control
15193	563706	0	WT	Control
15194	878171	0	WT	Control
15195	620979	0	WT	Control
15197	611860	0	WT	Control
15198	595830	0	WT	Control
15199	679314	1	WT	Control
15201	685253	0	WT	Control
15202	541299	2	WT	Control
15203	669392	1	WT	Control
15204	589472	0	WT	Control
15208	909710	1	WT	Control
15209	619233	0	WT	Control
15213	674816	6	WT	Control
15214	1236333	4	WT	Control
15216	579410	4	WT	Control
15217	699838	2	WT	Control
15218	617524	4	WT	Control
15219	597484	0	WT	Control
15220	1.22973e+06	9	WT	Control
15222	645817	0	WT	Control
15223	622090	0	WT	Control
15224	717838	1	WT	Control
15225	576122	0	WT	Control
15226	814505	0	WT	Control
15227	573069	0	WT	Control
15228	592229	0	WT	Control
15229	1101444	0	WT	Control
15230	1071578	2	WT	Control
15235	643787	0	WT	Control
15236	467252	0	WT	Control
15237	737730	1	WT	Control
15238	608939	0	WT	Control
15239	461321	0	WT	Control
15240	575688	0	WT	Control
15241	956265	1	WT	Control
15243	653042	1	WT	Control
15244	1365293	0	WT	Control
15246	412174	0	WT	Control
15247	537069	2	WT	Control
15248	551303	1	WT	Control
15249	541717	0	WT	Control
15250	585303	0	WT	Control
15251	829599	5	WT	Control
15252	562286	1	WT	Control
15253	460143	0	WT	Control
15254	560570	0	WT	Control
15256	525677	2	WT	Control
15257	561939	2	WT	Control
15258	531354	1	WT	Control
15259	441153	0	WT	Control
15260	982811	4	WT	Control
15261	829771	4	WT	Control
15262	585976	5	WT	Control
15264	870382	14	WT	Control
15265	522235	0	WT	Control
15266	649664	10	WT	Control
15267	458967	0	WT	Control
15268	481084	1	WT	Control
15269	743503	2	WT	Control
15270	1189532	2	WT	Control
15271	883313	5	WT	Control
15272	576642	0	WT	Control
15273	522464	0	WT	Control
15274	868342	0	WT	Control
15275	652888	1	WT	Control
15276	668602	6	WT	Control
15277	591170	3	WT	Control
15278	531321	4	WT	Control
15279	575469	1	WT	Control
15280	561508	1	WT	Control
15281	592381	3	WT	Control
15282	679062	2	WT	Control
15283	1184283	3	WT	Control
15284	1200051	5	WT	Control
15285	596519	0	WT	Control
15286	1226573	1	WT	Control
15287	1176447	3	WT	Control
15288	1188500	5	WT	Control
15289	651718	1	WT	Control
15290	645925	1	WT	Control
15291	1242736	3	WT	Control
15292	608094	0	WT	Control
15293	1174288	3	WT	Control
15294	719878	3	WT	Control
15295	733206	3	WT	Control
15296	604524	8	WT	Control
15297	624798	2	WT	Control
15298	1197579	6	WT	Control
15299	677768	6	WT	Control
15300	1181117	14	WT	Control
15301	585397	1	WT	Control
15302	1248185	8	WT	Control
15304	581079	2	WT	Control
15305	586630	0	WT	Control
15306	605388	8	WT	Control
15307	815283	7	WT	Control
15308	818213	6	WT	Control
15309	1205250	0	WT	Control
15310	575108	0	WT	Control
15311	925650	1	WT	Control
15313	573571	0	WT	Control
15315	637675	2	WT	Control
15316	1226622	5	WT	Control
15318	655080	2	WT	Control
15319	1112184	3	WT	Control
15320	573824	3	WT	Control
15321	785348	2	WT	Control
15322	608747	0	WT	Control
15323	712268	5	WT	Control
15324	1183326	2	WT	Control
15325	701267	3	WT	Control
15326	1059423	4	WT	Control
15327	1162778	3	WT	Control
15328	634629	0	WT	Control
15329	598461	1	WT	Control
15330	1.03049e+06	2	WT	Control
15336	1307146	9	WT	Control
15338	1244293	4	WT	Control
15339	605866	0	WT	Control
15340	634566	1	WT	Control
15341	1259308	1	WT	Control
15342	586281	3	WT	Control
15343	599926	1	WT	Control
15344	1195157	0	WT	Control
15346	1246422	2	WT	Control
15347	755338	3	WT	Control
15348	716650	4	WT	Control
15349	610116	0	WT	Control
15350	603383	4	WT	Control
15352	1248816	3	WT	Control
15355	1228211	3	WT	Control
15356	618244	0	WT	Control
15357	1208101	8	WT	Control
15358	576057	4	WT	Control
15359	566029	0	WT	Control
15361	582106	2	WT	Control
15362	903355	6	WT	Control
15363	1033769	6	WT	Control
15364	943924	3	WT	Control
15365	582948	0	WT	Control
15366	1222771	1	WT	Control
15367	863346	1	WT	Control
15368	885141	1	WT	Control
15369	920117	1	WT	Control
15370	675684	0	WT	Control
15371	563030	0	WT	Control
15372	578203	0	WT	Control
15373	571852	1	WT	Control
15374	1225318	1	WT	Control
15375	806227	2	WT	Control
15376	1139141	3	WT	Control
15377	680719	0	WT	Control
15378	929236	2	WT	Control
15380	1092325	0	WT	Control
15382	603592	0	WT	Control
15383	584204	0	WT	Control
15386	973438	1	WT	Control
15387	922762	1	WT	Control
15388	910828	0	WT	Control
15389	842781	0	WT	Control
15390	780458	0	WT	Control
15391	606397	2	WT	Control
15392	582216	2	WT	Control
15393	1126725	0	WT	Control
15394	1198810	27	WT	Control
15396	743474	3	WT	Control
15397	782420	0	WT	Control
15398	766384	0	WT	Control
15399	1213332	2	WT	Control
15400	965004	0	WT	Control
15401	741178	0	WT	Control
15402	1112145	0	WT	Control
15403	1110836	0	WT	Control
15405	800008	0	WT	Control
15407	1314880	10	WT	Control
15408	586168	0	WT	Control
15409	932860	0	WT	Control
15410	955313	1	WT	Control
15411	1193439	12	WT	Control
15412	1148678	0	WT	Control
15413	1142324	0	WT	Control
15414	556290	0	WT	Control
15416	546619	1	WT	Control
15417	553052	0	WT	Control
15418	554954	0	WT	Control
15419	559737	0	WT	Control
15420	556301	0	WT	Control
15422	623786	0	WT	Control
15424	503685	0	WT	Control
15425	921125	0	WT	Control
15428	1015924	0	WT	Control
15432	1202804	4	WT	Control
15433	1244943	4	WT	Control
15434	475123	0	WT	Control
15435	677855	0	WT	Control
15437	409340	0	WT	Control
15438	680571	4	WT	Control
15439	578320	0	WT	Control
15440	1024551	5	WT	Control
15441	818752	4	WT	Control
15442	1.01082e+06	0	WT	Control
15443	1145110	13	WT	Control
15444	538058	3	WT	Control
15445	1207348	9	WT	Control
15446	576713	3	WT	Control
15447	1093831	3	WT	Control
15448	568130	0	WT	Control
15449	559211	1	WT	Control
15450	573162	0	WT	Control
15451	1188316	7	WT	Control
15452	1211784	14	WT	Control
15453	565391	0	WT	Control
15454	586697	1	WT	Control
15455	592621	0	WT	Control
15456	574576	0	WT	Control
15457	601654	2	WT	Control
15458	707579	4	WT	Control
15459	1186364	2	WT	Control
15460	600718	0	WT	Control
15461	1221003	11	WT	Control
15463	601428	2	WT	Control
15464	588206	0	WT	Control
15465	897174	4	WT	Control
15466	606222	2	WT	Control
15467	593642	2	WT	Control
15468	818885	0	WT	Control
15469	1233025	2	WT	Control
15470	1266313	10	WT	Control
15471	893705	4	WT	Control
15472	618957	3	WT	Control
15473	616953	5	WT	Control
15474	1411986	1	WT	Control
15475	597188	3	WT	Control
15476	573950	2	WT	Control
15478	1146758	15	WT	Control
15479	670665	1	WT	Control
15480	1208910	6	WT	Control
15482	1018836	7	WT	Control
15483	945482	4	WT	Control
15484	745921	2	WT	Control
15485	780101	1	WT	Control
15486	993281	7	WT	Control
15487	696555	1	WT	Control
15488	591759	0	WT	Control
15489	602680	0	WT	Control
15490	1153188	12	WT	Control
15491	674524	2	WT	Control
15492	586797	1	WT	Control
15493	872091	6	WT	Control
15494	1251061	3	WT	Control
15495	590572	4	WT	Control
15496	618576	2	WT	Control
15497	571733	1	WT	Control
15498	594299	4	WT	Control
15499	567036	5	WT	Control
15500	621339	3	WT	Control
15501	608577	0	WT	Control
15502	580514	1	WT	Control
15503	1.04066e+06	7	WT	Control
15504	1225464	0	WT	Control
15505	1092151	7	WT	Control
15506	605152	0	WT	Control
15507	600912	0	WT	Control
15508	615177	0	WT	Control
15509	609411	1	WT	Control
15510	606159	2	WT	Control
15511	1121571	7	WT	Control
15513	553008	7	WT	Control
15514	588571	0	WT	Control
15515	593557	1	WT	Control
15516	636111	2	WT	Control
15517	598172	1	WT	Control
15518	635244	0	WT	Control
15520	753099	0	WT	Control
15521	1057475	2	WT	Control
15522	1222408	3	WT	Control
15523	671706	1	WT	Control
15524	1132064	3	WT	Control
15525	818238	7	WT	Control
15526	1302013	4	WT	Control
15527	586690	0	WT	Control
15528	578880	0	WT	Control
15529	801254	3	WT	Control
15530	867110	2	WT	Control
15532	642788	1	WT	Control
15533	588536	0	WT	Control
15534	584892	0	WT	Control
15535	1122026	3	WT	Control
15536	614130	1	WT	Control
15537	1285861	3	WT	Control
15538	1303365	5	WT	Control
15539	1056804	0	WT	Control
15540	677037	0	WT	Control
15541	845863	0	WT	Control
15542	760873	1	WT	Control
15543	819662	4	WT	Control
15544	976401	0	WT	Control
15545	589253	0	WT	Control
15546	632386	0	WT	Control
15547	905925	0	WT	Control
15548	627129	0	WT	Control
15549	573894	0	WT	Control
15550	1263510	3	WT	Control
15551	1287844	2	WT	Control
15552	1280512	5	WT	Control
15553	805566	0	WT	Control
15555	720815	0	WT	Control
15556	1243496	0	WT	Control
15557	1065816	0	WT	Control
15558	633170	0	WT	Control
15559	606132	0	WT	Control
15561	596449	0	WT	Control
15562	1284809	7	WT	Control
15563	1240838	1	WT	Control
15565	1261163	6	WT	Control
15566	668231	1	WT	Control
15567	1207438	1	WT	Control
15568	577684	0	WT	Control
15569	604034	0	WT	Control
15570	1313669	9	WT	Control
15571	657828	0	WT	Control
15572	666348	0	WT	Control
15573	576370	0	WT	Control
15574	742368	0	WT	Control
15575	614875	0	WT	Control
15576	663338	0	WT	Control
15577	583165	0	WT	Control
15578	763009	0	WT	Control
15579	605369	0	WT	Control
15580	656818	0	WT	Control
15581	769254	0	WT	Control
15582	631988	0	WT	Control
15583	714814	0	WT	Control
15584	1.20266e+06	2	WT	Control
15585	545466	1	WT	Control
15586	611911	0	WT	Control
15587	1339393	0	WT	Control
15588	1171813	1	WT	Control
15589	602943	0	WT	Control
15590	1072504	0	WT	Control
15591	594214	0	WT	Control
15592	1244276	1	WT	Control
15593	574967	0	WT	Control
15594	554216	0	WT	Control
15595	559359	0	WT	Control
15596	565168	0	WT	Control
15597	1186509	0	WT	Control
15598	601846	0	WT	Control
15599	613206	0	WT	Control
15600	536151	0	WT	Control
15601	608464	0	WT	Control
15603	615735	0	WT	Control
15604	676583	0	WT	Control
15605	1264716	5	WT	Control
15606	579963	0	WT	Control
15607	614911	0	WT	Control
15608	1222317	0	WT	Control
15609	983147	0	WT	Control
15612	546190	0	WT	Control
15614	682562	0	WT	Control
15616	562255	0	WT	Control
15618	548458	0	WT	Control
15619	432989	0	WT	Control
15620	600278	0	WT	Control
15621	797568	0	WT	Control
15622	530434	0	WT	Control
15625	708393	2	WT	Control
15628	542972	0	WT	Control
15629	604400	1	WT	Control
15630	601538	2	WT	Control
15631	568151	1	WT	Control
15632	1214382	1	WT	Control
15633	698965	2	WT	Control
15634	1139102	15	WT	Control
15635	693354	1	WT	Control
15636	572383	1	WT	Control
15637	543409	2	WT	Control
15638	572641	1	WT	Control
15639	567959	4	WT	Control
15640	1176991	2	WT	Control
15641	602743	0	WT	Control
15642	602881	3	WT	Control
15644	1.20411e+06	6	WT	Control
15646	508051	0	WT	Control
15649	563357	0	WT	Control
15650	583537	5	WT	Control
15651	1132275	12	WT	Control
15652	586256	3	WT	Control
15653	605685	1	WT	Control
15654	613828	0	WT	Control
15655	566516	1	WT	Control
15657	604221	1	WT	Control
15658	598448	1	WT	Control
15659	585159	3	WT	Control
15660	578051	0	WT	Control
15661	1362198	0	WT	Control
15662	1408748	0	WT	Control
15663	1219823	3	WT	Control
15664	995551	3	WT	Control
15665	595050	2	WT	Control
15666	773269	2	WT	Control
15667	1219530	2	WT	Control
15668	623571	0	WT	Control
15669	1233884	1	WT	Control
15670	523652	2	WT	Control
15671	698917	5	WT	Control
15672	604670	4	WT	Control
15673	1264879	7	WT	Control
15674	592867	0	WT	Control
15675	593060	1	WT	Control
15676	582571	0	WT	Control
15677	624953	2	WT	Control
15678	574520	3	WT	Control
15679	1215858	1	WT	Control
15680	607173	0	WT	Control
15681	579230	3	WT	Control
15682	567331	0	WT	Control
15683	599693	0	WT	Control
15685	567392	2	WT	Control
15686	1299629	3	WT	Control
15689	676033	0	WT	Control
15690	816015	5	WT	Control
15691	619232	0	WT	Control
15692	597598	3	WT	Control
15693	607737	2	WT	Control
15694	587901	1	WT	Control
15695	587112	2	WT	Control
15696	597287	2	WT	Control
15697	667675	0	WT	Control
15698	681306	0	WT	Control
15699	941871	4	WT	Control
15700	1228866	4	WT	Control
15702	1303883	8	WT	Control
15703	928554	4	WT	Control
15704	573238	0	WT	Control
15705	1151421	7	WT	Control
15706	795894	2	WT	Control
15707	599290	0	WT	Control
15708	912501	2	WT	Control
15709	1360940	0	WT	Control
15710	1291519	1	WT	Control
15712	1251379	6	WT	Control
15713	1164159	2	WT	Control
15714	1259390	2	WT	Control
15715	638846	1	WT	Control
15716	553241	0	WT	Control
15717	1263401	23	WT	Control
15718	573466	3	WT	Control
15719	563798	6	WT	Control
15720	603035	2	WT	Control
15721	634865	0	WT	Control
15722	613591	1	WT	Control
15723	655329	1	WT	Control
15724	631622	0	WT	Control
15725	762143	0	WT	Control
15727	1234344	4	WT	Control
15728	1376196	0	WT	Control
15730	1258700	3	WT	Control
15731	1252367	4	WT	Control
15732	1239286	2	WT	Control
15733	597944	7	WT	Control
15734	621394	0	WT	Control
15735	617914	0	WT	Control
15737	613631	8	WT	Control
15738	409238	0	WT	Control
15739	613772	0	WT	Control
15740	1117990	2	WT	Control
15741	1283220	24	WT	Control
15742	605553	0	WT	Control
15743	1.27067e+06	4	WT	Control
15744	889241	0	WT	Control
15745	1228062	3	WT	Control
15747	620983	2	WT	Control
15748	609137	0	WT	Control
15751	1309341	2	WT	Control
15752	563134	0	WT	Control
15753	653377	1	WT	Control
15754	1311219	6	WT	Control
15755	566109	4	WT	Control
15756	618855	2	WT	Control
15757	1259415	3	WT	Control
15759	562210	0	WT	Control
15760	606163	0	WT	Control
15761	1230593	2	WT	Control
15763	559581	1	WT	Control
15764	711771	1	WT	Control
15765	502185	2	WT	Control
15766	1307136	4	WT	Control
15767	646869	0	WT	Control
15769	1004818	0	WT	Control
15770	1302726	4	WT	Control
15771	916626	5	WT	Control
15772	601977	1	WT	Control
15773	655124	1	WT	Control
15774	1228658	0	WT	Control
15775	634957	1	WT	Control
15776	583164	0	WT	Control
15777	589459	0	WT	Control
15778	1315884	3	WT	Control
15779	1287113	7	WT	Control
15781	1265757	0	WT	Control
15782	609371	1	WT	Control
15783	618228	0	WT	Control
15784	651115	1	WT	Control
15785	1306208	2	WT	Control
15786	1.0346e+06	0	WT	Control
15787	580239	0	WT	Control
15788	603000	0	WT	Control
15789	828089	0	WT	Control
15790	602527	0	WT	Control
15791	626973	5	WT	Control
15792	1053779	2	WT	Control
15793	1139110	1	WT	Control
15794	622912	0	WT	Control
15795	612399	1	WT	Control
15796	1173197	4	WT	Control
15797	1226966	3	WT	Control
15798	1278839	3	WT	Control
15799	1290742	2	WT	Control
15800	1121752	0	WT	Control
15801	613267	0	WT	Control
15802	643932	0	WT	Control
15803	593545	0	WT	Control
15804	621995	0	WT	Control
15805	1259581	1	WT	Control
15806	1224947	3	WT	Control
15807	622245	0	WT	Control
15808	866922	0	WT	Control
15811	612769	0	WT	Control
15812	1028645	1	WT	Control
15813	612344	0	WT	Control
15814	622460	0	WT	Control
15815	820749	0	WT	Control
15816	1093957	0	WT	Control
15817	577505	0	WT	Control
15818	1139458	1	WT	Control
15820	1238008	0	WT	Control
15822	1260667	0	WT	Control
15823	898475	0	WT	Control
15824	1299927	1	WT	Control
15825	718713	0	WT	Control
15826	580162	0	WT	Control
15827	578140	0	WT	Control
15828	978057	0	WT	Control
15829	783068	0	WT	Control
15830	1294293	0	WT	Control
15831	593355	0	WT	Control
15832	1122086	0	WT	Control
15834	569689	0	WT	Control
15835	1126174	1	WT	Control
15836	861295	0	WT	Control
15837	797987	0	WT	Control
15838	660974	0	WT	Control
15839	1242155	12	WT	Control
15840	617285	0	WT	Control
15841	1173778	22	WT	Control
15842	602370	0	WT	Control
15843	607019	0	WT	Control
15844	632580	0	WT	Control
15846	590330	0	WT	Control
15848	1256776	1	WT	Control
15850	686452	0	WT	Control
15851	587198	0	WT	Control
15852	1168835	0	WT	Control
15853	1200082	4	WT	Control
15856	1222926	0	WT	Control
15860	600250	0	WT	Control
15861	578835	0	WT	Control
15862	609375	0	WT	Control
15864	813505	0	WT	Control
15866	1242609	34	WT	Control
15867	700721	0	WT	Control
15868	997141	0	WT	Control
15869	697440	0	WT	Control
15870	561043	0	WT	Control
15871	551631	0	WT	Control
15873	842401	0	WT	Control
15874	553889	0	WT	Control
15876	596729	0	WT	Control
15879	703481	0	WT	Control
15880	630980	0	WT	Control
15882	1282335	1	WT	Control
15884	1294906	0	WT	Control
15886	1167668	4	WT	Control
15887	526103	0	WT	Control
15888	591970	0	WT	Control
15889	575627	0	WT	Control
15890	589571	0	WT	Control
15892	537582	0	WT	Control
15894	1282542	0	WT	Control
15895	1031598	0	WT	Control
15896	624527	0	WT	Control
15897	572648	5	WT	Control
15898	644951	0	WT	Control
15899	903687	0	WT	Control
15900	566840	0	WT	Control
15901	973303	0	WT	Control
15902	935427	0	WT	Control
15904	935368	0	WT	Control
15905	537974	0	WT	Control
15906	557533	0	WT	Control
15907	1203981	4	WT	Control
15908	731004	1	WT	Control
15909	598297	2	WT	Control
15910	599767	3	WT	Control
15911	610518	2	WT	Control
15912	567019	6	WT	Control
15914	616403	2	WT	Control
15915	1147320	11	WT	Control
15916	557575	7	WT	Control
15917	579205	1	WT	Control
15918	629372	0	WT	Control
15920	1331870	0	WT	Control
15922	1028798	5	WT	Control
15923	673507	3	WT	Control
15924	598236	6	WT	Control
15925	790668	0	WT	Control
15926	638879	0	WT	Control
15928	863352	3	WT	Control
15930	593221	10	WT	Control
15931	1199005	2	WT	Control
15932	1.02486e+06	2	WT	Control
15933	1098127	2	WT	Control
15934	630982	10	WT	Control
15935	987511	3	WT	Control
15936	623621	4	WT	Control
15937	907979	4	WT	Control
15938	623238	3	WT	Control
15939	840734	1	WT	Control
15940	636829	0	WT	Control
15941	599382	0	WT	Control
15942	727328	7	WT	Control
15943	867778	2	WT	Control
15944	597164	4	WT	Control
15945	634943	1	WT	Control
15946	590675	8	WT	Control
15947	1235803	2	WT	Control
15948	664492	3	WT	Control
15949	623185	4	WT	Control
15950	971211	5	WT	Control
15951	606689	1	WT	Control
15952	1211080	2	WT	Control
15953	531582	4	WT	Control
15954	639135	4	WT	Control
15955	1259096	9	WT	Control
15957	551062	0	WT	Control
15958	640108	1	WT	Control
15959	1199825	5	WT	Control
15960	593039	3	WT	Control
15961	630426	3	WT	Control
15962	1237776	7	WT	Control
15963	669824	1	WT	Control
15964	612104	0	WT	Control
15965	612780	3	WT	Control
15966	618808	0	WT	Control
15968	780750	4	WT	Control
15969	969173	1	WT	Control
15970	621465	1	WT	Control
15971	613086	1	WT	Control
15972	540826	0	WT	Control
15973	634405	1	WT	Control
15974	598128	2	WT	Control
15975	617034	0	WT	Control
15977	596006	0	WT	Control
15978	1254190	2	WT	Control
15979	603126	2	WT	Control
15980	695681	1	WT	Control
15981	641441	0	WT	Control
15982	612715	0	WT	Control
15983	642739	2	WT	Control
15985	600006	1	WT	Control
15987	1142169	4	WT	Control
15988	590577	0	WT	Control
15990	548945	0	WT	Control
15992	656225	1	WT	Control
15994	641716	1	WT	Control
15995	811581	4	WT	Control
15997	731007	2	WT	Control
15998	682891	0	WT	Control
15999	676428	0	WT	Control
16000	628689	1	WT	Control
16001	618976	0	WT	Control
16002	1136628	3	WT	Control
16003	890203	0	WT	Control
16004	1240787	3	WT	Control
16005	611956	2	WT	Control
16006	663129	1	WT	Control
16007	1141430	3	WT	Control
16008	632437	0	WT	Control
16009	682284	0	WT	Control
16010	731730	1	WT	Control
16011	1203304	4	WT	Control
16012	616426	1	WT	Control
16013	1087914	5	WT	Control
16014	817781	3	WT	Control
16015	1323623	5	WT	Control
16016	783487	0	WT	Control
16017	629381	1	WT	Control
16018	617537	0	WT	Control
16019	637760	0	WT	Control
16020	1321730	0	WT	Control
16021	1281552	5	WT	Control
16022	678376	1	WT	Control
16023	1086755	5	WT	Control
16025	1295047	4	WT	Control
16027	693222	0	WT	Control
16029	619002	0	WT	Control
16030	630893	0	WT	Control
16032	1057275	3	WT	Control
16033	601770	1	WT	Control
16034	1153720	5	WT	Control
16035	628528	0	WT	Control
16036	569366	0	WT	Control
16037	1287496	2	WT	Control
16038	1260001	33	WT	Control
16040	1326392	4	WT	Control
16042	577686	2	WT	Control
16045	639439	0	WT	Control
16046	1208564	7	WT	Control
16047	593949	0	WT	Control
16049	571515	0	WT	Control
16050	599398	1	WT	Control
16051	610079	3	WT	Control
16052	577173	0	WT	Control
16053	635966	2	WT	Control
16054	1075333	10	WT	Control
16055	610628	0	WT	Control
16056	584353	0	WT	Control
16058	615694	4	WT	Control
16059	830746	0	WT	Control
16060	1199507	1	WT	Control
16061	637140	0	WT	Control
16063	640905	0	WT	Control
16066	813746	0	WT	Control
16067	1079078	2	WT	Control
16068	1220593	1	WT	Control
16069	678219	4	WT	Control
16070	579686	1	WT	Control
16072	434693	0	WT	Control
16073	644285	0	WT	Control
16074	1220460	5	WT	Control
16075	1136468	4	WT	Control
16076	591823	0	WT	Control
16077	1058746	3	WT	Control
16078	596619	8	WT	Control
16080	1376382	8	WT	Control
16081	640519	0	WT	Control
16082	1.26932e+06	4	WT	Control
16084	591577	0	WT	Control
16086	587601	0	WT	Control
16092	676528	0	WT	Control
16093	639542	0	WT	Control
16096	819613	0	WT	Control
16097	1359168	3	WT	Control
16098	597091	0	WT	Control
16099	965275	0	WT	Control
16100	583511	0	WT	Control
16105	1310648	7	WT	Control
16106	1362175	4	WT	Control
16107	1335052	2	WT	Control
16109	843481	0	WT	Control
16110	663209	0	WT	Control
16111	847965	1	WT	Control
16113	660617	3	WT	Control
16114	619481	0	WT	Control
16116	678763	0	WT	Control
16117	637150	0	WT	Control
16118	664306	0	WT	Control
16119	991121	0	WT	Control
16120	1315567	3	WT	Control
16121	1183662	1	WT	Control
16122	1215745	0	WT	Control
16123	630984	1	WT	Control
16125	638738	1	WT	Control
16126	1323892	1	WT	Control
16127	651589	0	WT	Control
[truncated: 10,600 more rows]

## Sheet: E9d
Object ID	Total Intensity DAPI	gH2AX foci counts per nucleus	GFP-RPA2 cell line	Treatment
3232	626991	0	WT	Control
3233	1328293	0	WT	Control
3234	1387214	3	WT	Control
3235	1313289	1	WT	Control
3236	640876	1	WT	Control
3237	1349027	0	WT	Control
3238	1070621	0	WT	Control
3239	754330	1	WT	Control
3240	1093172	0	WT	Control
3241	645139	3	WT	Control
3242	722524	0	WT	Control
3243	614201	0	WT	Control
3244	636852	0	WT	Control
3245	977178	0	WT	Control
3246	699964	3	WT	Control
3247	654198	1	WT	Control
3248	640863	0	WT	Control
3249	994723	4	WT	Control
3250	937822	0	WT	Control
3251	1293666	1	WT	Control
3252	680141	0	WT	Control
3253	642823	0	WT	Control
3254	1137737	0	WT	Control
3255	882796	0	WT	Control
3256	1221442	0	WT	Control
3257	1165203	1	WT	Control
3258	636236	0	WT	Control
3259	608470	0	WT	Control
3260	1303757	1	WT	Control
3261	690378	0	WT	Control
3262	916280	3	WT	Control
3263	1299932	0	WT	Control
3264	1206039	5	WT	Control
3265	640995	1	WT	Control
3266	655499	1	WT	Control
3267	882240	7	WT	Control
3268	585657	0	WT	Control
3269	649533	2	WT	Control
3270	618662	0	WT	Control
3271	962314	0	WT	Control
3273	1126970	0	WT	Control
3274	615188	0	WT	Control
3275	1166042	1	WT	Control
3276	646660	2	WT	Control
3277	1322311	0	WT	Control
3278	630640	1	WT	Control
3279	633473	0	WT	Control
3280	1234979	1	WT	Control
3281	572197	0	WT	Control
3282	630375	1	WT	Control
3284	1291259	2	WT	Control
3286	628081	1	WT	Control
3287	1262311	21	WT	Control
3288	1247073	5	WT	Control
3289	1114899	2	WT	Control
3291	1223213	24	WT	Control
3292	619451	5	WT	Control
3293	1199111	8	WT	Control
3294	619429	2	WT	Control
3295	1118925	2	WT	Control
3296	1013783	2	WT	Control
3297	652173	6	WT	Control
3298	601248	0	WT	Control
3299	625046	2	WT	Control
3300	636510	1	WT	Control
3301	641622	1	WT	Control
3302	563312	0	WT	Control
3303	1262972	8	WT	Control
3304	593347	0	WT	Control
3305	716226	1	WT	Control
3306	642809	2	WT	Control
3307	642980	3	WT	Control
3308	1241009	15	WT	Control
3309	631542	1	WT	Control
3310	643952	2	WT	Control
3311	581468	0	WT	Control
3312	614756	3	WT	Control
3313	542475	0	WT	Control
3314	746352	33	WT	Control
3315	703691	2	WT	Control
3316	1390035	5	WT	Control
3317	587307	0	WT	Control
3318	781081	3	WT	Control
3319	1327012	4	WT	Control
3320	699256	2	WT	Control
3321	654293	2	WT	Control
3322	748034	1	WT	Control
3323	646871	3	WT	Control
3324	746305	0	WT	Control
3325	647597	1	WT	Control
3326	759616	30	WT	Control
3327	651300	0	WT	Control
3328	1251213	2	WT	Control
3329	660406	0	WT	Control
3330	693535	0	WT	Control
3333	1303882	7	WT	Control
3334	1202084	0	WT	Control
3335	647768	0	WT	Control
3336	716701	3	WT	Control
3337	731090	3	WT	Control
3338	616026	0	WT	Control
3341	639201	2	WT	Control
3342	588672	0	WT	Control
3343	721308	0	WT	Control
3344	655358	0	WT	Control
3346	644940	2	WT	Control
3347	653981	2	WT	Control
3348	669545	4	WT	Control
3349	631617	0	WT	Control
3350	698576	0	WT	Control
3352	1344693	14	WT	Control
3353	1138753	0	WT	Control
3354	640938	0	WT	Control
3355	679815	2	WT	Control
3356	651363	0	WT	Control
3357	1353502	3	WT	Control
3358	601911	0	WT	Control
3359	1263911	0	WT	Control
3360	734067	0	WT	Control
3362	1368510	3	WT	Control
3363	1376977	4	WT	Control
3364	1228395	0	WT	Control
3365	638967	0	WT	Control
3366	742677	1	WT	Control
3367	1328600	38	WT	Control
3368	681889	5	WT	Control
3369	1332840	5	WT	Control
3370	1393580	3	WT	Control
3371	654218	0	WT	Control
3372	652724	1	WT	Control
3373	799495	1	WT	Control
3375	742000	2	WT	Control
3377	654110	0	WT	Control
3378	845053	0	WT	Control
3380	584802	0	WT	Control
3381	743172	4	WT	Control
3382	698346	1	WT	Control
3383	649057	0	WT	Control
3384	543949	0	WT	Control
3385	622687	1	WT	Control
3386	690099	0	WT	Control
3387	636398	0	WT	Control
3388	680055	0	WT	Control
3390	864972	9	WT	Control
3391	1477975	4	WT	Control
3392	1355199	4	WT	Control
3393	1302683	22	WT	Control
3394	824212	4	WT	Control
3395	623586	3	WT	Control
3396	1271395	2	WT	Control
3397	1.32339e+06	3	WT	Control
3398	616676	0	WT	Control
3399	771341	0	WT	Control
3400	585979	3	WT	Control
3401	599550	0	WT	Control
3404	1246892	10	WT	Control
3405	609955	0	WT	Control
3406	1339483	4	WT	Control
3407	676210	7	WT	Control
3408	529202	0	WT	Control
3409	633543	0	WT	Control
3410	1257290	15	WT	Control
3411	645678	1	WT	Control
3412	639791	2	WT	Control
3413	611531	0	WT	Control
3414	626373	6	WT	Control
3415	808941	5	WT	Control
3416	644138	0	WT	Control
3417	634052	1	WT	Control
3418	700585	0	WT	Control
3419	660368	8	WT	Control
3420	660778	1	WT	Control
3421	628132	4	WT	Control
3423	657689	1	WT	Control
3425	639035	0	WT	Control
3426	1.04083e+06	7	WT	Control
3427	650346	3	WT	Control
3428	653959	0	WT	Control
3429	1334792	6	WT	Control
3430	642027	4	WT	Control
3431	624407	5	WT	Control
3432	599057	0	WT	Control
3433	1201057	0	WT	Control
3434	715054	3	WT	Control
3435	1213083	0	WT	Control
3437	1410315	7	WT	Control
3439	672408	2	WT	Control
3440	1033490	11	WT	Control
3441	1263530	1	WT	Control
3442	1184384	7	WT	Control
3443	631687	4	WT	Control
3444	644958	4	WT	Control
3445	808201	1	WT	Control
3446	929057	0	WT	Control
3447	1109241	2	WT	Control
3448	642158	3	WT	Control
3449	606322	2	WT	Control
3450	1025161	13	WT	Control
3451	1235868	2	WT	Control
3452	756806	7	WT	Control
3453	605901	1	WT	Control
3454	646927	2	WT	Control
3455	686498	5	WT	Control
3456	634604	3	WT	Control
3457	649611	4	WT	Control
3458	1343232	21	WT	Control
3459	1129796	6	WT	Control
3460	662711	0	WT	Control
3461	1196152	4	WT	Control
3462	657167	6	WT	Control
3463	1259564	0	WT	Control
3464	661764	0	WT	Control
3465	651721	2	WT	Control
3466	667547	1	WT	Control
3467	1369625	8	WT	Control
3468	663472	3	WT	Control
3469	661855	5	WT	Control
3470	1372658	6	WT	Control
3471	1298766	0	WT	Control
3472	705477	1	WT	Control
3473	857674	0	WT	Control
3475	636573	0	WT	Control
3476	758619	1	WT	Control
3477	658606	0	WT	Control
3479	1348639	19	WT	Control
3480	666982	0	WT	Control
3481	614757	0	WT	Control
3482	635412	0	WT	Control
3483	969402	7	WT	Control
3484	1347302	16	WT	Control
3485	624039	0	WT	Control
3486	1250142	0	WT	Control
3487	1302026	0	WT	Control
3488	635559	0	WT	Control
3489	598315	1	WT	Control
3490	692824	1	WT	Control
3491	637929	1	WT	Control
3492	621120	0	WT	Control
3495	677160	0	WT	Control
3496	1262891	2	WT	Control
3497	633626	0	WT	Control
3498	674665	2	WT	Control
3499	673088	2	WT	Control
3500	632332	1	WT	Control
3501	625926	0	WT	Control
3502	694679	0	WT	Control
3503	584798	1	WT	Control
3504	615880	0	WT	Control
3505	619552	0	WT	Control
3506	611928	2	WT	Control
3508	1266095	2	WT	Control
3509	613394	0	WT	Control
3510	1186544	0	WT	Control
3511	778736	4	WT	Control
3512	824929	0	WT	Control
3513	529844	1	WT	Control
3514	568734	0	WT	Control
3515	612744	0	WT	Control
3516	690542	0	WT	Control
3517	966751	4	WT	Control
3518	1158825	4	WT	Control
3519	544182	0	WT	Control
3520	593427	3	WT	Control
3521	928442	1	WT	Control
3522	1204952	0	WT	Control
3523	1452810	3	WT	Control
3524	617639	6	WT	Control
3525	789490	0	WT	Control
3528	584733	9	WT	Control
3529	1074754	0	WT	Control
3531	1120960	0	WT	Control
3533	1196494	0	WT	Control
3534	709029	10	WT	Control
3535	1180486	17	WT	Control
3536	939387	14	WT	Control
3537	876544	14	WT	Control
3538	1274076	2	WT	Control
3539	988483	0	WT	Control
3540	831474	0	WT	Control
3541	628836	0	WT	Control
3542	1253186	0	WT	Control
3543	1250831	0	WT	Control
3544	989575	23	WT	Control
3545	530631	0	WT	Control
3546	1259092	2	WT	Control
3547	1.4339e+06	14	WT	Control
3548	652679	0	WT	Control
3549	1200177	2	WT	Control
3550	630143	1	WT	Control
3551	1468406	5	WT	Control
3552	663352	0	WT	Control
3553	650594	0	WT	Control
3554	802078	0	WT	Control
3555	648880	0	WT	Control
3556	653847	1	WT	Control
3557	1.04158e+06	3	WT	Control
3558	1332424	2	WT	Control
3559	1189643	9	WT	Control
3560	1232284	12	WT	Control
3561	1255186	1	WT	Control
3562	1322174	14	WT	Control
3563	1310136	12	WT	Control
3564	623156	0	WT	Control
3565	670850	0	WT	Control
3566	642082	0	WT	Control
3567	682286	0	WT	Control
3568	638601	0	WT	Control
3569	1330089	6	WT	Control
3570	1346168	15	WT	Control
3571	842339	0	WT	Control
3572	1148858	0	WT	Control
3573	655054	0	WT	Control
3574	1320104	2	WT	Control
3575	844182	7	WT	Control
3576	1245799	0	WT	Control
3577	628689	1	WT	Control
3578	1309946	36	WT	Control
3579	650832	1	WT	Control
3580	635181	0	WT	Control
3581	631674	1	WT	Control
3582	602587	0	WT	Control
3583	555052	0	WT	Control
3584	583384	0	WT	Control
3585	630937	2	WT	Control
3586	719313	0	WT	Control
3587	615678	0	WT	Control
3588	646990	2	WT	Control
3589	556487	0	WT	Control
3590	686495	1	WT	Control
3591	633457	1	WT	Control
3592	631842	0	WT	Control
3593	1472270	0	WT	Control
3594	643762	2	WT	Control
3595	1299617	12	WT	Control
3596	983405	7	WT	Control
3597	630619	0	WT	Control
3598	535181	0	WT	Control
3599	702211	2	WT	Control
3600	568740	0	WT	Control
3601	809929	0	WT	Control
3602	632964	0	WT	Control
3603	630838	0	WT	Control
3604	1095910	3	WT	Control
3605	579751	0	WT	Control
3607	467579	0	WT	Control
3608	1130322	8	WT	Control
3609	613798	0	WT	Control
3610	574178	1	WT	Control
3611	624268	0	WT	Control
3612	639825	3	WT	Control
3613	1266663	9	WT	Control
3614	802024	4	WT	Control
3615	1244613	5	WT	Control
3616	604339	1	WT	Control
3617	762005	2	WT	Control
3618	567727	4	WT	Control
3619	881379	0	WT	Control
3620	1284459	13	WT	Control
3621	622879	2	WT	Control
3622	610976	0	WT	Control
3623	608278	0	WT	Control
3624	724347	4	WT	Control
3625	561345	5	WT	Control
3626	730655	1	WT	Control
3627	641850	1	WT	Control
3628	1368450	7	WT	Control
3629	648824	0	WT	Control
3630	629753	0	WT	Control
3631	730883	13	WT	Control
3632	649398	1	WT	Control
3633	1296703	32	WT	Control
3634	656407	1	WT	Control
3635	1238947	17	WT	Control
3636	1316194	0	WT	Control
3637	842904	0	WT	Control
3638	1327736	2	WT	Control
3639	956982	5	WT	Control
3640	810436	15	WT	Control
3641	615092	0	WT	Control
3642	1085683	0	WT	Control
3643	1010330	3	WT	Control
3644	768526	9	WT	Control
3646	627342	0	WT	Control
3647	666633	0	WT	Control
3649	1319398	0	WT	Control
3650	896609	0	WT	Control
3651	1076420	12	WT	Control
3652	1083341	9	WT	Control
3653	1252685	0	WT	Control
3654	721407	1	WT	Control
3655	1.22097e+06	0	WT	Control
3656	840878	6	WT	Control
3657	1071399	1	WT	Control
3658	749917	5	WT	Control
3659	1378526	4	WT	Control
3660	1371163	5	WT	Control
3661	1345743	1	WT	Control
3662	1388312	19	WT	Control
3663	590968	0	WT	Control
3664	1.23892e+06	0	WT	Control
3665	1466351	3	WT	Control
3666	991338	0	WT	Control
3667	886682	2	WT	Control
3668	692581	0	WT	Control
3669	735569	0	WT	Control
3670	1315000	2	WT	Control
3671	631408	0	WT	Control
3672	667704	0	WT	Control
3673	570557	0	WT	Control
3674	1301619	0	WT	Control
3675	668692	3	WT	Control
3676	1415708	8	WT	Control
3677	1371134	5	WT	Control
3678	652895	1	WT	Control
3679	771269	1	WT	Control
3680	572693	0	WT	Control
3681	778808	8	WT	Control
3682	605903	0	WT	Control
3683	731897	2	WT	Control
3684	1345450	3	WT	Control
3685	916127	0	WT	Control
3687	1336448	5	WT	Control
3688	719610	5	WT	Control
3689	575880	0	WT	Control
3691	654207	0	WT	Control
3692	835277	0	WT	Control
3693	720987	0	WT	Control
3694	581201	0	WT	Control
3695	608013	0	WT	Control
3696	633227	1	WT	Control
3697	506576	0	WT	Control
3698	567436	0	WT	Control
3700	772290	0	WT	Control
3701	526443	0	WT	Control
3702	612691	4	WT	Control
3703	577130	0	WT	Control
3704	632170	10	WT	Control
3705	1073855	0	WT	Control
3706	605407	0	WT	Control
3707	1120518	0	WT	Control
3708	598748	2	WT	Control
3709	1235037	1	WT	Control
3710	686080	1	WT	Control
3711	606890	2	WT	Control
3712	679859	0	WT	Control
3713	579497	0	WT	Control
3714	607714	6	WT	Control
3715	597766	0	WT	Control
3716	622143	1	WT	Control
3717	578680	0	WT	Control
3718	1296006	24	WT	Control
3719	850801	0	WT	Control
3720	781382	9	WT	Control
3721	810253	6	WT	Control
3722	848607	0	WT	Control
3723	954990	7	WT	Control
3724	1403828	3	WT	Control
3727	1255898	1	WT	Control
3728	650410	1	WT	Control
3729	1.29995e+06	3	WT	Control
3730	1.3066e+06	19	WT	Control
3731	660473	2	WT	Control
3732	569661	0	WT	Control
3733	1306427	1	WT	Control
3734	1.03131e+06	1	WT	Control
3735	857651	0	WT	Control
3736	597690	1	WT	Control
3737	958707	10	WT	Control
3738	648866	0	WT	Control
3739	635646	0	WT	Control
3740	640439	1	WT	Control
3741	604394	0	WT	Control
3743	637248	0	WT	Control
3744	940917	6	WT	Control
3745	1239671	7	WT	Control
3746	662951	1	WT	Control
3747	570921	0	WT	Control
3748	1365856	6	WT	Control
3749	581263	0	WT	Control
3750	648364	0	WT	Control
3751	772370	1	WT	Control
3752	782236	1	WT	Control
3753	647449	0	WT	Control
3754	696891	0	WT	Control
3755	1316911	1	WT	Control
3756	772166	0	WT	Control
3757	582353	0	WT	Control
3758	1.04338e+06	2	WT	Control
3759	1289511	8	WT	Control
3760	610742	0	WT	Control
3761	1279577	0	WT	Control
3762	1298255	0	WT	Control
3763	620019	0	WT	Control
3764	578578	0	WT	Control
3765	777679	2	WT	Control
3766	1211164	1	WT	Control
3767	615955	0	WT	Control
3768	644609	0	WT	Control
3769	1040508	4	WT	Control
3770	564579	0	WT	Control
3771	817606	0	WT	Control
3772	1.25198e+06	2	WT	Control
3773	1323473	12	WT	Control
3774	576964	0	WT	Control
3775	666590	3	WT	Control
3776	612976	0	WT	Control
3777	681078	2	WT	Control
3778	623664	1	WT	Control
3779	656859	3	WT	Control
3780	613346	0	WT	Control
3781	628762	0	WT	Control
3782	647180	0	WT	Control
3783	626700	0	WT	Control
3784	646685	3	WT	Control
3785	669552	1	WT	Control
3786	631301	0	WT	Control
3787	634262	0	WT	Control
3788	629053	2	WT	Control
3789	1.03861e+06	1	WT	Control
3790	646185	0	WT	Control
3791	656000	0	WT	Control
3792	1081242	0	WT	Control
3793	666793	3	WT	Control
3794	1142876	2	WT	Control
3795	757776	0	WT	Control
3796	1038005	0	WT	Control
3797	660849	0	WT	Control
3798	787251	0	WT	Control
3799	1214198	3	WT	Control
3800	860830	0	WT	Control
3801	623854	0	WT	Control
3802	649214	1	WT	Control
3803	1381931	20	WT	Control
3804	667042	1	WT	Control
3805	1205204	2	WT	Control
3806	684784	0	WT	Control
3807	630942	0	WT	Control
3808	706290	0	WT	Control
3809	661220	1	WT	Control
3810	650727	1	WT	Control
3811	665954	0	WT	Control
3812	1337236	7	WT	Control
3813	693510	0	WT	Control
3814	890608	0	WT	Control
3815	649295	0	WT	Control
3816	635956	1	WT	Control
3817	662851	2	WT	Control
3818	728879	7	WT	Control
3819	656495	0	WT	Control
3820	642843	0	WT	Control
3821	811686	2	WT	Control
3822	1252014	0	WT	Control
3823	627618	0	WT	Control
3824	656307	0	WT	Control
3826	1266563	0	WT	Control
3830	662513	2	WT	Control
3831	613136	0	WT	Control
3832	1348763	20	WT	Control
3833	641403	0	WT	Control
3834	640766	1	WT	Control
3836	768632	0	WT	Control
3837	1.48211e+06	20	WT	Control
3838	769366	0	WT	Control
3839	1473416	1	WT	Control
3840	649090	1	WT	Control
3841	594160	0	WT	Control
3842	1.3151e+06	0	WT	Control
3843	498026	0	WT	Control
3844	630108	0	WT	Control
3845	537662	0	WT	Control
3846	1298786	0	WT	Control
3848	592498	0	WT	Control
3849	999496	3	WT	Control
3850	576054	0	WT	Control
3852	567346	3	WT	Control
3853	576579	0	WT	Control
3858	612006	0	WT	Control
3859	818850	0	WT	Control
3860	1059993	2	WT	Control
3861	1174524	0	WT	Control
3863	586008	0	WT	Control
3864	1118151	0	WT	Control
3866	568520	0	WT	Control
3867	1191190	2	WT	Control
3868	992057	4	WT	Control
3869	1219517	3	WT	Control
3870	653643	1	WT	Control
3871	1211008	0	WT	Control
3872	578689	0	WT	Control
3873	749853	5	WT	Control
3874	1254771	3	WT	Control
3876	555819	1	WT	Control
3879	1274962	0	WT	Control
3880	1034324	1	WT	Control
3881	598950	0	WT	Control
3882	1110339	1	WT	Control
3883	587566	0	WT	Control
3884	645978	0	WT	Control
3885	608561	0	WT	Control
3886	1203377	29	WT	Control
3887	677086	0	WT	Control
3888	1.31607e+06	7	WT	Control
3889	654663	1	WT	Control
3890	650217	0	WT	Control
3891	627976	1	WT	Control
3892	669961	0	WT	Control
3893	663339	1	WT	Control
3894	653035	1	WT	Control
3895	674529	0	WT	Control
3897	594320	0	WT	Control
3898	583606	0	WT	Control
3899	623555	0	WT	Control
3900	870595	1	WT	Control
3901	619692	8	WT	Control
3902	600712	0	WT	Control
3903	647393	3	WT	Control
3904	634473	0	WT	Control
3905	637440	4	WT	Control
3906	650880	0	WT	Control
3907	640478	5	WT	Control
3908	643726	0	WT	Control
3909	596637	0	WT	Control
3910	613615	0	WT	Control
3911	636424	0	WT	Control
3912	659281	2	WT	Control
3913	1358686	4	WT	Control
3914	700452	0	WT	Control
3915	683954	0	WT	Control
3916	659131	2	WT	Control
3917	1.35532e+06	2	WT	Control
3918	709259	3	WT	Control
3919	1334512	3	WT	Control
3920	580826	0	WT	Control
3921	724662	0	WT	Control
3922	673786	0	WT	Control
3923	1315747	4	WT	Control
3924	861415	0	WT	Control
3925	641660	0	WT	Control
3926	1296614	1	WT	Control
3927	1371040	0	WT	Control
3928	1337839	0	WT	Control
3929	637482	0	WT	Control
3930	574931	0	WT	Control
3931	610847	0	WT	Control
3932	1287961	8	WT	Control
3933	1335854	3	WT	Control
3934	629114	1	WT	Control
3935	1437605	3	WT	Control
3936	662829	0	WT	Control
3937	610799	1	WT	Control
3938	582799	0	WT	Control
3939	608300	0	WT	Control
3941	648359	1	WT	Control
3942	621294	0	WT	Control
3943	659931	0	WT	Control
3944	630941	0	WT	Control
3945	691913	1	WT	Control
3946	574093	0	WT	Control
3947	652987	0	WT	Control
3948	652574	0	WT	Control
3949	647361	0	WT	Control
3950	1300404	2	WT	Control
3951	1312375	1	WT	Control
3952	653011	0	WT	Control
3953	653782	1	WT	Control
3954	624925	1	WT	Control
3955	622639	0	WT	Control
3956	631986	0	WT	Control
3957	1263075	0	WT	Control
3958	1293770	1	WT	Control
3959	573255	0	WT	Control
3960	1367115	2	WT	Control
3961	1297652	1	WT	Control
3965	1224840	5	WT	Control
3966	584526	0	WT	Control
3967	1121665	2	WT	Control
3968	603188	0	WT	Control
3969	625583	0	WT	Control
3970	637216	2	WT	Control
3971	913747	14	WT	Control
3972	577447	0	WT	Control
3973	700760	2	WT	Control
3974	568190	2	WT	Control
3975	1415318	2	WT	Control
3976	1183290	4	WT	Control
3977	1295671	2	WT	Control
3978	1284082	2	WT	Control
3979	673222	0	WT	Control
3980	793826	3	WT	Control
3981	622799	0	WT	Control
3982	606330	1	WT	Control
3983	613963	0	WT	Control
3984	728124	7	WT	Control
3985	1235554	4	WT	Control
3986	1272548	13	WT	Control
3987	710307	1	WT	Control
3988	665920	0	WT	Control
3989	889657	7	WT	Control
3990	1000735	0	WT	Control
3991	667253	0	WT	Control
3992	637174	0	WT	Control
3993	663268	0	WT	Control
3994	660322	0	WT	Control
3995	645205	0	WT	Control
3996	696665	3	WT	Control
3997	645813	0	WT	Control
3998	654910	0	WT	Control
3999	1275425	2	WT	Control
4000	1341738	7	WT	Control
4001	940713	5	WT	Control
4002	889075	1	WT	Control
4003	1367073	1	WT	Control
4004	662278	1	WT	Control
4005	645896	1	WT	Control
4006	725559	6	WT	Control
4007	656372	3	WT	Control
4008	1288593	3	WT	Control
4009	645572	0	WT	Control
4010	1309265	4	WT	Control
4011	653649	2	WT	Control
4012	1535692	1	WT	Control
4013	661886	3	WT	Control
4014	1282572	1	WT	Control
4015	1334064	14	WT	Control
4016	703018	18	WT	Control
4017	628864	0	WT	Control
4018	782517	2	WT	Control
4019	676106	0	WT	Control
4020	607818	0	WT	Control
4021	1351355	3	WT	Control
4022	1291809	1	WT	Control
4023	1137267	1	WT	Control
4024	1076094	4	WT	Control
4025	1321552	8	WT	Control
4026	624015	0	WT	Control
4027	1381499	1	WT	Control
4028	613953	0	WT	Control
4029	640386	0	WT	Control
4030	631711	0	WT	Control
4031	644670	0	WT	Control
4032	1258848	1	WT	Control
4033	1126074	5	WT	Control
4034	624102	0	WT	Control
4035	1187914	3	WT	Control
4036	821256	1	WT	Control
4037	1025870	1	WT	Control
4038	734691	1	WT	Control
4039	1114646	1	WT	Control
4040	672314	0	WT	Control
4041	617388	0	WT	Control
4042	623488	0	WT	Control
4043	782253	0	WT	Control
4044	614456	0	WT	Control
4045	717188	0	WT	Control
4046	666107	0	WT	Control
4047	630975	1	WT	Control
4048	733217	0	WT	Control
4049	682050	3	WT	Control
4050	626217	0	WT	Control
4051	789070	1	WT	Control
4052	1345343	1	WT	Control
4053	677978	2	WT	Control
4054	647551	0	WT	Control
4055	587766	1	WT	Control
4056	993713	0	WT	Control
4057	652000	0	WT	Control
4058	661366	1	WT	Control
4059	645414	0	WT	Control
4060	765262	2	WT	Control
4061	1317494	4	WT	Control
4062	1164105	18	WT	Control
4063	650381	0	WT	Control
4064	1280223	1	WT	Control
4065	844875	0	WT	Control
4066	650462	0	WT	Control
4067	639801	0	WT	Control
4068	644026	3	WT	Control
4069	1170562	0	WT	Control
4070	766660	0	WT	Control
4071	803491	12	WT	Control
4072	754616	6	WT	Control
4073	708825	5	WT	Control
4074	597434	2	WT	Control
4075	806275	7	WT	Control
4076	619877	3	WT	Control
4077	620722	5	WT	Control
4078	567087	3	WT	Control
4079	928514	1	WT	Control
4080	567673	4	WT	Control
4081	889620	14	WT	Control
4082	648688	5	WT	Control
4083	625686	3	WT	Control
4084	627487	1	WT	Control
4085	625624	6	WT	Control
4086	632889	0	WT	Control
4087	682173	1	WT	Control
4088	726484	11	WT	Control
4089	615571	1	WT	Control
4090	631056	1	WT	Control
4091	633885	4	WT	Control
4092	631095	4	WT	Control
4093	644475	0	WT	Control
4094	1093809	8	WT	Control
4095	622335	1	WT	Control
4096	1296822	7	WT	Control
4097	602042	3	WT	Control
4098	1237132	2	WT	Control
4099	648540	1	WT	Control
4100	642232	0	WT	Control
4101	1328885	8	WT	Control
4103	634822	4	WT	Control
4104	641927	2	WT	Control
4105	620695	0	WT	Control
4106	633853	7	WT	Control
4107	1137611	7	WT	Control
4109	707810	10	WT	Control
4110	648647	1	WT	Control
4113	638098	2	WT	Control
4114	648052	4	WT	Control
4115	1323456	13	WT	Control
4117	1058839	5	WT	Control
4118	659046	2	WT	Control
4119	618688	0	WT	Control
4120	639315	1	WT	Control
4121	640673	2	WT	Control
4122	717548	19	WT	Control
4123	1.03757e+06	1	WT	Control
4124	643092	0	WT	Control
4125	640561	0	WT	Control
4126	969888	7	WT	Control
4127	1358260	4	WT	Control
4128	639394	2	WT	Control
4129	640341	1	WT	Control
4130	635237	0	WT	Control
4131	1416221	52	WT	Control
4132	642638	5	WT	Control
4133	1285396	23	WT	Control
4134	1292162	3	WT	Control
4135	1.36904e+06	1	WT	Control
4136	1310132	25	WT	Control
4137	641746	2	WT	Control
4138	1373191	3	WT	Control
4139	979701	10	WT	Control
4140	1314920	3	WT	Control
4141	1342229	13	WT	Control
4142	583487	1	WT	Control
4143	680927	0	WT	Control
4144	659478	1	WT	Control
4145	779966	5	WT	Control
4146	1343447	2	WT	Control
4147	1076406	6	WT	Control
4150	655691	1	WT	Control
4151	653462	0	WT	Control
4152	1056145	3	WT	Control
4153	660611	0	WT	Control
4154	923781	8	WT	Control
4155	1279182	11	WT	Control
4156	708027	2	WT	Control
4157	637799	6	WT	Control
4158	693304	3	WT	Control
4159	909528	10	WT	Control
4160	635715	2	WT	Control
4161	622976	3	WT	Control
4162	645896	0	WT	Control
4163	756630	3	WT	Control
4164	634941	0	WT	Control
4165	733173	5	WT	Control
4166	1367407	12	WT	Control
4167	1305204	8	WT	Control
4168	623031	0	WT	Control
4169	636509	4	WT	Control
4170	682627	3	WT	Control
4171	873895	3	WT	Control
4172	605583	0	WT	Control
4173	893542	6	WT	Control
4174	705740	6	WT	Control
4175	678579	5	WT	Control
4176	644548	5	WT	Control
4177	618203	3	WT	Control
4178	673468	1	WT	Control
4179	679375	2	WT	Control
4180	782422	2	WT	Control
4181	708181	5	WT	Control
4182	897606	5	WT	Control
4183	667094	1	WT	Control
4184	1331043	7	WT	Control
4185	1326778	2	WT	Control
4186	627243	1	WT	Control
4187	708900	3	WT	Control
4188	757734	3	WT	Control
4189	857308	5	WT	Control
4190	769229	1	WT	Control
4191	1161049	5	WT	Control
4192	1171034	8	WT	Control
4193	678195	0	WT	Control
4195	616089	0	WT	Control
4197	548379	0	WT	Control
4198	1398471	7	WT	Control
4199	622422	0	WT	Control
4200	680009	1	WT	Control
4201	1291195	3	WT	Control
4202	720445	5	WT	Control
4203	659430	3	WT	Control
4204	635090	5	WT	Control
4206	598281	3	WT	Control
4207	811825	6	WT	Control
4209	561982	0	WT	Control
4210	583564	0	WT	Control
4211	590110	1	WT	Control
4212	567981	0	WT	Control
4213	865240	1	WT	Control
4214	597878	2	WT	Control
4215	609580	2	WT	Control
4216	836598	1	WT	Control
4217	678545	6	WT	Control
4218	610858	0	WT	Control
4219	627372	1	WT	Control
4220	712543	5	WT	Control
4221	600000	0	WT	Control
4222	764691	2	WT	Control
4223	607347	2	WT	Control
4224	635116	3	WT	Control
4225	603400	0	WT	Control
4227	700754	4	WT	Control
4228	890578	4	WT	Control
4229	1322448	16	WT	Control
4230	663833	3	WT	Control
4231	1173898	2	WT	Control
4232	608060	0	WT	Control
4233	603476	0	WT	Control
4234	864998	21	WT	Control
4235	1156507	13	WT	Control
4236	635054	0	WT	Control
4237	797363	2	WT	Control
4238	742176	2	WT	Control
4239	1254064	0	WT	Control
4240	648505	2	WT	Control
4241	593087	0	WT	Control
4242	1325719	3	WT	Control
4244	1310769	8	WT	Control
4245	768908	13	WT	Control
4246	815178	21	WT	Control
4247	640915	6	WT	Control
4248	1381441	10	WT	Control
4249	1221633	11	WT	Control
4250	860002	9	WT	Control
4251	644448	5	WT	Control
4252	772073	19	WT	Control
4253	1290993	6	WT	Control
4254	635516	4	WT	Control
4256	1284254	12	WT	Control
4257	728791	0	WT	Control
4258	644471	4	WT	Control
4259	1342835	0	WT	Control
4260	646553	4	WT	Control
4261	632300	2	WT	Control
4262	639554	3	WT	Control
4263	812138	4	WT	Control
4264	1359118	1	WT	Control
4265	1332675	2	WT	Control
4267	1340917	1	WT	Control
4268	655620	3	WT	Control
4269	642470	5	WT	Control
4270	1264855	9	WT	Control
4271	873161	3	WT	Control
4273	1328335	0	WT	Control
4274	727756	0	WT	Control
4275	693870	0	WT	Control
4277	1.34026e+06	0	WT	Control
4278	1337459	1	WT	Control
4279	658548	2	WT	Control
4280	1067887	1	WT	Control
4281	560458	0	WT	Control
4282	668807	3	WT	Control
4283	704147	3	WT	Control
4284	507756	0	WT	Control
4285	710802	1	WT	Control
4286	666600	0	WT	Control
4288	660612	3	WT	Control
4289	709549	0	WT	Control
4291	662860	1	WT	Control
4292	1085200	4	WT	Control
4293	735453	2	WT	Control
4294	650277	3	WT	Control
4295	662460	0	WT	Control
4296	762263	2	WT	Control
4297	644097	1	WT	Control
4298	1348824	1	WT	Control
4299	646898	0	WT	Control
4300	713163	0	WT	Control
4301	630885	2	WT	Control
4302	624660	2	WT	Control
4303	1362300	2	WT	Control
4304	622028	1	WT	Control
4305	679274	0	WT	Control
4306	623083	4	WT	Control
4307	693077	2	WT	Control
4308	603493	4	WT	Control
4310	655196	3	WT	Control
4311	1356041	3	WT	Control
4312	1348531	5	WT	Control
4313	798932	0	WT	Control
4314	649750	0	WT	Control
4315	694424	0	WT	Control
4316	1431733	8	WT	Control
4317	1312630	0	WT	Control
4318	1334153	0	WT	Control
4319	645776	0	WT	Control
4320	1318442	2	WT	Control
4321	649323	3	WT	Control
4322	1342581	0	WT	Control
4323	1343062	1	WT	Control
4324	1345523	1	WT	Control
4325	643767	0	WT	Control
4326	1305658	2	WT	Control
4327	1290900	0	WT	Control
4328	816372	0	WT	Control
4329	627112	0	WT	Control
4330	702032	1	WT	Control
4331	720285	1	WT	Control
4333	656724	0	WT	Control
4334	578582	3	WT	Control
4335	702868	0	WT	Control
4336	1299282	5	WT	Control
4337	1184566	8	WT	Control
4338	610005	0	WT	Control
4339	1313447	2	WT	Control
4340	592770	0	WT	Control
4341	564561	0	WT	Control
4342	650534	0	WT	Control
4343	634037	0	WT	Control
4344	681004	1	WT	Control
4345	578822	0	WT	Control
4346	1260947	5	WT	Control
4347	703540	4	WT	Control
4348	926874	5	WT	Control
4349	919031	10	WT	Control
4350	618888	0	WT	Control
4351	1300803	4	WT	Control
4352	1157171	4	WT	Control
4353	1244280	0	WT	Control
4355	1273073	3	WT	Control
4356	637395	1	WT	Control
4357	1293679	5	WT	Control
4358	641010	0	WT	Control
4359	631960	1	WT	Control
4361	632272	1	WT	Control
4362	643998	0	WT	Control
4363	630592	1	WT	Control
4364	670497	3	WT	Control
4365	1259049	2	WT	Control
4366	1335149	9	WT	Control
4367	626751	1	WT	Control
4368	645280	1	WT	Control
4369	1144457	7	WT	Control
4370	630603	2	WT	Control
4371	1129450	1	WT	Control
4372	1244604	3	WT	Control
4373	602015	3	WT	Control
4374	616084	1	WT	Control
4375	1357802	3	WT	Control
4376	641691	0	WT	Control
4377	536993	13	WT	Control
4378	767086	15	WT	Control
4379	638095	2	WT	Control
4380	716026	2	WT	Control
4381	1103976	6	WT	Control
4382	1286284	5	WT	Control
4383	770187	5	WT	Control
4384	1271877	27	WT	Control
4385	1321488	10	WT	Control
4386	1310115	4	WT	Control
4387	676051	6	WT	Control
4388	644515	1	WT	Control
4389	632009	2	WT	Control
4390	1249547	47	WT	Control
4391	660329	3	WT	Control
4392	1351142	11	WT	Control
4393	1255472	0	WT	Control
4394	1179995	3	WT	Control
4395	639907	3	WT	Control
4396	1345388	5	WT	Control
4397	1170210	19	WT	Control
4398	559396	4	WT	Control
4399	1153501	9	WT	Control
4400	685152	3	WT	Control
4401	1170584	4	WT	Control
4402	1.34288e+06	7	WT	Control
4403	650539	3	WT	Control
4404	1322321	8	WT	Control
4405	1259171	56	WT	Control
4406	1118580	9	WT	Control
4407	652627	1	WT	Control
4408	658516	2	WT	Control
4409	664057	0	WT	Control
4410	649750	0	WT	Control
4411	1071368	5	WT	Control
4412	1349899	15	WT	Control
4413	648381	1	WT	Control
4414	960401	5	WT	Control
4415	685738	0	WT	Control
4416	637997	2	WT	Control
4417	635708	0	WT	Control
4418	653033	1	WT	Control
4419	1204568	4	WT	Control
4420	682930	0	WT	Control
4421	646491	0	WT	Control
4422	630654	0	WT	Control
4423	760614	0	WT	Control
4424	687004	0	WT	Control
4425	1109539	3	WT	Control
4426	915856	1	WT	Control
4427	1247532	0	WT	Control
4428	1327340	8	WT	Control
4429	622530	0	WT	Control
4430	629821	0	WT	Control
4431	1081621	16	WT	Control
4432	1033337	0	WT	Control
4433	632382	1	WT	Control
4435	1063599	0	WT	Control
4436	663114	1	WT	Control
4437	649936	0	WT	Control
4438	1305060	2	WT	Control
4439	942537	0	WT	Control
4440	1257661	0	WT	Control
4441	768598	1	WT	Control
4442	1307547	0	WT	Control
4443	766965	0	WT	Control
4444	1061258	0	WT	Control
4445	638779	1	WT	Control
4446	664392	3	WT	Control
4447	692755	0	WT	Control
4448	1296248	0	WT	Control
4449	812761	1	WT	Control
4450	611204	0	WT	Control
4451	1492503	2	WT	Control
4452	632588	0	WT	Control
4454	632080	0	WT	Control
4455	606919	0	WT	Control
4456	778317	0	WT	Control
4457	672114	0	WT	Control
4458	624288	0	WT	Control
4459	727420	0	WT	Control
4460	609311	1	WT	Control
4461	1258944	0	WT	Control
4462	684140	0	WT	Control
4463	717835	1	WT	Control
4465	615136	0	WT	Control
4466	613975	2	WT	Control
4468	673412	0	WT	Control
4469	627347	0	WT	Control
4470	728826	0	WT	Control
4471	626407	0	WT	Control
4472	1243013	0	WT	Control
4473	1305036	1	WT	Control
4474	616921	0	WT	Control
4475	1104829	1	WT	Control
4476	632916	0	WT	Control
4477	627727	0	WT	Control
4478	736935	0	WT	Control
4479	1211994	0	WT	Control
4481	1058932	1	WT	Control
4482	1194197	9	WT	Control
4483	787369	11	WT	Control
4484	607376	0	WT	Control
4485	615866	2	WT	Control
4486	593139	4	WT	Control
4487	651293	10	WT	Control
4488	629330	0	WT	Control
4489	1171659	4	WT	Control
4490	1298987	3	WT	Control
4491	1267556	14	WT	Control
4492	617355	4	WT	Control
4493	1080020	6	WT	Control
4494	619275	0	WT	Control
4495	607031	0	WT	Control
4496	631708	5	WT	Control
4497	1311260	12	WT	Control
4498	1445326	2	WT	Control
4499	630453	1	WT	Control
4500	620032	1	WT	Control
4501	1051001	8	WT	Control
4502	610989	0	WT	Control
4503	627980	1	WT	Control
4504	634017	3	WT	Control
4505	597806	0	WT	Control
4506	654487	3	WT	Control
4507	837688	10	WT	Control
4508	1063589	4	WT	Control
4509	634138	9	WT	Control
4510	618351	3	WT	Control
4511	650473	0	WT	Control
4512	1310888	7	WT	Control
4513	559672	3	WT	Control
4514	639939	1	WT	Control
4515	624872	0	WT	Control
4516	655509	1	WT	Control
4517	646058	1	WT	Control
4518	592082	0	WT	Control
4519	714426	8	WT	Control
4520	633726	3	WT	Control
4521	633378	4	WT	Control
4523	653657	1	WT	Control
4524	830959	6	WT	Control
4525	1068092	2	WT	Control
4526	594240	0	WT	Control
4527	962620	2	WT	Control
4528	653234	1	WT	Control
4529	1093562	22	WT	Control
4530	699921	7	WT	Control
4531	1031382	3	WT	Control
4532	840116	14	WT	Control
4533	1333498	16	WT	Control
4534	1038748	10	WT	Control
4535	654161	1	WT	Control
4536	1206029	17	WT	Control
4537	756525	2	WT	Control
4538	810767	9	WT	Control
4539	629964	3	WT	Control
4540	627281	2	WT	Control
4541	1366009	12	WT	Control
4542	1099219	10	WT	Control
4543	641422	3	WT	Control
4544	643468	0	WT	Control
4545	684073	2	WT	Control
4546	1339397	3	WT	Control
4547	667774	1	WT	Control
4548	1233948	37	WT	Control
4549	1067895	1	WT	Control
4550	868039	3	WT	Control
4551	1358592	14	WT	Control
4552	1329682	4	WT	Control
4553	1375670	13	WT	Control
4554	852436	7	WT	Control
4555	1375029	13	WT	Control
4556	647944	1	WT	Control
4557	529056	0	WT	Control
4558	724275	5	WT	Control
4559	685884	0	WT	Control
4561	1098717	24	WT	Control
4562	1335587	3	WT	Control
4563	1009677	23	WT	Control
4564	656904	1	WT	Control
4565	668573	1	WT	Control
4566	919773	5	WT	Control
4567	935163	30	WT	Control
4568	1363117	4	WT	Control
4569	682376	2	WT	Control
4570	674450	0	WT	Control
4571	1281043	0	WT	Control
4572	671796	1	WT	Control
4573	673823	0	WT	Control
4574	1157006	1	WT	Control
4575	621673	1	WT	Control
4576	942333	5	WT	Control
4577	1334130	2	WT	Control
4579	1123032	1	WT	Control
4580	640213	0	WT	Control
4581	738082	0	WT	Control
4582	956006	0	WT	Control
4583	1307555	15	WT	Control
4584	1260935	1	WT	Control
4585	672040	2	WT	Control
4586	791976	9	WT	Control
4587	654473	2	WT	Control
4588	667003	2	WT	Control
4589	650402	0	WT	Control
4590	636996	3	WT	Control
4591	1359279	1	WT	Control
4592	672095	0	WT	Control
4593	629958	3	WT	Control
4594	1290617	0	WT	Control
4595	701366	1	WT	Control
4596	1174644	1	WT	Control
4597	644002	1	WT	Control
4598	665351	0	WT	Control
4599	670729	0	WT	Control
4600	1286269	6	WT	Control
4601	668998	0	WT	Control
4602	1366214	8	WT	Control
4603	1348284	8	WT	Control
4604	727369	0	WT	Control
4605	1310549	16	WT	Control
4606	1080044	6	WT	Control
4607	991369	47	WT	Control
4608	696520	7	WT	Control
4609	1181836	7	WT	Control
4610	643409	0	WT	Control
4611	662294	0	WT	Control
4612	1294090	0	WT	Control
4613	1344441	5	WT	Control
4614	1093450	3	WT	Control
4615	644829	1	WT	Control
4616	630377	0	WT	Control
4617	643725	1	WT	Control
4618	829318	0	WT	Control
4619	630230	0	WT	Control
4623	608139	0	WT	Control
4625	1230270	0	WT	Control
4626	615306	1	WT	Control
4627	1306482	2	WT	Control
4628	637661	1	WT	Control
4630	491706	0	WT	Control
4632	616751	0	WT	Control
4633	614699	1	WT	Control
4634	615196	0	WT	Control
4635	547641	0	WT	Control
4637	1245626	19	WT	Control
4638	1227969	15	WT	Control
4639	629553	4	WT	Control
4641	600958	2	WT	Control
4643	821586	11	WT	Control
4644	638037	6	WT	Control
4646	636223	7	WT	Control
4647	1265366	29	WT	Control
4648	553247	1	WT	Control
4649	568932	6	WT	Control
4650	675838	10	WT	Control
4651	694392	10	WT	Control
4652	699389	12	WT	Control
4653	1251798	4	WT	Control
4654	625600	2	WT	Control
4656	601343	3	WT	Control
4657	1282325	9	WT	Control
4658	1280476	4	WT	Control
4659	1155379	17	WT	Control
4660	1247694	13	WT	Control
4661	1261829	9	WT	Control
4662	723139	16	WT	Control
4663	627095	3	WT	Control
4664	1290699	2	WT	Control
4665	1189032	19	WT	Control
4666	1295295	8	WT	Control
4667	640314	0	WT	Control
4668	994714	16	WT	Control
4669	685468	2	WT	Control
4672	1273211	2	WT	Control
4674	1364820	39	WT	Control
4675	936691	1	WT	Control
4678	664149	1	WT	Control
4679	698546	10	WT	Control
4680	622839	0	WT	Control
4681	705272	3	WT	Control
4682	1355600	11	WT	Control
4683	718105	3	WT	Control
4684	639385	0	WT	Control
4685	842303	1	WT	Control
4687	1301335	7	WT	Control
4688	703433	3	WT	Control
4689	636845	0	WT	Control
4690	601876	1	WT	Control
4691	632214	0	WT	Control
4692	866763	0	WT	Control
4693	1311650	10	WT	Control
4694	754689	1	WT	Control
4695	602132	1	WT	Control
4696	879663	0	WT	Control
4697	646658	0	WT	Control
4698	822515	0	WT	Control
4699	1180467	1	WT	Control
4700	636889	0	WT	Control
4703	1319730	6	WT	Control
4704	634776	1	WT	Control
4705	617021	0	WT	Control
4706	1335924	2	WT	Control
4707	703468	0	WT	Control
4708	633094	0	WT	Control
4709	618378	0	WT	Control
4710	1333186	20	WT	Control
4711	611506	0	WT	Control
4712	618465	0	WT	Control
4713	1331340	4	WT	Control
4714	612609	2	WT	Control
4715	663868	0	WT	Control
4716	598834	0	WT	Control
4717	631538	0	WT	Control
4718	633528	1	WT	Control
4719	622391	0	WT	Control
4720	652685	0	WT	Control
4721	625338	0	WT	Control
4722	681045	1	WT	Control
4723	965734	0	WT	Control
4724	657526	1	WT	Control
4725	629098	0	WT	Control
4726	714621	2	WT	Control
4727	1278545	1	WT	Control
4728	616558	0	WT	Control
4729	1273021	0	WT	Control
4730	594263	0	WT	Control
4731	880355	0	WT	Control
4732	660980	0	WT	Control
4733	864770	1	WT	Control
4734	1301532	4	WT	Control
4735	685909	0	WT	Control
4736	1.00896e+06	1	WT	Control
4737	1181434	0	WT	Control
4738	591463	0	WT	Control
4739	604959	0	WT	Control
4740	945637	0	WT	Control
4741	586781	0	WT	Control
4742	566138	0	WT	Control
4743	743968	0	WT	Control
4744	1217715	0	WT	Control
4745	962973	0	WT	Control
4747	812070	0	WT	Control
4748	551688	0	WT	Control
4749	1205791	0	WT	Control
4750	578466	0	WT	Control
4751	1298258	0	WT	Control
4752	608737	0	WT	Control
4753	578104	0	WT	Control
4754	1295172	0	WT	Control
4756	570923	0	WT	Control
4758	1282890	0	WT	Control
4759	587801	0	WT	Control
4761	632324	0	WT	Control
4762	905974	0	WT	Control
4763	603955	0	WT	Control
4764	557875	0	WT	Control
4765	614592	0	WT	Control
4766	580458	0	WT	Control
4768	626963	0	WT	Control
4769	1245833	0	WT	Control
4770	628993	0	WT	Control
4771	692635	0	WT	Control
4772	560871	0	WT	Control
4773	666944	0	WT	Control
4774	598921	0	WT	Control
4775	550055	0	WT	Control
4776	638956	1	WT	Control
4777	600687	1	WT	Control
4779	615502	0	WT	Control
4780	629272	2	WT	Control
4781	684377	0	WT	Control
4782	736177	7	WT	Control
4784	608353	0	WT	Control
4785	609352	1	WT	Control
4786	1246602	16	WT	Control
4787	511266	6	WT	Control
4788	623304	0	WT	Control
4789	682987	6	WT	Control
4790	641788	18	WT	Control
4791	623170	1	WT	Control
4792	1242862	8	WT	Control
4793	633823	0	WT	Control
4794	672252	2	WT	Control
4795	1.02699e+06	2	WT	Control
4796	609258	1	WT	Control
4797	1309269	13	WT	Control
4798	568670	2	WT	Control
4799	668669	2	WT	Control
4800	1243391	6	WT	Control
4801	614995	1	WT	Control
4802	603437	2	WT	Control
4803	1155864	5	WT	Control
4804	1.29004e+06	7	WT	Control
4805	647038	1	WT	Control
4806	584604	4	WT	Control
4807	726451	16	WT	Control
4808	646209	6	WT	Control
4809	1298528	10	WT	Control
4810	605915	1	WT	Control
4811	625240	2	WT	Control
4812	1297386	9	WT	Control
4813	613235	1	WT	Control
4815	1330757	28	WT	Control
4819	1313325	15	WT	Control
4820	751478	29	WT	Control
4821	765781	3	WT	Control
4822	770433	20	WT	Control
4823	1076609	11	WT	Control
4824	684209	11	WT	Control
4825	648451	3	WT	Control
4826	586761	1	WT	Control
4827	649140	0	WT	Control
4828	1.15417e+06	7	WT	Control
4829	1.0375e+06	4	WT	Control
4830	605979	0	WT	Control
4831	1013381	9	WT	Control
4832	933348	7	WT	Control
4833	1222333	9	WT	Control
4834	1349619	6	WT	Control
4835	802019	16	WT	Control
4836	684565	0	WT	Control
4837	657231	4	WT	Control
4838	657203	5	WT	Control
4839	649430	3	WT	Control
4840	1348155	31	WT	Control
4841	887916	12	WT	Control
4842	646070	1	WT	Control
4843	656875	1	WT	Control
4844	1340253	4	WT	Control
4845	857837	17	WT	Control
4846	1143749	2	WT	Control
4847	653902	5	WT	Control
4848	1065872	11	WT	Control
4849	1320223	5	WT	Control
4850	1020829	0	WT	Control
4851	672581	1	WT	Control
4852	1328497	5	WT	Control
4853	1382696	13	WT	Control
4854	671118	2	WT	Control
4855	656743	1	WT	Control
4856	1014041	2	WT	Control
4857	1119279	16	WT	Control
4858	1367925	13	WT	Control
4859	1347819	14	WT	Control
4860	1202786	13	WT	Control
4861	972502	7	WT	Control
4862	1326515	1	WT	Control
4863	1186807	3	WT	Control
4864	662624	3	WT	Control
4865	645273	0	WT	Control
4866	632620	4	WT	Control
4867	665314	9	WT	Control
4868	1378455	5	WT	Control
4869	658353	1	WT	Control
4870	1353777	11	WT	Control
4871	1218637	16	WT	Control
4872	640812	4	WT	Control
4873	1300381	0	WT	Control
4874	1374510	12	WT	Control
4875	713244	4	WT	Control
4876	659034	0	WT	Control
4877	651271	0	WT	Control
4878	1337988	27	WT	Control
4879	1249239	1	WT	Control
4880	628488	0	WT	Control
4881	658512	0	WT	Control
4882	1191409	2	WT	Control
4883	1395421	9	WT	Control
4884	1177103	4	WT	Control
4885	1343088	6	WT	Control
4886	635328	3	WT	Control
4887	863684	0	WT	Control
4888	675244	2	WT	Control
4889	633745	0	WT	Control
4890	1.40148e+06	0	WT	Control
4891	1240760	0	WT	Control
4892	667228	0	WT	Control
4893	658599	0	WT	Control
4894	867820	11	WT	Control
4895	611338	0	WT	Control
4896	1358926	27	WT	Control
4898	622960	5	WT	Control
4899	633459	2	WT	Control
4900	1050490	0	WT	Control
4902	1216097	5	WT	Control
4903	656438	2	WT	Control
4904	1024094	7	WT	Control
4905	1337434	1	WT	Control
4906	804816	0	WT	Control
4907	884388	0	WT	Control
4909	652616	3	WT	Control
4910	821106	3	WT	Control
4911	912860	0	WT	Control
4912	656631	0	WT	Control
4913	1301009	4	WT	Control
4914	659204	1	WT	Control
4915	656048	0	WT	Control
4916	698367	1	WT	Control
4917	726038	6	WT	Control
4918	741504	2	WT	Control
4919	717144	2	WT	Control
4920	930094	4	WT	Control
4921	653863	1	WT	Control
4922	744856	0	WT	Control
4923	1292346	32	WT	Control
4924	1211774	8	WT	Control
4925	1214667	0	WT	Control
4926	1332569	2	WT	Control
4927	1239719	2	WT	Control
4928	649824	2	WT	Control
4929	636798	0	WT	Control
4930	703262	5	WT	Control
4931	661265	1	WT	Control
4932	653396	1	WT	Control
4933	1160773	1	WT	Control
4934	657102	0	WT	Control
4935	1317308	0	WT	Control
4936	755792	0	WT	Control
4937	628153	0	WT	Control
4938	779223	0	WT	Control
4939	1310403	20	WT	Control
4940	1314365	0	WT	Control
4941	647162	0	WT	Control
4942	1001001	1	WT	Control
4943	1076872	4	WT	Control
4944	656745	0	WT	Control
4945	630817	0	WT	Control
4946	666105	0	WT	Control
4947	648580	0	WT	Control
4948	1311767	8	WT	Control
4949	661593	0	WT	Control
4950	646605	0	WT	Control
4951	1057521	0	WT	Control
4952	620282	1	WT	Control
4953	659947	2	WT	Control
4954	745044	0	WT	Control
4955	1270309	0	WT	Control
4956	1309281	1	WT	Control
4957	668217	0	WT	Control
4958	604684	1	WT	Control
4959	700355	0	WT	Control
4960	591590	0	WT	Control
4961	793767	0	WT	Control
4962	617545	0	WT	Control
4963	615372	0	WT	Control
4964	640356	0	WT	Control
4965	1279310	0	WT	Control
4966	1316552	1	WT	Control
4967	647940	0	WT	Control
4968	603021	2	WT	Control
4969	612343	0	WT	Control
4970	601981	0	WT	Control
4971	584846	0	WT	Control
4973	574977	0	WT	Control
4974	1296757	0	WT	Control
4977	894222	0	WT	Control
4978	687990	3	WT	Control
4979	803137	0	WT	Control
4983	1067328	0	WT	Control
4984	1053504	0	WT	Control
4985	1039251	0	WT	Control
4986	591116	2	WT	Control
4988	623726	5	WT	Control
4989	761756	0	WT	Control
4990	1.29195e+06	0	WT	Control
4991	883604	1	WT	Control
4994	759566	0	WT	Control
4995	678745	0	WT	Control
4996	486873	0	WT	Control
4998	1332863	1	WT	Control
4999	614206	0	WT	Control
5000	516956	0	WT	Control
5001	577714	0	WT	Control
5002	577809	1	WT	Control
5003	634005	0	WT	Control
5004	616599	0	WT	Control
5005	596907	0	WT	Control
5006	1091159	1	WT	Control
5007	586529	1	WT	Control
5008	505272	2	WT	Control
5009	527397	4	WT	Control
5010	1.25229e+06	8	WT	Control
5011	1268893	6	WT	Control
5012	585309	6	WT	Control
5013	510005	6	WT	Control
5015	573778	3	WT	Control
5016	645637	0	WT	Control
5017	625134	1	WT	Control
5018	1259406	21	WT	Control
5019	625009	4	WT	Control
5020	945264	17	WT	Control
5021	596539	3	WT	Control
5022	649287	0	WT	Control
5023	1194573	14	WT	Control
5024	1.33379e+06	12	WT	Control
5025	1260904	16	WT	Control
5027	979291	2	WT	Control
5028	525246	4	WT	Control
5029	638564	0	WT	Control
5030	571819	7	WT	Control
5031	795679	17	WT	Control
5032	1263222	11	WT	Control
5033	634522	2	WT	Control
5034	597769	1	WT	Control
5035	1309172	1	WT	Control
5036	802357	17	WT	Control
5037	931546	9	WT	Control
5038	605465	1	WT	Control
5039	1.02147e+06	10	WT	Control
5040	568382	1	WT	Control
5041	711655	9	WT	Control
5042	957249	16	WT	Control
5043	1323159	12	WT	Control
5044	1259635	42	WT	Control
5046	843852	23	WT	Control
5047	1157681	11	WT	Control
5048	549808	0	WT	Control
5049	700719	1	WT	Control
5050	1329884	3	WT	Control
5051	628224	2	WT	Control
5052	641291	0	WT	Control
5053	674935	8	WT	Control
5054	1.30236e+06	17	WT	Control
5055	661898	1	WT	Control
5056	1024812	5	WT	Control
5058	601004	4	WT	Control
5059	604554	4	WT	Control
5060	662905	2	WT	Control
5061	738923	17	WT	Control
5062	1294440	21	WT	Control
5064	776386	15	WT	Control
5065	961472	12	WT	Control
5066	1334882	8	WT	Control
5067	656620	3	WT	Control
5069	626810	2	WT	Control
5070	1325668	6	WT	Control
5071	1320519	15	WT	Control
5072	1306251	11	WT	Control
5073	1297340	65	WT	Control
5074	649768	3	WT	Control
5075	657176	5	WT	Control
5076	664852	3	WT	Control
5077	1272033	2	WT	Control
5078	643484	2	WT	Control
5079	982994	12	WT	Control
5080	764622	4	WT	Control
5081	1360957	31	WT	Control
5082	624093	2	WT	Control
5083	1125827	4	WT	Control
5084	630712	4	WT	Control
5085	651941	5	WT	Control
5086	654277	5	WT	Control
5087	626367	2	WT	Control
5088	1351464	23	WT	Control
5089	632945	8	WT	Control
5090	636573	3	WT	Control
5091	1370152	8	WT	Control
5092	1252393	0	WT	Control
5093	696477	7	WT	Control
5094	642402	4	WT	Control
5095	943728	4	WT	Control
5096	1228794	12	WT	Control
5097	659303	2	WT	Control
5098	631771	0	WT	Control
5099	902501	2	WT	Control
5100	613782	0	WT	Control
5101	640107	0	WT	Control
5102	1312606	12	WT	Control
5103	1207682	16	WT	Control
5104	1347087	11	WT	Control
5105	1082961	21	WT	Control
5106	738734	7	WT	Control
5107	1016525	10	WT	Control
5108	668069	1	WT	Control
5110	1336895	4	WT	Control
5111	1339501	8	WT	Control
5112	645864	0	WT	Control
5113	663011	0	WT	Control
5114	657094	4	WT	Control
5115	641165	5	WT	Control
5117	660332	1	WT	Control
5118	910137	6	WT	Control
5119	891236	15	WT	Control
5120	1370680	5	WT	Control
5121	752938	10	WT	Control
5122	1375510	5	WT	Control
5123	795511	4	WT	Control
5124	1409434	5	WT	Control
5125	644052	4	WT	Control
5126	1279055	8	WT	Control
5127	643659	2	WT	Control
5128	1306341	5	WT	Control
5129	1084888	0	WT	Control
5130	655055	0	WT	Control
5131	1199914	1	WT	Control
5132	654522	1	WT	Control
5133	645734	2	WT	Control
5134	1364677	4	WT	Control
5135	691538	0	WT	Control
5136	637438	0	WT	Control
5137	657407	0	WT	Control
5138	1249932	6	WT	Control
5139	665675	1	WT	Control
5140	1359419	6	WT	Control
5141	1423796	6	WT	Control
5142	1374864	2	WT	Control
5143	684093	3	WT	Control
5144	732894	1	WT	Control
5145	701576	3	WT	Control
5146	1383509	4	WT	Control
5147	1058266	4	WT	Control
5148	648727	0	WT	Control
5149	1354386	7	WT	Control
5150	831485	1	WT	Control
5151	1342555	25	WT	Control
5152	1434356	4	WT	Control
5154	1341195	21	WT	Control
5155	682499	0	WT	Control
5156	666494	1	WT	Control
5157	644597	0	WT	Control
5158	1325875	2	WT	Control
5159	1213088	1	WT	Control
5160	1345253	5	WT	Control
5161	1359044	3	WT	Control
5162	683825	0	WT	Control
5163	1371546	27	WT	Control
5164	884177	0	WT	Control
5165	629519	0	WT	Control
5166	674828	1	WT	Control
5167	1260001	3	WT	Control
5168	1363721	0	WT	Control
5169	654764	0	WT	Control
5170	696712	1	WT	Control
5171	1353303	3	WT	Control
5172	669099	3	WT	Control
5173	706012	1	WT	Control
5175	1211374	0	WT	Control
5176	1320646	5	WT	Control
5179	1427737	12	WT	Control
5181	1278326	1	WT	Control
5182	1264699	1	WT	Control
5183	652505	2	WT	Control
5184	1.33304e+06	0	WT	Control
5185	1350955	9	WT	Control
5186	644430	2	WT	Control
5187	642722	5	WT	Control
5188	1162703	0	WT	Control
5189	1345045	1	WT	Control
5190	629004	3	WT	Control
5191	1333650	0	WT	Control
5192	665474	0	WT	Control
5193	759905	0	WT	Control
5194	1162082	0	WT	Control
5196	657871	1	WT	Control
5197	709740	0	WT	Control
5198	632750	0	WT	Control
5199	665904	0	WT	Control
5200	1.28319e+06	0	WT	Control
5201	1303328	0	WT	Control
5202	1328330	0	WT	Control
5203	1297716	1	WT	Control
5204	1.26393e+06	1	WT	Control
5205	767573	1	WT	Control
5206	649549	1	WT	Control
5207	708272	0	WT	Control
5208	638823	1	WT	Control
5209	1080075	5	WT	Control
5210	578892	0	WT	Control
5211	1202333	0	WT	Control
5212	634258	0	WT	Control
5213	961659	0	WT	Control
5214	778977	1	WT	Control
5215	516953	0	WT	Control
5216	1066465	0	WT	Control
5217	602320	0	WT	Control
5218	666105	0	WT	Control
5219	642941	0	WT	Control
5222	652942	0	WT	Control
5223	665976	0	WT	Control
5225	586467	0	WT	Control
5226	634433	0	WT	Control
5227	1092244	0	WT	Control
5228	648837	0	WT	Control
5229	1299132	0	WT	Control
5230	608981	0	WT	Control
5231	630591	0	WT	Control
5232	639678	0	WT	Control
5233	619258	0	WT	Control
5235	594836	0	WT	Control
5236	656955	0	WT	Control
5237	723253	0	WT	Control
5238	624183	0	WT	Control
5239	1120250	0	WT	Control
5240	717758	0	WT	Control
5241	622799	0	WT	Control
5242	993543	1	WT	Control
5243	655742	1	WT	Control
5244	617927	0	WT	Control
5245	1327945	0	WT	Control
5246	645648	0	WT	Control
5247	1368569	10	WT	Control
5248	637249	1	WT	Control
5249	1279036	1	WT	Control
5250	546673	0	WT	Control
5252	1245735	0	WT	Control
5253	1123778	0	WT	Control
5254	623476	0	WT	Control
5255	599335	0	WT	Control
5256	897605	0	WT	Control
5257	597656	0	WT	Control
5258	1279669	0	WT	Control
5259	598677	0	WT	Control
5260	1257489	0	WT	Control
5261	1366676	6	WT	Control
5262	1082441	1	WT	Control
5263	636497	0	WT	Control
5264	1126033	0	WT	Control
5266	484182	2	WT	Control
5267	609939	3	WT	Control
5268	1229211	13	WT	Control
5269	1139432	12	WT	Control
5270	544404	10	WT	Control
5271	615015	0	WT	Control
5273	770772	5	WT	Control
5274	1.04548e+06	1	WT	Control
5275	633482	0	WT	Control
5276	863623	9	WT	Control
5277	575178	3	WT	Control
5279	643970	3	WT	Control
5280	648384	6	WT	Control
5281	1060957	2	WT	Control
5282	1288329	5	WT	Control
5283	747248	11	WT	Control
5284	636801	5	WT	Control
5285	623498	2	WT	Control
5286	636508	4	WT	Control
5287	510729	2	WT	Control
5288	760898	15	WT	Control
5289	557732	0	WT	Control
5290	1292634	8	WT	Control
5291	691886	2	WT	Control
5292	670663	3	WT	Control
5293	1315923	1	WT	Control
5294	630330	2	WT	Control
5295	626668	2	WT	Control
5296	882814	6	WT	Control
5297	503954	0	WT	Control
5298	1258457	11	WT	Control
5299	1325567	8	WT	Control
5300	1304593	6	WT	Control
5301	627957	3	WT	Control
5302	631019	0	WT	Control
5303	652732	5	WT	Control
5305	1286099	10	WT	Control
5307	629632	0	WT	Control
5308	585222	0	WT	Control
5309	1270844	7	WT	Control
5310	569894	1	WT	Control
5311	1150104	2	WT	Control
5313	653386	5	WT	Control
5314	628486	0	WT	Control
5315	1281380	4	WT	Control
5316	589536	0	WT	Control
5317	645706	3	WT	Control
5319	1018251	6	WT	Control
5320	1316460	8	WT	Control
5321	626109	1	WT	Control
5322	896654	1	WT	Control
5323	1299909	4	WT	Control
5324	584880	0	WT	Control
5325	812967	3	WT	Control
5326	1083061	8	WT	Control
5327	1318177	16	WT	Control
5328	1116983	8	WT	Control
5329	636583	2	WT	Control
5330	735706	4	WT	Control
5331	662385	1	WT	Control
5332	1319720	2	WT	Control
5333	632834	1	WT	Control
5334	644689	0	WT	Control
5335	1333995	11	WT	Control
5336	1253619	6	WT	Control
5337	631770	1	WT	Control
5338	769797	3	WT	Control
5339	1292059	3	WT	Control
5340	1300280	3	WT	Control
5341	1211522	13	WT	Control
5342	1303751	22	WT	Control
5343	672468	0	WT	Control
5344	628123	2	WT	Control
5345	683288	2	WT	Control
5346	1312693	2	WT	Control
5347	1300948	12	WT	Control
5348	1293982	5	WT	Control
5349	681143	2	WT	Control
5350	652227	2	WT	Control
5351	1239071	11	WT	Control
5352	642824	1	WT	Control
5353	611363	1	WT	Control
5354	621006	0	WT	Control
5355	612054	3	WT	Control
5356	700760	4	WT	Control
5357	935294	6	WT	Control
5358	744038	4	WT	Control
5359	775157	0	WT	Control
5360	621786	0	WT	Control
5361	759510	0	WT	Control
5362	1174153	6	WT	Control
5363	1399740	21	WT	Control
5364	1014855	11	WT	Control
5365	696973	0	WT	Control
5366	1134142	12	WT	Control
5367	675489	2	WT	Control
5368	676290	1	WT	Control
5369	750716	2	WT	Control
5370	576703	1	WT	Control
5371	697130	0	WT	Control
5372	654181	2	WT	Control
5373	663004	0	WT	Control
5374	1315290	0	WT	Control
5375	1069767	1	WT	Control
5376	657237	0	WT	Control
5377	662987	0	WT	Control
5378	1363597	5	WT	Control
5379	648094	0	WT	Control
5380	660181	0	WT	Control
5382	941915	0	WT	Control
5383	709854	0	WT	Control
5386	1263817	5	WT	Control
5387	850712	0	WT	Control
5388	1295523	32	WT	Control
5389	970004	3	WT	Control
5390	1277741	1	WT	Control
5391	1273347	1	WT	Control
5392	845955	1	WT	Control
5393	676946	0	WT	Control
[truncated: 36,377 more rows]

## Sheet: E9e
Object ID	Total Intensity DAPI	53BP1 foci counts per nucleus	GFP-RPA2 cell line	Treatment
13747	635017	0	WT	Control
13748	637946	0	WT	Control
13749	653679	9	WT	Control
13750	1193754	5	WT	Control
13751	863928	8	WT	Control
13752	1276398	4	WT	Control
13754	1270019	6	WT	Control
13755	910689	10	WT	Control
13756	1003237	1	WT	Control
13757	615060	6	WT	Control
13758	637648	4	WT	Control
13759	703616	3	WT	Control
13761	962132	9	WT	Control
13762	591554	3	WT	Control
13766	570412	2	WT	Control
13767	616277	4	WT	Control
13768	683122	0	WT	Control
13769	564793	7	WT	Control
13770	1199860	3	WT	Control
13771	610627	6	WT	Control
13772	959526	5	WT	Control
13773	1109463	8	WT	Control
13774	1000524	9	WT	Control
13775	636730	3	WT	Control
13776	1186487	8	WT	Control
13777	694648	1	WT	Control
13778	1.00679e+06	7	WT	Control
13779	1332815	7	WT	Control
13781	1211023	5	WT	Control
13782	1273694	2	WT	Control
13783	608345	0	WT	Control
13785	993845	11	WT	Control
13786	629384	1	WT	Control
13787	1246677	2	WT	Control
13788	1.00328e+06	11	WT	Control
13789	869196	6	WT	Control
13791	633923	1	WT	Control
13792	648929	1	WT	Control
13793	899390	1	WT	Control
13794	1220945	16	WT	Control
13795	1136523	9	WT	Control
13796	1203479	6	WT	Control
13798	580252	1	WT	Control
13799	1308463	3	WT	Control
13800	609561	3	WT	Control
13801	601953	7	WT	Control
13802	588606	1	WT	Control
13803	1091278	1	WT	Control
13804	615180	2	WT	Control
13806	593646	6	WT	Control
13808	608572	5	WT	Control
13810	650496	3	WT	Control
13811	567392	2	WT	Control
13813	601294	2	WT	Control
13814	1255598	9	WT	Control
13815	549486	2	WT	Control
13816	1154938	2	WT	Control
13817	1236884	10	WT	Control
13818	615628	2	WT	Control
13819	685464	2	WT	Control
13822	640086	1	WT	Control
13823	1177639	1	WT	Control
13825	619625	1	WT	Control
13826	814798	2	WT	Control
13827	1308951	0	WT	Control
13828	722465	2	WT	Control
13829	641558	1	WT	Control
13830	592361	1	WT	Control
13831	697799	1	WT	Control
13832	616193	4	WT	Control
13833	669566	1	WT	Control
13834	738055	4	WT	Control
13835	681658	6	WT	Control
13838	605824	4	WT	Control
13839	1218721	3	WT	Control
13841	589287	2	WT	Control
13842	1249836	11	WT	Control
13843	1440421	3	WT	Control
13844	619654	4	WT	Control
13846	1370848	6	WT	Control
13847	628580	2	WT	Control
13848	604700	4	WT	Control
13849	598657	6	WT	Control
13850	1268988	1	WT	Control
13851	607839	7	WT	Control
13852	424043	1	WT	Control
13853	1131284	0	WT	Control
13854	633299	5	WT	Control
13855	1203283	1	WT	Control
13856	608704	4	WT	Control
13857	564681	3	WT	Control
13858	586752	6	WT	Control
13859	698898	1	WT	Control
13860	569468	6	WT	Control
13861	608981	3	WT	Control
13862	444047	2	WT	Control
13863	574386	3	WT	Control
13864	628096	3	WT	Control
13865	706848	3	WT	Control
13866	550335	0	WT	Control
13867	570884	3	WT	Control
13869	615302	4	WT	Control
13870	642275	3	WT	Control
13871	679027	2	WT	Control
13872	553844	1	WT	Control
13873	547380	2	WT	Control
13874	617471	4	WT	Control
13875	526539	7	WT	Control
13876	663490	4	WT	Control
13877	651282	1	WT	Control
13878	466717	1	WT	Control
13879	491145	2	WT	Control
13880	552541	6	WT	Control
13881	521510	6	WT	Control
13883	912487	5	WT	Control
13884	443001	4	WT	Control
13885	1148572	19	WT	Control
13886	552436	3	WT	Control
13887	544907	3	WT	Control
13888	681546	2	WT	Control
13889	1166657	4	WT	Control
13890	559071	4	WT	Control
13891	537878	3	WT	Control
13892	563974	7	WT	Control
13893	551688	3	WT	Control
13895	560992	3	WT	Control
13898	576309	2	WT	Control
13899	1223631	5	WT	Control
13900	568823	5	WT	Control
13901	581931	4	WT	Control
13902	501355	0	WT	Control
13904	563953	2	WT	Control
13906	576109	5	WT	Control
13907	814517	10	WT	Control
13908	542754	1	WT	Control
13910	579300	5	WT	Control
13911	1202105	3	WT	Control
13912	533827	1	WT	Control
13913	1198684	6	WT	Control
13914	568715	4	WT	Control
13915	598222	1	WT	Control
13916	1208755	1	WT	Control
13917	1243759	8	WT	Control
13918	865433	0	WT	Control
13921	1215814	5	WT	Control
13923	627251	5	WT	Control
13924	662181	2	WT	Control
13925	581682	4	WT	Control
13926	814912	1	WT	Control
13927	627129	3	WT	Control
13928	882795	4	WT	Control
13929	478918	1	WT	Control
13930	756645	5	WT	Control
13931	466754	2	WT	Control
13932	851137	2	WT	Control
13933	807843	6	WT	Control
13934	586839	5	WT	Control
13935	1157696	8	WT	Control
13936	1013887	1	WT	Control
13937	598190	5	WT	Control
13938	658630	3	WT	Control
13939	583933	1	WT	Control
13940	842686	9	WT	Control
13941	576494	7	WT	Control
13942	647541	3	WT	Control
13943	596030	4	WT	Control
13944	611818	6	WT	Control
13945	598510	4	WT	Control
13946	599907	3	WT	Control
13947	629184	2	WT	Control
13948	652336	8	WT	Control
13949	841848	1	WT	Control
13950	942894	1	WT	Control
13951	779181	6	WT	Control
13952	632167	8	WT	Control
13953	626634	2	WT	Control
13954	1259773	5	WT	Control
13955	753675	4	WT	Control
13956	764401	7	WT	Control
13957	597142	2	WT	Control
13958	1039801	4	WT	Control
13959	900851	2	WT	Control
13960	997118	6	WT	Control
13961	620963	2	WT	Control
13962	1235069	3	WT	Control
13963	597581	1	WT	Control
13964	609435	4	WT	Control
13965	585565	10	WT	Control
13966	774573	4	WT	Control
13967	603581	4	WT	Control
13968	632616	0	WT	Control
13969	640803	7	WT	Control
13970	579287	5	WT	Control
13971	827519	3	WT	Control
13972	1.37279e+06	4	WT	Control
13973	596758	5	WT	Control
13974	663353	4	WT	Control
13975	615799	5	WT	Control
13976	1289088	7	WT	Control
13977	1205048	1	WT	Control
13978	576952	1	WT	Control
13979	752239	2	WT	Control
13980	741587	3	WT	Control
13982	1055271	2	WT	Control
13983	616315	4	WT	Control
13984	611178	3	WT	Control
13985	650310	3	WT	Control
13986	1268072	5	WT	Control
13987	609171	4	WT	Control
13988	636370	2	WT	Control
13989	597964	8	WT	Control
13990	654737	2	WT	Control
13991	1281395	15	WT	Control
13993	603705	4	WT	Control
13994	802715	2	WT	Control
13995	1365578	2	WT	Control
13996	679767	3	WT	Control
13997	604291	5	WT	Control
13998	597591	7	WT	Control
13999	1302337	3	WT	Control
14000	592429	5	WT	Control
14001	1258088	4	WT	Control
14002	1262921	4	WT	Control
14003	687041	2	WT	Control
14004	607016	2	WT	Control
14005	807758	0	WT	Control
14006	601359	1	WT	Control
14008	459510	4	WT	Control
14009	585350	4	WT	Control
14010	1262992	6	WT	Control
14012	968642	3	WT	Control
14013	605273	3	WT	Control
14014	1095617	2	WT	Control
14015	1089917	2	WT	Control
14016	621206	2	WT	Control
14018	1268673	4	WT	Control
14022	912374	5	WT	Control
14023	527603	1	WT	Control
14024	715520	1	WT	Control
14026	955538	1	WT	Control
14027	1237803	3	WT	Control
14028	606269	2	WT	Control
14030	901523	5	WT	Control
14031	562390	7	WT	Control
14032	495844	0	WT	Control
14033	608047	4	WT	Control
14034	1284898	4	WT	Control
14035	828984	3	WT	Control
14036	760880	0	WT	Control
14037	545129	7	WT	Control
14038	737792	1	WT	Control
14039	595923	3	WT	Control
14041	460562	7	WT	Control
14042	638140	2	WT	Control
14043	1215233	8	WT	Control
14044	1208749	2	WT	Control
14045	583051	2	WT	Control
14046	472993	1	WT	Control
14047	455907	1	WT	Control
14048	1158006	5	WT	Control
14051	447754	6	WT	Control
14052	1307111	0	WT	Control
14054	541923	5	WT	Control
14055	622102	5	WT	Control
14056	928638	5	WT	Control
14059	525147	3	WT	Control
14061	563446	4	WT	Control
14062	517621	0	WT	Control
14067	572653	3	WT	Control
14069	583238	3	WT	Control
14071	650742	8	WT	Control
14072	794271	3	WT	Control
14073	600279	1	WT	Control
14074	569921	1	WT	Control
14075	1035668	1	WT	Control
14076	562363	6	WT	Control
14077	591171	5	WT	Control
14078	575969	7	WT	Control
14079	608458	1	WT	Control
14080	588339	3	WT	Control
14081	638025	4	WT	Control
14082	532682	3	WT	Control
14083	850107	3	WT	Control
14084	533911	1	WT	Control
14085	1200444	3	WT	Control
14086	1.03588e+06	2	WT	Control
14087	583645	4	WT	Control
14088	829508	2	WT	Control
14089	601924	0	WT	Control
14092	831124	7	WT	Control
14093	594346	1	WT	Control
14094	627112	8	WT	Control
14095	608242	4	WT	Control
14096	616968	4	WT	Control
14097	541036	2	WT	Control
14099	618916	0	WT	Control
14100	1085223	11	WT	Control
14101	573478	5	WT	Control
14102	525306	2	WT	Control
14105	586843	3	WT	Control
14106	588946	2	WT	Control
14107	620550	8	WT	Control
14108	595841	1	WT	Control
14109	566680	5	WT	Control
14110	592127	6	WT	Control
14111	596778	3	WT	Control
14112	1093647	10	WT	Control
14113	1205483	8	WT	Control
14115	1190434	5	WT	Control
14116	602575	4	WT	Control
14117	845412	2	WT	Control
14118	670901	4	WT	Control
14119	555094	4	WT	Control
14120	557031	2	WT	Control
14122	600805	3	WT	Control
14124	1075556	6	WT	Control
14125	1227573	9	WT	Control
14127	1167544	1	WT	Control
14129	650670	1	WT	Control
14130	1.3507e+06	0	WT	Control
14131	982248	9	WT	Control
14132	1254188	6	WT	Control
14133	1124108	1	WT	Control
14136	608016	4	WT	Control
14137	657304	2	WT	Control
14138	1189454	0	WT	Control
14139	1131908	1	WT	Control
14140	1.03882e+06	1	WT	Control
14142	627869	2	WT	Control
14144	715539	1	WT	Control
14145	849055	2	WT	Control
14146	724997	7	WT	Control
14147	568211	3	WT	Control
14148	661396	4	WT	Control
14149	1292528	6	WT	Control
14150	618992	6	WT	Control
14151	620972	1	WT	Control
14152	458154	1	WT	Control
14153	1182927	1	WT	Control
14154	1097980	11	WT	Control
14155	679054	2	WT	Control
14156	1236472	3	WT	Control
14157	629623	4	WT	Control
14159	603197	6	WT	Control
14160	579067	2	WT	Control
14161	664506	1	WT	Control
14162	1110725	5	WT	Control
14163	621350	4	WT	Control
14164	603341	5	WT	Control
14165	603648	4	WT	Control
14166	1219797	4	WT	Control
14167	586275	1	WT	Control
14168	556667	0	WT	Control
14169	1194913	4	WT	Control
14170	612759	7	WT	Control
14171	670008	6	WT	Control
14172	1.04718e+06	6	WT	Control
14173	1263354	14	WT	Control
14174	604713	5	WT	Control
14175	1156412	11	WT	Control
14176	628124	2	WT	Control
14177	630776	3	WT	Control
14178	970620	3	WT	Control
14179	615531	3	WT	Control
14180	538189	3	WT	Control
14182	536767	1	WT	Control
14183	1355851	4	WT	Control
14184	592001	6	WT	Control
14185	751631	7	WT	Control
14186	580295	2	WT	Control
14188	670151	4	WT	Control
14189	634720	5	WT	Control
14190	638628	10	WT	Control
14191	637362	3	WT	Control
14193	565510	3	WT	Control
14196	585153	3	WT	Control
14197	1291786	4	WT	Control
14198	644012	4	WT	Control
14199	615076	6	WT	Control
14200	990093	3	WT	Control
14201	1262322	11	WT	Control
14202	654780	6	WT	Control
14203	1291224	9	WT	Control
14204	639989	5	WT	Control
14205	615395	2	WT	Control
14206	951699	2	WT	Control
14207	1279880	6	WT	Control
14208	842877	4	WT	Control
14210	588578	2	WT	Control
14212	606813	4	WT	Control
14213	952221	5	WT	Control
14214	585862	1	WT	Control
14215	585478	4	WT	Control
14216	572487	3	WT	Control
14217	1095878	9	WT	Control
14218	570645	2	WT	Control
14219	1227567	9	WT	Control
14220	1276323	9	WT	Control
14221	887194	6	WT	Control
14222	1082000	0	WT	Control
14223	573361	2	WT	Control
14225	757762	4	WT	Control
14226	1297535	6	WT	Control
14227	1220396	9	WT	Control
14228	870120	9	WT	Control
14229	1033344	2	WT	Control
14230	593493	3	WT	Control
14231	588445	3	WT	Control
14232	581107	2	WT	Control
14233	1019030	0	WT	Control
14234	602718	2	WT	Control
14235	1301649	6	WT	Control
14237	623580	3	WT	Control
14238	742950	2	WT	Control
14241	856389	2	WT	Control
14244	761930	1	WT	Control
14245	512067	2	WT	Control
14246	537261	0	WT	Control
14248	895725	1	WT	Control
14250	665987	0	WT	Control
14251	661213	0	WT	Control
14254	562720	5	WT	Control
14255	584437	3	WT	Control
14256	456823	0	WT	Control
14257	1.16755e+06	2	WT	Control
14258	666379	6	WT	Control
14259	569840	4	WT	Control
14260	870213	6	WT	Control
14261	1266681	11	WT	Control
14262	1180250	2	WT	Control
14263	594441	1	WT	Control
14264	1049190	4	WT	Control
14265	901133	4	WT	Control
14267	1177164	3	WT	Control
14268	585277	1	WT	Control
14269	589611	4	WT	Control
14270	706980	3	WT	Control
14271	1128294	1	WT	Control
14272	587756	2	WT	Control
14273	515874	2	WT	Control
14274	1027411	0	WT	Control
14275	521395	3	WT	Control
14276	1225987	4	WT	Control
14277	1066468	5	WT	Control
14278	1097188	5	WT	Control
14280	536530	1	WT	Control
14281	1241074	5	WT	Control
14282	640752	0	WT	Control
14283	840071	2	WT	Control
14284	601238	4	WT	Control
14285	568772	1	WT	Control
14286	603165	3	WT	Control
14287	630409	3	WT	Control
14288	631001	2	WT	Control
14289	604377	0	WT	Control
14290	611738	3	WT	Control
14293	1267384	13	WT	Control
14295	1275402	9	WT	Control
14296	820962	6	WT	Control
14297	543587	2	WT	Control
14298	741634	6	WT	Control
14299	814802	1	WT	Control
14300	791673	2	WT	Control
14301	615194	2	WT	Control
14302	597760	0	WT	Control
14303	821892	8	WT	Control
14304	1045612	6	WT	Control
14305	712433	2	WT	Control
14306	1253067	6	WT	Control
14307	610973	1	WT	Control
14308	955428	1	WT	Control
14309	697693	4	WT	Control
14310	1110689	3	WT	Control
14311	590242	4	WT	Control
14312	868564	4	WT	Control
14313	691945	2	WT	Control
14314	1.01395e+06	3	WT	Control
14315	858148	5	WT	Control
14316	1178348	0	WT	Control
14317	597074	4	WT	Control
14318	563908	2	WT	Control
14319	599324	6	WT	Control
14320	761409	2	WT	Control
14321	580163	3	WT	Control
14322	1257862	12	WT	Control
14324	986590	0	WT	Control
14325	587185	2	WT	Control
14326	562453	0	WT	Control
14327	541945	5	WT	Control
14328	648888	0	WT	Control
14329	836323	1	WT	Control
14330	655957	0	WT	Control
14331	567752	1	WT	Control
14332	1230410	2	WT	Control
14333	543160	2	WT	Control
14334	409805	3	WT	Control
14335	1237685	2	WT	Control
14336	737346	5	WT	Control
14338	643781	3	WT	Control
14339	818062	1	WT	Control
14340	824632	4	WT	Control
14341	602038	3	WT	Control
14342	576014	3	WT	Control
14343	581236	3	WT	Control
14344	806393	3	WT	Control
14345	1.00106e+06	4	WT	Control
14346	577893	5	WT	Control
14347	594497	4	WT	Control
14348	618536	4	WT	Control
14349	993340	3	WT	Control
14350	596980	2	WT	Control
14351	1235907	8	WT	Control
14352	1251228	5	WT	Control
14353	618208	4	WT	Control
14355	614906	0	WT	Control
14356	1276459	0	WT	Control
14357	594705	5	WT	Control
14358	1182900	7	WT	Control
14359	1148763	4	WT	Control
14360	579166	2	WT	Control
14361	615562	0	WT	Control
14362	1056647	7	WT	Control
14363	611884	0	WT	Control
14364	577915	5	WT	Control
14365	1247938	5	WT	Control
14366	596327	2	WT	Control
14368	574700	0	WT	Control
14369	576714	0	WT	Control
14370	607042	5	WT	Control
14371	609873	2	WT	Control
14373	640143	4	WT	Control
14374	614454	1	WT	Control
14375	609734	2	WT	Control
14376	769180	8	WT	Control
14377	610100	6	WT	Control
14378	931176	3	WT	Control
14379	608588	3	WT	Control
14380	1044228	3	WT	Control
14381	731342	3	WT	Control
14382	601629	5	WT	Control
14383	561163	2	WT	Control
14385	778902	1	WT	Control
14386	1269864	6	WT	Control
14387	752561	1	WT	Control
14388	721871	1	WT	Control
14389	1272032	11	WT	Control
14390	742521	2	WT	Control
14391	516951	1	WT	Control
14393	585510	1	WT	Control
14394	604232	1	WT	Control
14395	562203	4	WT	Control
14397	866823	0	WT	Control
14398	1393087	2	WT	Control
14399	859266	6	WT	Control
14400	1192673	3	WT	Control
14402	479450	0	WT	Control
14403	640204	2	WT	Control
14404	569586	3	WT	Control
14405	819052	4	WT	Control
14406	587789	2	WT	Control
14408	1184590	9	WT	Control
14411	598987	0	WT	Control
14414	1212694	4	WT	Control
14415	625954	1	WT	Control
14416	654473	5	WT	Control
14417	1247413	3	WT	Control
14418	1198425	4	WT	Control
14419	1209685	3	WT	Control
14420	1254242	4	WT	Control
14421	849616	4	WT	Control
14422	822277	3	WT	Control
14423	1250453	4	WT	Control
14424	934170	2	WT	Control
14425	1153677	4	WT	Control
14426	867026	5	WT	Control
14427	1060863	5	WT	Control
14428	982590	4	WT	Control
14429	625250	5	WT	Control
14430	1248119	10	WT	Control
14431	713089	3	WT	Control
14432	661413	4	WT	Control
14433	613387	4	WT	Control
14434	590428	4	WT	Control
14435	862896	3	WT	Control
14436	667415	5	WT	Control
14439	602216	2	WT	Control
14440	585837	3	WT	Control
14441	705612	3	WT	Control
14442	600085	3	WT	Control
14443	609370	2	WT	Control
14444	1232774	5	WT	Control
14445	600906	2	WT	Control
14446	1274354	7	WT	Control
14447	625030	2	WT	Control
14448	595621	2	WT	Control
14449	609202	2	WT	Control
14451	586861	1	WT	Control
14452	1176578	3	WT	Control
14453	1245959	4	WT	Control
14454	548037	0	WT	Control
14455	940840	2	WT	Control
14456	1274265	8	WT	Control
14457	1239155	2	WT	Control
14458	606544	0	WT	Control
14459	973846	2	WT	Control
14460	1038327	1	WT	Control
14461	793073	1	WT	Control
14462	1253365	2	WT	Control
14463	588836	0	WT	Control
14466	577877	0	WT	Control
14467	1137332	5	WT	Control
14469	518565	2	WT	Control
14470	1164050	4	WT	Control
14471	1115063	1	WT	Control
14473	911813	2	WT	Control
14474	552806	2	WT	Control
14475	622835	0	WT	Control
14476	1150656	8	WT	Control
14477	547892	2	WT	Control
14478	619083	0	WT	Control
14479	1191781	9	WT	Control
14481	1058577	3	WT	Control
14482	564437	3	WT	Control
14483	1185508	3	WT	Control
14484	565148	3	WT	Control
14485	1208127	10	WT	Control
14486	555927	3	WT	Control
14487	590938	1	WT	Control
14488	1225392	14	WT	Control
14489	572407	3	WT	Control
14490	1143552	6	WT	Control
14491	604335	4	WT	Control
14492	734927	7	WT	Control
14493	1216472	5	WT	Control
14494	563577	3	WT	Control
14495	934338	7	WT	Control
14496	615630	6	WT	Control
14497	640349	8	WT	Control
14498	1168498	5	WT	Control
14499	593127	7	WT	Control
14500	1047892	5	WT	Control
14501	607906	2	WT	Control
14502	608979	6	WT	Control
14503	582146	3	WT	Control
14504	1182434	3	WT	Control
14505	866181	7	WT	Control
14506	584707	2	WT	Control
14507	574832	4	WT	Control
14508	1.02521e+06	7	WT	Control
14509	885780	6	WT	Control
14510	608591	0	WT	Control
14511	604914	4	WT	Control
14513	570777	4	WT	Control
14514	585119	4	WT	Control
14515	614860	4	WT	Control
14517	887120	9	WT	Control
14519	647796	4	WT	Control
14520	599004	6	WT	Control
14521	587570	4	WT	Control
14522	613244	7	WT	Control
14523	685931	5	WT	Control
14524	660240	3	WT	Control
14525	591548	5	WT	Control
14529	609774	9	WT	Control
14530	609096	2	WT	Control
14531	617299	0	WT	Control
14532	744353	3	WT	Control
14533	829445	8	WT	Control
14534	1279472	8	WT	Control
14535	613192	8	WT	Control
14536	1050652	6	WT	Control
14537	618026	1	WT	Control
14538	602049	1	WT	Control
14539	1231917	10	WT	Control
14541	666728	4	WT	Control
14542	669640	0	WT	Control
14543	663269	0	WT	Control
14544	635203	1	WT	Control
14545	899328	6	WT	Control
14546	615656	5	WT	Control
14547	649578	5	WT	Control
14548	599470	3	WT	Control
14549	614888	0	WT	Control
14550	852293	5	WT	Control
14551	616718	4	WT	Control
14552	698054	0	WT	Control
14553	1074639	5	WT	Control
14554	902354	5	WT	Control
14555	699648	0	WT	Control
14556	1195955	9	WT	Control
14557	1275840	8	WT	Control
14558	1255382	6	WT	Control
14559	1178380	9	WT	Control
14560	1302560	7	WT	Control
14561	833572	3	WT	Control
14562	603171	4	WT	Control
14563	603659	3	WT	Control
14564	930188	9	WT	Control
14565	946061	7	WT	Control
14567	1253203	6	WT	Control
14570	734115	4	WT	Control
14571	596247	5	WT	Control
14572	745091	7	WT	Control
14573	632982	0	WT	Control
14575	1140874	12	WT	Control
14577	718692	4	WT	Control
14578	636010	0	WT	Control
14579	590105	4	WT	Control
14580	723587	7	WT	Control
14581	620371	3	WT	Control
14582	622768	3	WT	Control
14583	606246	2	WT	Control
14585	594056	3	WT	Control
14587	691585	0	WT	Control
14588	449448	3	WT	Control
14589	678166	0	WT	Control
14590	607235	1	WT	Control
14591	705161	3	WT	Control
14592	1262591	13	WT	Control
14593	961497	3	WT	Control
14594	919693	2	WT	Control
14595	598403	4	WT	Control
14596	627451	3	WT	Control
14597	1105329	8	WT	Control
14598	523468	3	WT	Control
14599	1040329	5	WT	Control
14600	732123	2	WT	Control
14601	802624	5	WT	Control
14602	750156	8	WT	Control
14603	1246378	8	WT	Control
14604	612847	3	WT	Control
14606	593338	5	WT	Control
14607	1293926	0	WT	Control
14609	676285	6	WT	Control
14610	586490	4	WT	Control
14611	1148198	7	WT	Control
14612	601729	1	WT	Control
14613	587252	5	WT	Control
14614	561390	4	WT	Control
14615	506529	2	WT	Control
14616	576380	2	WT	Control
14617	941860	6	WT	Control
14618	902050	6	WT	Control
14619	589013	7	WT	Control
14620	1181867	4	WT	Control
14621	503114	4	WT	Control
14622	665900	4	WT	Control
14623	1089864	5	WT	Control
14625	956955	3	WT	Control
14627	538886	3	WT	Control
14628	546894	4	WT	Control
14629	571711	1	WT	Control
14630	534652	0	WT	Control
14631	1121100	8	WT	Control
14632	910853	5	WT	Control
14633	764192	3	WT	Control
14634	1079492	3	WT	Control
14635	414398	3	WT	Control
14636	586434	0	WT	Control
14637	582372	5	WT	Control
14639	768987	2	WT	Control
14640	532090	0	WT	Control
14641	972694	5	WT	Control
14642	478408	3	WT	Control
14643	557127	2	WT	Control
14644	608211	3	WT	Control
14645	1150243	9	WT	Control
14646	532953	4	WT	Control
14647	737412	7	WT	Control
14648	1050996	4	WT	Control
14649	735763	5	WT	Control
14650	554202	3	WT	Control
14651	561721	1	WT	Control
14652	541883	0	WT	Control
14653	493409	5	WT	Control
14654	1167363	5	WT	Control
14655	560683	3	WT	Control
14657	1025994	7	WT	Control
14658	555689	4	WT	Control
14659	1152614	6	WT	Control
14660	1106053	7	WT	Control
14661	1130339	6	WT	Control
14662	794312	4	WT	Control
14664	553447	2	WT	Control
14665	717658	5	WT	Control
14666	1186249	6	WT	Control
14667	559940	1	WT	Control
14669	869635	5	WT	Control
14670	606120	6	WT	Control
14671	542924	2	WT	Control
14672	902346	5	WT	Control
14673	1188427	12	WT	Control
14674	589837	3	WT	Control
14675	1166020	5	WT	Control
14676	558898	6	WT	Control
14677	604204	2	WT	Control
14678	1209644	12	WT	Control
14679	563459	3	WT	Control
14680	543369	1	WT	Control
14681	572164	3	WT	Control
14683	660364	3	WT	Control
14684	570021	1	WT	Control
14685	1214778	18	WT	Control
14686	587827	3	WT	Control
14687	1012906	12	WT	Control
14688	630918	5	WT	Control
14690	607530	2	WT	Control
14691	1159553	7	WT	Control
14693	961191	4	WT	Control
14694	612075	2	WT	Control
14696	857085	6	WT	Control
14698	1098336	11	WT	Control
14699	588576	4	WT	Control
14701	613782	1	WT	Control
14702	756000	2	WT	Control
14704	647939	5	WT	Control
14706	592985	5	WT	Control
14707	574948	3	WT	Control
14708	575224	4	WT	Control
14709	1378498	0	WT	Control
14710	1242022	13	WT	Control
14712	617667	6	WT	Control
14713	1182695	6	WT	Control
14714	1241627	14	WT	Control
14715	723881	6	WT	Control
14716	842236	4	WT	Control
14717	633306	6	WT	Control
14718	1215490	8	WT	Control
14719	634688	4	WT	Control
14720	1102601	9	WT	Control
14721	1168503	6	WT	Control
14722	759985	5	WT	Control
14723	934381	12	WT	Control
14724	1222064	9	WT	Control
14725	1199709	5	WT	Control
14726	656882	3	WT	Control
14727	802750	2	WT	Control
14728	725691	3	WT	Control
14729	1208111	9	WT	Control
14730	650579	5	WT	Control
14731	998772	7	WT	Control
14733	1183980	7	WT	Control
14734	976997	7	WT	Control
14735	590918	3	WT	Control
14737	1061922	10	WT	Control
14738	597598	4	WT	Control
14739	852575	5	WT	Control
14740	1135378	9	WT	Control
14741	566583	6	WT	Control
14742	594150	3	WT	Control
14744	771259	8	WT	Control
14745	596025	3	WT	Control
14746	779338	13	WT	Control
14747	573704	7	WT	Control
14748	1213297	4	WT	Control
14749	627063	4	WT	Control
14750	756068	8	WT	Control
14751	1395907	0	WT	Control
14752	539698	4	WT	Control
14753	634613	2	WT	Control
14755	804404	4	WT	Control
14756	985594	4	WT	Control
14757	1197111	4	WT	Control
14758	906094	9	WT	Control
14759	1202353	3	WT	Control
14760	1212971	9	WT	Control
14761	1182314	22	WT	Control
14762	672462	7	WT	Control
14763	899034	12	WT	Control
14764	634743	5	WT	Control
14765	620388	2	WT	Control
14766	585756	2	WT	Control
14767	555078	3	WT	Control
14768	597556	7	WT	Control
14769	590206	4	WT	Control
14770	1107714	4	WT	Control
14771	1061637	6	WT	Control
14772	591252	4	WT	Control
14774	1156226	9	WT	Control
14775	583472	4	WT	Control
14776	587200	3	WT	Control
14777	1.00249e+06	2	WT	Control
14778	1173311	8	WT	Control
14779	590027	3	WT	Control
14780	956590	4	WT	Control
14781	670223	4	WT	Control
14784	850922	5	WT	Control
14785	567745	5	WT	Control
14786	1221163	6	WT	Control
14787	1075874	9	WT	Control
14788	1137204	7	WT	Control
14790	905548	4	WT	Control
14791	577652	5	WT	Control
14792	553432	2	WT	Control
14793	1236233	5	WT	Control
14794	564782	0	WT	Control
14795	558659	5	WT	Control
14796	1250684	5	WT	Control
14797	1.22268e+06	6	WT	Control
14799	589823	4	WT	Control
14800	559287	1	WT	Control
14801	920104	0	WT	Control
14802	964254	6	WT	Control
14803	601115	0	WT	Control
14804	747315	7	WT	Control
14805	1177449	16	WT	Control
14806	1230890	11	WT	Control
14807	1221457	10	WT	Control
14808	1236546	7	WT	Control
14809	1194537	5	WT	Control
14810	1255070	7	WT	Control
14811	639799	2	WT	Control
14812	563810	6	WT	Control
14813	786540	1	WT	Control
14814	1243810	11	WT	Control
14815	547688	7	WT	Control
14816	604095	0	WT	Control
14817	831262	4	WT	Control
14818	613305	4	WT	Control
14819	937918	3	WT	Control
14820	644731	5	WT	Control
14821	954712	1	WT	Control
14822	607071	7	WT	Control
14824	1220986	9	WT	Control
14825	559580	4	WT	Control
14827	537695	0	WT	Control
14829	1139961	4	WT	Control
14831	659635	4	WT	Control
14832	516410	3	WT	Control
14833	502630	5	WT	Control
14835	990181	5	WT	Control
14836	447211	3	WT	Control
14837	520326	4	WT	Control
14838	912193	2	WT	Control
14839	1098597	5	WT	Control
14840	1141194	5	WT	Control
14842	547982	1	WT	Control
14843	572166	3	WT	Control
14846	1155783	7	WT	Control
14847	1276301	0	WT	Control
14848	541934	5	WT	Control
14849	920764	8	WT	Control
14850	1172663	6	WT	Control
14851	678714	3	WT	Control
14852	644342	4	WT	Control
14854	665205	5	WT	Control
14855	575712	3	WT	Control
14856	605410	3	WT	Control
14857	1178733	13	WT	Control
14858	558290	3	WT	Control
14859	994928	6	WT	Control
14861	813388	2	WT	Control
14862	564933	4	WT	Control
14863	720828	2	WT	Control
14864	901371	1	WT	Control
14865	563381	3	WT	Control
14866	1199652	6	WT	Control
14867	564305	5	WT	Control
14868	917520	5	WT	Control
14869	1040067	5	WT	Control
14871	529563	5	WT	Control
14872	1166941	14	WT	Control
14874	564057	5	WT	Control
14876	730909	4	WT	Control
14877	671061	3	WT	Control
14878	554229	6	WT	Control
14879	1212760	7	WT	Control
14880	1203642	9	WT	Control
14881	751757	4	WT	Control
14882	611580	1	WT	Control
14884	1156057	4	WT	Control
14886	593714	1	WT	Control
14887	645583	3	WT	Control
14888	604160	1	WT	Control
14891	595345	2	WT	Control
14892	1056795	7	WT	Control
14893	607428	4	WT	Control
14895	565728	4	WT	Control
14896	584946	7	WT	Control
14898	595243	2	WT	Control
14901	1187241	9	WT	Control
14902	574867	4	WT	Control
14903	551701	3	WT	Control
14904	794503	5	WT	Control
14905	592630	0	WT	Control
14906	439416	2	WT	Control
14907	737936	2	WT	Control
14908	693053	1	WT	Control
14909	595584	1	WT	Control
14912	571897	3	WT	Control
14913	1268046	9	WT	Control
14914	604244	3	WT	Control
14915	1141612	3	WT	Control
14916	604381	2	WT	Control
14917	662439	5	WT	Control
14918	745415	4	WT	Control
14919	554745	4	WT	Control
14921	1230234	3	WT	Control
14922	646100	5	WT	Control
14923	1193054	3	WT	Control
14924	1183658	8	WT	Control
14925	574979	3	WT	Control
14926	726442	4	WT	Control
14927	605146	4	WT	Control
14928	565916	4	WT	Control
14929	1135786	8	WT	Control
14930	1102099	4	WT	Control
14931	618675	2	WT	Control
14932	597482	4	WT	Control
14933	873391	0	WT	Control
14934	611512	3	WT	Control
14936	628423	5	WT	Control
14937	660994	6	WT	Control
14938	973798	6	WT	Control
14939	1184332	13	WT	Control
14940	931838	4	WT	Control
14941	1049513	11	WT	Control
14943	636533	2	WT	Control
14944	617826	1	WT	Control
14945	618909	5	WT	Control
14946	1103553	4	WT	Control
14947	944534	3	WT	Control
14948	558930	5	WT	Control
14949	940467	2	WT	Control
14950	1257167	4	WT	Control
14951	673888	0	WT	Control
14952	670525	0	WT	Control
14953	777213	3	WT	Control
14954	690988	0	WT	Control
14955	1271330	11	WT	Control
14956	885963	3	WT	Control
14957	1265095	6	WT	Control
14958	844601	4	WT	Control
14959	555489	1	WT	Control
14960	864597	3	WT	Control
14961	645262	8	WT	Control
14962	597102	4	WT	Control
14963	598252	4	WT	Control
14964	588928	1	WT	Control
14965	956295	5	WT	Control
14966	778805	3	WT	Control
14967	562040	1	WT	Control
14968	567338	3	WT	Control
14969	688427	1	WT	Control
14970	831451	5	WT	Control
14971	1196804	4	WT	Control
14972	593162	2	WT	Control
14973	1222436	4	WT	Control
14974	1252477	12	WT	Control
14975	641444	6	WT	Control
14976	836061	3	WT	Control
14977	748388	11	WT	Control
14978	555085	1	WT	Control
14979	934370	2	WT	Control
14980	751301	3	WT	Control
14981	615531	4	WT	Control
14982	563710	3	WT	Control
14983	597098	3	WT	Control
14984	1027642	3	WT	Control
14985	569772	5	WT	Control
14986	560375	6	WT	Control
14987	551030	5	WT	Control
14988	584874	5	WT	Control
14989	928647	4	WT	Control
14992	985243	8	WT	Control
14994	542720	2	WT	Control
14995	486354	2	WT	Control
14996	1248201	4	WT	Control
14998	530294	4	WT	Control
15001	587610	4	WT	Control
15002	1175785	6	WT	Control
15003	1211932	2	WT	Control
15005	565272	4	WT	Control
15006	488231	0	WT	Control
15007	1115320	2	WT	Control
15009	542091	4	WT	Control
15010	551896	3	WT	Control
15011	569528	2	WT	Control
15014	600246	5	WT	Control
15015	454215	5	WT	Control
15016	514954	3	WT	Control
15017	573818	3	WT	Control
15019	577805	5	WT	Control
15020	457511	3	WT	Control
15021	530555	9	WT	Control
15023	571529	4	WT	Control
15024	537354	3	WT	Control
15025	560336	6	WT	Control
15026	758256	15	WT	Control
15028	486959	1	WT	Control
15030	464186	6	WT	Control
15032	1148416	13	WT	Control
15033	572010	2	WT	Control
15036	556767	4	WT	Control
15037	944384	8	WT	Control
15038	642999	2	WT	Control
15039	616412	0	WT	Control
15040	544286	6	WT	Control
15042	581151	1	WT	Control
15043	604288	0	WT	Control
15044	506618	6	WT	Control
15045	592107	3	WT	Control
15046	568325	2	WT	Control
15049	580860	4	WT	Control
15050	554598	4	WT	Control
15051	569711	6	WT	Control
15052	585436	4	WT	Control
15053	562016	2	WT	Control
15054	525010	5	WT	Control
15055	600702	8	WT	Control
15056	563237	4	WT	Control
15057	654271	4	WT	Control
15058	959707	9	WT	Control
15061	574936	6	WT	Control
15062	980072	8	WT	Control
15063	696880	7	WT	Control
15064	536127	4	WT	Control
15065	635185	5	WT	Control
15066	589070	8	WT	Control
15067	909733	7	WT	Control
15069	772719	8	WT	Control
15070	587535	7	WT	Control
15071	548896	0	WT	Control
15072	1211758	13	WT	Control
15073	1053770	7	WT	Control
15074	602430	1	WT	Control
15075	1182934	12	WT	Control
15078	538136	7	WT	Control
15079	1194523	11	WT	Control
15080	636808	5	WT	Control
15082	906104	4	WT	Control
15083	1213780	10	WT	Control
15084	577556	6	WT	Control
15085	648939	5	WT	Control
15086	1071197	10	WT	Control
15087	1070382	1	WT	Control
15088	558912	5	WT	Control
15090	1245481	14	WT	Control
15091	602151	3	WT	Control
15093	556753	6	WT	Control
15094	633236	6	WT	Control
15095	551842	4	WT	Control
15096	1239805	7	WT	Control
15097	583585	3	WT	Control
15100	590620	1	WT	Control
15102	1.04561e+06	7	WT	Control
15103	593228	4	WT	Control
15104	891209	7	WT	Control
15105	599066	3	WT	Control
15106	1287414	12	WT	Control
15107	568969	1	WT	Control
15108	605427	2	WT	Control
15109	707700	5	WT	Control
15110	587705	3	WT	Control
15111	903891	6	WT	Control
15112	582756	1	WT	Control
15114	931897	6	WT	Control
15115	589361	1	WT	Control
15116	1068281	8	WT	Control
15117	573429	3	WT	Control
15118	601099	1	WT	Control
15119	1198070	9	WT	Control
15120	573977	2	WT	Control
15121	900952	4	WT	Control
15122	1246294	11	WT	Control
15123	1246541	9	WT	Control
15124	703826	7	WT	Control
15125	583093	4	WT	Control
15126	772621	0	WT	Control
15127	1249657	6	WT	Control
15128	1032914	7	WT	Control
15129	604385	1	WT	Control
15130	999415	9	WT	Control
15131	586832	1	WT	Control
15132	735008	6	WT	Control
15133	814474	7	WT	Control
15134	635873	4	WT	Control
15136	1227100	17	WT	Control
15138	979133	10	WT	Control
15139	1228535	8	WT	Control
15140	1218617	2	WT	Control
15141	909501	5	WT	Control
15142	601074	3	WT	Control
15144	600766	2	WT	Control
15145	728414	9	WT	Control
15147	1241834	7	WT	Control
15148	842417	4	WT	Control
15150	1185150	6	WT	Control
15151	679192	3	WT	Control
15152	581802	4	WT	Control
15154	572911	4	WT	Control
15156	762193	7	WT	Control
15157	623011	4	WT	Control
15158	1255421	4	WT	Control
15159	1.02432e+06	5	WT	Control
15161	616901	1	WT	Control
15162	868378	3	WT	Control
15164	701607	2	WT	Control
15165	871000	5	WT	Control
15167	612848	2	WT	Control
15168	1164962	2	WT	Control
15169	719837	1	WT	Control
15170	621629	0	WT	Control
15171	1195494	9	WT	Control
15173	565818	1	WT	Control
15174	725274	5	WT	Control
15175	582119	5	WT	Control
15176	790594	4	WT	Control
15177	602059	5	WT	Control
15178	1220147	7	WT	Control
15179	678991	0	WT	Control
15181	675769	0	WT	Control
15182	581190	4	WT	Control
15183	1241586	1	WT	Control
15184	1153756	4	WT	Control
15185	619847	5	WT	Control
15186	572695	3	WT	Control
15187	594319	2	WT	Control
15188	1250009	3	WT	Control
15189	662245	3	WT	Control
15190	1268327	6	WT	Control
15191	632139	3	WT	Control
15192	1154306	3	WT	Control
15193	563706	2	WT	Control
15194	878171	0	WT	Control
15195	620979	0	WT	Control
15197	611860	0	WT	Control
15198	595830	2	WT	Control
15199	679314	2	WT	Control
15201	685253	0	WT	Control
15202	541299	3	WT	Control
15203	669392	0	WT	Control
15204	589472	0	WT	Control
15208	909710	4	WT	Control
15209	619233	4	WT	Control
15213	674816	4	WT	Control
15214	1236333	3	WT	Control
15216	579410	6	WT	Control
15217	699838	2	WT	Control
15218	617524	2	WT	Control
15219	597484	1	WT	Control
15220	1.22973e+06	11	WT	Control
15222	645817	4	WT	Control
15223	622090	2	WT	Control
15224	717838	4	WT	Control
15225	576122	3	WT	Control
15226	814505	6	WT	Control
15227	573069	3	WT	Control
15228	592229	3	WT	Control
15229	1101444	2	WT	Control
15230	1071578	1	WT	Control
15235	643787	4	WT	Control
15236	467252	5	WT	Control
15237	737730	1	WT	Control
15238	608939	1	WT	Control
15239	461321	3	WT	Control
15240	575688	1	WT	Control
15241	956265	3	WT	Control
15243	653042	2	WT	Control
15244	1365293	0	WT	Control
15246	412174	0	WT	Control
15247	537069	5	WT	Control
15248	551303	3	WT	Control
15249	541717	5	WT	Control
15250	585303	6	WT	Control
15251	829599	8	WT	Control
15252	562286	4	WT	Control
15253	460143	1	WT	Control
15254	560570	5	WT	Control
15256	525677	6	WT	Control
15257	561939	3	WT	Control
15258	531354	9	WT	Control
15259	441153	3	WT	Control
15260	982811	7	WT	Control
15261	829771	7	WT	Control
15262	585976	1	WT	Control
15264	870382	9	WT	Control
15265	522235	2	WT	Control
15266	649664	6	WT	Control
15267	458967	3	WT	Control
15268	481084	1	WT	Control
15269	743503	4	WT	Control
15270	1189532	5	WT	Control
15271	883313	10	WT	Control
15272	576642	5	WT	Control
15273	522464	2	WT	Control
15274	868342	3	WT	Control
15275	652888	1	WT	Control
15276	668602	3	WT	Control
15277	591170	5	WT	Control
15278	531321	3	WT	Control
15279	575469	4	WT	Control
15280	561508	4	WT	Control
15281	592381	4	WT	Control
15282	679062	3	WT	Control
15283	1184283	7	WT	Control
15284	1200051	13	WT	Control
15285	596519	2	WT	Control
15286	1226573	12	WT	Control
15287	1176447	10	WT	Control
15288	1188500	9	WT	Control
15289	651718	3	WT	Control
15290	645925	4	WT	Control
15291	1242736	11	WT	Control
15292	608094	4	WT	Control
15293	1174288	3	WT	Control
15294	719878	3	WT	Control
15295	733206	4	WT	Control
15296	604524	0	WT	Control
15297	624798	5	WT	Control
15298	1197579	9	WT	Control
15299	677768	6	WT	Control
15300	1181117	4	WT	Control
15301	585397	6	WT	Control
15302	1248185	12	WT	Control
15304	581079	5	WT	Control
15305	586630	7	WT	Control
15306	605388	0	WT	Control
15307	815283	9	WT	Control
15308	818213	2	WT	Control
15309	1205250	19	WT	Control
15310	575108	5	WT	Control
15311	925650	6	WT	Control
15313	573571	4	WT	Control
15315	637675	6	WT	Control
15316	1226622	10	WT	Control
15318	655080	10	WT	Control
15319	1112184	5	WT	Control
15320	573824	9	WT	Control
15321	785348	4	WT	Control
15322	608747	4	WT	Control
15323	712268	7	WT	Control
15324	1183326	6	WT	Control
15325	701267	4	WT	Control
15326	1059423	5	WT	Control
15327	1162778	1	WT	Control
15328	634629	1	WT	Control
15329	598461	8	WT	Control
15330	1.03049e+06	6	WT	Control
15336	1307146	9	WT	Control
15338	1244293	9	WT	Control
15339	605866	3	WT	Control
15340	634566	1	WT	Control
15341	1259308	9	WT	Control
15342	586281	2	WT	Control
15343	599926	1	WT	Control
15344	1195157	7	WT	Control
15346	1246422	11	WT	Control
15347	755338	8	WT	Control
15348	716650	0	WT	Control
15349	610116	4	WT	Control
15350	603383	1	WT	Control
15352	1248816	6	WT	Control
15355	1228211	8	WT	Control
15356	618244	2	WT	Control
15357	1208101	8	WT	Control
15358	576057	2	WT	Control
15359	566029	3	WT	Control
15361	582106	3	WT	Control
15362	903355	2	WT	Control
15363	1033769	3	WT	Control
15364	943924	7	WT	Control
15365	582948	1	WT	Control
15366	1222771	3	WT	Control
15367	863346	7	WT	Control
15368	885141	10	WT	Control
15369	920117	6	WT	Control
15370	675684	4	WT	Control
15371	563030	1	WT	Control
15372	578203	1	WT	Control
15373	571852	3	WT	Control
15374	1225318	2	WT	Control
15375	806227	5	WT	Control
15376	1139141	1	WT	Control
15377	680719	7	WT	Control
15378	929236	4	WT	Control
15380	1092325	4	WT	Control
15382	603592	4	WT	Control
15383	584204	4	WT	Control
15386	973438	3	WT	Control
15387	922762	5	WT	Control
15388	910828	2	WT	Control
15389	842781	3	WT	Control
15390	780458	0	WT	Control
15391	606397	6	WT	Control
15392	582216	7	WT	Control
15393	1126725	7	WT	Control
15394	1198810	9	WT	Control
15396	743474	1	WT	Control
15397	782420	1	WT	Control
15398	766384	2	WT	Control
15399	1213332	1	WT	Control
15400	965004	1	WT	Control
15401	741178	2	WT	Control
15402	1112145	1	WT	Control
15403	1110836	1	WT	Control
15405	800008	3	WT	Control
15407	1314880	7	WT	Control
15408	586168	3	WT	Control
15409	932860	1	WT	Control
15410	955313	0	WT	Control
15411	1193439	5	WT	Control
15412	1148678	0	WT	Control
15413	1142324	0	WT	Control
15414	556290	2	WT	Control
15416	546619	4	WT	Control
15417	553052	1	WT	Control
15418	554954	3	WT	Control
15419	559737	3	WT	Control
15420	556301	1	WT	Control
15422	623786	0	WT	Control
15424	503685	0	WT	Control
15425	921125	0	WT	Control
15428	1015924	0	WT	Control
15432	1202804	1	WT	Control
15433	1244943	5	WT	Control
15434	475123	1	WT	Control
15435	677855	1	WT	Control
15437	409340	3	WT	Control
15438	680571	9	WT	Control
15439	578320	0	WT	Control
15440	1024551	11	WT	Control
15441	818752	5	WT	Control
15442	1.01082e+06	11	WT	Control
15443	1145110	28	WT	Control
15444	538058	9	WT	Control
15445	1207348	12	WT	Control
15446	576713	6	WT	Control
15447	1093831	7	WT	Control
15448	568130	5	WT	Control
15449	559211	8	WT	Control
15450	573162	8	WT	Control
15451	1188316	4	WT	Control
15452	1211784	29	WT	Control
15453	565391	11	WT	Control
15454	586697	8	WT	Control
15455	592621	3	WT	Control
15456	574576	6	WT	Control
15457	601654	7	WT	Control
15458	707579	8	WT	Control
15459	1186364	3	WT	Control
15460	600718	5	WT	Control
15461	1221003	17	WT	Control
15463	601428	6	WT	Control
15464	588206	4	WT	Control
15465	897174	5	WT	Control
15466	606222	7	WT	Control
15467	593642	5	WT	Control
15468	818885	10	WT	Control
15469	1233025	10	WT	Control
15470	1266313	9	WT	Control
15471	893705	4	WT	Control
15472	618957	2	WT	Control
15473	616953	3	WT	Control
15474	1411986	1	WT	Control
15475	597188	5	WT	Control
15476	573950	6	WT	Control
15478	1146758	7	WT	Control
15479	670665	3	WT	Control
15480	1208910	4	WT	Control
15482	1018836	13	WT	Control
15483	945482	8	WT	Control
15484	745921	4	WT	Control
15485	780101	6	WT	Control
15486	993281	8	WT	Control
15487	696555	8	WT	Control
15488	591759	5	WT	Control
15489	602680	4	WT	Control
15490	1153188	13	WT	Control
15491	674524	5	WT	Control
15492	586797	4	WT	Control
15493	872091	6	WT	Control
15494	1251061	5	WT	Control
15495	590572	3	WT	Control
15496	618576	3	WT	Control
15497	571733	3	WT	Control
15498	594299	8	WT	Control
15499	567036	5	WT	Control
15500	621339	4	WT	Control
15501	608577	1	WT	Control
15502	580514	8	WT	Control
15503	1.04066e+06	7	WT	Control
15504	1225464	3	WT	Control
15505	1092151	9	WT	Control
15506	605152	3	WT	Control
15507	600912	2	WT	Control
15508	615177	2	WT	Control
15509	609411	3	WT	Control
15510	606159	3	WT	Control
15511	1121571	7	WT	Control
15513	553008	3	WT	Control
15514	588571	1	WT	Control
15515	593557	4	WT	Control
15516	636111	5	WT	Control
15517	598172	5	WT	Control
15518	635244	5	WT	Control
15520	753099	4	WT	Control
15521	1057475	5	WT	Control
15522	1222408	7	WT	Control
15523	671706	4	WT	Control
15524	1132064	5	WT	Control
15525	818238	7	WT	Control
15526	1302013	11	WT	Control
15527	586690	2	WT	Control
15528	578880	3	WT	Control
15529	801254	4	WT	Control
15530	867110	3	WT	Control
15532	642788	3	WT	Control
15533	588536	1	WT	Control
15534	584892	3	WT	Control
15535	1122026	0	WT	Control
15536	614130	5	WT	Control
15537	1285861	11	WT	Control
15538	1303365	9	WT	Control
15539	1056804	2	WT	Control
15540	677037	6	WT	Control
15541	845863	3	WT	Control
15542	760873	3	WT	Control
15543	819662	0	WT	Control
15544	976401	2	WT	Control
15545	589253	3	WT	Control
15546	632386	1	WT	Control
15547	905925	4	WT	Control
15548	627129	0	WT	Control
15549	573894	1	WT	Control
15550	1263510	3	WT	Control
15551	1287844	4	WT	Control
15552	1280512	5	WT	Control
15553	805566	5	WT	Control
15555	720815	3	WT	Control
15556	1243496	2	WT	Control
15557	1065816	5	WT	Control
15558	633170	3	WT	Control
15559	606132	3	WT	Control
15561	596449	3	WT	Control
15562	1284809	11	WT	Control
15563	1240838	1	WT	Control
15565	1261163	1	WT	Control
15566	668231	3	WT	Control
15567	1207438	0	WT	Control
15568	577684	3	WT	Control
15569	604034	1	WT	Control
15570	1313669	4	WT	Control
15571	657828	3	WT	Control
15572	666348	1	WT	Control
15573	576370	3	WT	Control
15574	742368	2	WT	Control
15575	614875	4	WT	Control
15576	663338	0	WT	Control
15577	583165	2	WT	Control
15578	763009	1	WT	Control
15579	605369	1	WT	Control
15580	656818	2	WT	Control
15581	769254	1	WT	Control
15582	631988	2	WT	Control
15583	714814	3	WT	Control
15584	1.20266e+06	0	WT	Control
15585	545466	3	WT	Control
15586	611911	0	WT	Control
15587	1339393	1	WT	Control
15588	1171813	0	WT	Control
15589	602943	2	WT	Control
15590	1072504	1	WT	Control
15591	594214	1	WT	Control
15592	1244276	0	WT	Control
15593	574967	1	WT	Control
15594	554216	3	WT	Control
15595	559359	1	WT	Control
15596	565168	2	WT	Control
15597	1186509	0	WT	Control
15598	601846	3	WT	Control
15599	613206	1	WT	Control
15600	536151	2	WT	Control
15601	608464	2	WT	Control
15603	615735	2	WT	Control
15604	676583	0	WT	Control
15605	1264716	1	WT	Control
15606	579963	3	WT	Control
15607	614911	0	WT	Control
15608	1222317	0	WT	Control
15609	983147	0	WT	Control
15612	546190	2	WT	Control
15614	682562	2	WT	Control
15616	562255	3	WT	Control
15618	548458	3	WT	Control
15619	432989	2	WT	Control
15620	600278	0	WT	Control
15621	797568	1	WT	Control
15622	530434	1	WT	Control
15625	708393	9	WT	Control
15628	542972	6	WT	Control
15629	604400	4	WT	Control
15630	601538	7	WT	Control
15631	568151	8	WT	Control
15632	1214382	17	WT	Control
15633	698965	5	WT	Control
15634	1139102	9	WT	Control
15635	693354	7	WT	Control
15636	572383	4	WT	Control
15637	543409	4	WT	Control
15638	572641	7	WT	Control
15639	567959	5	WT	Control
15640	1176991	5	WT	Control
15641	602743	5	WT	Control
15642	602881	3	WT	Control
15644	1.20411e+06	7	WT	Control
15646	508051	3	WT	Control
15649	563357	6	WT	Control
15650	583537	3	WT	Control
15651	1132275	11	WT	Control
15652	586256	3	WT	Control
15653	605685	2	WT	Control
15654	613828	2	WT	Control
15655	566516	4	WT	Control
15657	604221	3	WT	Control
15658	598448	2	WT	Control
15659	585159	5	WT	Control
15660	578051	4	WT	Control
15661	1362198	2	WT	Control
15662	1408748	0	WT	Control
15663	1219823	11	WT	Control
15664	995551	8	WT	Control
15665	595050	8	WT	Control
15666	773269	7	WT	Control
15667	1219530	7	WT	Control
15668	623571	1	WT	Control
15669	1233884	8	WT	Control
15670	523652	1	WT	Control
15671	698917	7	WT	Control
15672	604670	1	WT	Control
15673	1264879	10	WT	Control
15674	592867	2	WT	Control
15675	593060	7	WT	Control
15676	582571	6	WT	Control
15677	624953	1	WT	Control
15678	574520	4	WT	Control
15679	1215858	2	WT	Control
15680	607173	5	WT	Control
15681	579230	8	WT	Control
15682	567331	8	WT	Control
15683	599693	1	WT	Control
15685	567392	6	WT	Control
15686	1299629	12	WT	Control
15689	676033	4	WT	Control
15690	816015	7	WT	Control
15691	619232	1	WT	Control
15692	597598	3	WT	Control
15693	607737	6	WT	Control
15694	587901	1	WT	Control
15695	587112	5	WT	Control
15696	597287	0	WT	Control
15697	667675	0	WT	Control
15698	681306	0	WT	Control
15699	941871	9	WT	Control
15700	1228866	10	WT	Control
15702	1303883	19	WT	Control
15703	928554	11	WT	Control
15704	573238	2	WT	Control
15705	1151421	7	WT	Control
15706	795894	7	WT	Control
15707	599290	4	WT	Control
15708	912501	5	WT	Control
15709	1360940	0	WT	Control
15710	1291519	9	WT	Control
15712	1251379	9	WT	Control
15713	1164159	6	WT	Control
15714	1259390	3	WT	Control
15715	638846	1	WT	Control
15716	553241	4	WT	Control
15717	1263401	19	WT	Control
15718	573466	4	WT	Control
15719	563798	1	WT	Control
15720	603035	0	WT	Control
15721	634865	1	WT	Control
15722	613591	2	WT	Control
15723	655329	5	WT	Control
15724	631622	3	WT	Control
15725	762143	6	WT	Control
15727	1234344	3	WT	Control
15728	1376196	0	WT	Control
15730	1258700	7	WT	Control
15731	1252367	4	WT	Control
15732	1239286	4	WT	Control
15733	597944	3	WT	Control
15734	621394	5	WT	Control
15735	617914	3	WT	Control
15737	613631	4	WT	Control
15738	409238	1	WT	Control
15739	613772	6	WT	Control
15740	1117990	3	WT	Control
15741	1283220	17	WT	Control
15742	605553	2	WT	Control
15743	1.27067e+06	6	WT	Control
15744	889241	5	WT	Control
15745	1228062	4	WT	Control
15747	620983	4	WT	Control
15748	609137	3	WT	Control
15751	1309341	9	WT	Control
15752	563134	4	WT	Control
15753	653377	1	WT	Control
15754	1311219	2	WT	Control
15755	566109	3	WT	Control
15756	618855	3	WT	Control
15757	1259415	7	WT	Control
15759	562210	8	WT	Control
15760	606163	0	WT	Control
15761	1230593	5	WT	Control
15763	559581	2	WT	Control
15764	711771	5	WT	Control
15765	502185	1	WT	Control
15766	1307136	6	WT	Control
15767	646869	5	WT	Control
15769	1004818	2	WT	Control
15770	1302726	6	WT	Control
15771	916626	4	WT	Control
15772	601977	1	WT	Control
15773	655124	3	WT	Control
15774	1228658	2	WT	Control
15775	634957	2	WT	Control
15776	583164	4	WT	Control
15777	589459	3	WT	Control
15778	1315884	2	WT	Control
15779	1287113	2	WT	Control
15781	1265757	1	WT	Control
15782	609371	1	WT	Control
15783	618228	1	WT	Control
15784	651115	6	WT	Control
15785	1306208	3	WT	Control
15786	1.0346e+06	3	WT	Control
15787	580239	5	WT	Control
15788	603000	2	WT	Control
15789	828089	3	WT	Control
15790	602527	3	WT	Control
15791	626973	5	WT	Control
15792	1053779	2	WT	Control
15793	1139110	0	WT	Control
15794	622912	2	WT	Control
15795	612399	3	WT	Control
15796	1173197	1	WT	Control
15797	1226966	2	WT	Control
15798	1278839	4	WT	Control
15799	1290742	1	WT	Control
15800	1121752	1	WT	Control
15801	613267	4	WT	Control
15802	643932	1	WT	Control
15803	593545	2	WT	Control
15804	621995	1	WT	Control
15805	1259581	7	WT	Control
15806	1224947	2	WT	Control
15807	622245	1	WT	Control
15808	866922	1	WT	Control
15811	612769	2	WT	Control
15812	1028645	0	WT	Control
15813	612344	2	WT	Control
15814	622460	1	WT	Control
15815	820749	2	WT	Control
15816	1093957	2	WT	Control
15817	577505	2	WT	Control
15818	1139458	0	WT	Control
15820	1238008	2	WT	Control
15822	1260667	1	WT	Control
15823	898475	0	WT	Control
15824	1299927	4	WT	Control
15825	718713	3	WT	Control
15826	580162	3	WT	Control
15827	578140	1	WT	Control
15828	978057	0	WT	Control
15829	783068	0	WT	Control
15830	1294293	1	WT	Control
15831	593355	2	WT	Control
15832	1122086	1	WT	Control
15834	569689	1	WT	Control
15835	1126174	3	WT	Control
15836	861295	1	WT	Control
15837	797987	0	WT	Control
15838	660974	3	WT	Control
15839	1242155	8	WT	Control
15840	617285	2	WT	Control
15841	1173778	5	WT	Control
15842	602370	2	WT	Control
15843	607019	1	WT	Control
15844	632580	3	WT	Control
15846	590330	2	WT	Control
15848	1256776	0	WT	Control
15850	686452	2	WT	Control
15851	587198	0	WT	Control
15852	1168835	0	WT	Control
15853	1200082	0	WT	Control
15856	1222926	1	WT	Control
15860	600250	2	WT	Control
15861	578835	1	WT	Control
15862	609375	0	WT	Control
15864	813505	2	WT	Control
15866	1242609	0	WT	Control
15867	700721	0	WT	Control
15868	997141	0	WT	Control
15869	697440	2	WT	Control
15870	561043	2	WT	Control
15871	551631	4	WT	Control
15873	842401	1	WT	Control
15874	553889	1	WT	Control
15876	596729	0	WT	Control
15879	703481	0	WT	Control
15880	630980	1	WT	Control
15882	1282335	1	WT	Control
15884	1294906	2	WT	Control
15886	1167668	3	WT	Control
15887	526103	4	WT	Control
15888	591970	4	WT	Control
15889	575627	1	WT	Control
15890	589571	3	WT	Control
15892	537582	2	WT	Control
15894	1282542	2	WT	Control
15895	1031598	2	WT	Control
15896	624527	1	WT	Control
15897	572648	2	WT	Control
15898	644951	0	WT	Control
15899	903687	2	WT	Control
15900	566840	1	WT	Control
15901	973303	2	WT	Control
15902	935427	1	WT	Control
15904	935368	2	WT	Control
15905	537974	2	WT	Control
15906	557533	0	WT	Control
15907	1203981	7	WT	Control
15908	731004	13	WT	Control
15909	598297	9	WT	Control
15910	599767	1	WT	Control
15911	610518	5	WT	Control
15912	567019	7	WT	Control
15914	616403	5	WT	Control
15915	1147320	6	WT	Control
15916	557575	4	WT	Control
15917	579205	6	WT	Control
15918	629372	0	WT	Control
15920	1331870	2	WT	Control
15922	1028798	12	WT	Control
15923	673507	10	WT	Control
15924	598236	4	WT	Control
15925	790668	4	WT	Control
15926	638879	0	WT	Control
15928	863352	11	WT	Control
15930	593221	8	WT	Control
15931	1199005	8	WT	Control
15932	1.02486e+06	14	WT	Control
15933	1098127	7	WT	Control
15934	630982	8	WT	Control
15935	987511	7	WT	Control
15936	623621	7	WT	Control
15937	907979	7	WT	Control
15938	623238	8	WT	Control
15939	840734	10	WT	Control
15940	636829	0	WT	Control
15941	599382	6	WT	Control
15942	727328	5	WT	Control
15943	867778	8	WT	Control
15944	597164	6	WT	Control
15945	634943	0	WT	Control
15946	590675	6	WT	Control
15947	1235803	9	WT	Control
15948	664492	10	WT	Control
15949	623185	1	WT	Control
15950	971211	9	WT	Control
15951	606689	6	WT	Control
15952	1211080	10	WT	Control
15953	531582	6	WT	Control
15954	639135	6	WT	Control
15955	1259096	10	WT	Control
15957	551062	7	WT	Control
15958	640108	7	WT	Control
15959	1199825	14	WT	Control
15960	593039	5	WT	Control
15961	630426	3	WT	Control
15962	1237776	7	WT	Control
15963	669824	3	WT	Control
15964	612104	3	WT	Control
15965	612780	5	WT	Control
15966	618808	7	WT	Control
15968	780750	8	WT	Control
15969	969173	9	WT	Control
15970	621465	5	WT	Control
15971	613086	4	WT	Control
15972	540826	7	WT	Control
15973	634405	4	WT	Control
15974	598128	8	WT	Control
15975	617034	4	WT	Control
15977	596006	1	WT	Control
15978	1254190	10	WT	Control
15979	603126	4	WT	Control
15980	695681	6	WT	Control
15981	641441	2	WT	Control
15982	612715	9	WT	Control
15983	642739	5	WT	Control
15985	600006	2	WT	Control
15987	1142169	9	WT	Control
15988	590577	5	WT	Control
15990	548945	8	WT	Control
15992	656225	4	WT	Control
15994	641716	2	WT	Control
15995	811581	4	WT	Control
15997	731007	5	WT	Control
15998	682891	0	WT	Control
15999	676428	6	WT	Control
16000	628689	4	WT	Control
16001	618976	3	WT	Control
16002	1136628	4	WT	Control
16003	890203	4	WT	Control
16004	1240787	5	WT	Control
16005	611956	5	WT	Control
16006	663129	2	WT	Control
16007	1141430	11	WT	Control
16008	632437	3	WT	Control
16009	682284	0	WT	Control
16010	731730	6	WT	Control
16011	1203304	3	WT	Control
16012	616426	6	WT	Control
16013	1087914	10	WT	Control
16014	817781	4	WT	Control
16015	1323623	8	WT	Control
16016	783487	3	WT	Control
16017	629381	7	WT	Control
16018	617537	4	WT	Control
16019	637760	2	WT	Control
16020	1321730	11	WT	Control
16021	1281552	4	WT	Control
16022	678376	7	WT	Control
16023	1086755	5	WT	Control
16025	1295047	5	WT	Control
16027	693222	1	WT	Control
16029	619002	5	WT	Control
16030	630893	4	WT	Control
16032	1057275	6	WT	Control
16033	601770	6	WT	Control
16034	1153720	6	WT	Control
16035	628528	5	WT	Control
16036	569366	3	WT	Control
16037	1287496	13	WT	Control
16038	1260001	28	WT	Control
16040	1326392	6	WT	Control
16042	577686	6	WT	Control
16045	639439	3	WT	Control
16046	1208564	4	WT	Control
16047	593949	3	WT	Control
16049	571515	5	WT	Control
16050	599398	4	WT	Control
16051	610079	4	WT	Control
16052	577173	7	WT	Control
16053	635966	9	WT	Control
16054	1075333	4	WT	Control
16055	610628	3	WT	Control
16056	584353	5	WT	Control
16058	615694	4	WT	Control
16059	830746	7	WT	Control
16060	1199507	2	WT	Control
16061	637140	2	WT	Control
16063	640905	2	WT	Control
16066	813746	2	WT	Control
16067	1079078	6	WT	Control
16068	1220593	1	WT	Control
16069	678219	7	WT	Control
16070	579686	1	WT	Control
16072	434693	3	WT	Control
16073	644285	4	WT	Control
16074	1220460	2	WT	Control
16075	1136468	6	WT	Control
16076	591823	7	WT	Control
16077	1058746	6	WT	Control
16078	596619	1	WT	Control
16080	1376382	11	WT	Control
16081	640519	2	WT	Control
16082	1.26932e+06	7	WT	Control
16084	591577	7	WT	Control
16086	587601	2	WT	Control
16092	676528	4	WT	Control
16093	639542	2	WT	Control
16096	819613	4	WT	Control
16097	1359168	6	WT	Control
16098	597091	3	WT	Control
16099	965275	1	WT	Control
16100	583511	4	WT	Control
16105	1310648	5	WT	Control
16106	1362175	8	WT	Control
16107	1335052	6	WT	Control
16109	843481	6	WT	Control
16110	663209	3	WT	Control
16111	847965	4	WT	Control
16113	660617	3	WT	Control
16114	619481	3	WT	Control
16116	678763	4	WT	Control
16117	637150	2	WT	Control
16118	664306	3	WT	Control
16119	991121	5	WT	Control
16120	1315567	3	WT	Control
16121	1183662	3	WT	Control
16122	1215745	2	WT	Control
16123	630984	4	WT	Control
16125	638738	5	WT	Control
16126	1323892	4	WT	Control
16127	651589	2	WT	Control
[truncated: 10,600 more rows]

## Sheet: E9f
Object ID	Total Intensity DAPI SEM	Mean Intensity EdU	GFP-RPA2 cell line	Treatment
3232	626991	6.44673	WT	Control
3233	1328293	8.6612	WT	Control
3234	1387214	17.9726	WT	Control
3235	1313289	58.429	WT	Control
3236	640876	10.1079	WT	Control
3237	1349027	8.23691	WT	Control
3238	1070621	393.385	WT	Control
3239	754330	421.215	WT	Control
3240	1093172	166.015	WT	Control
3241	645139	10.2987	WT	Control
3242	722524	226.057	WT	Control
3243	614201	9.00356	WT	Control
3244	636852	7.46503	WT	Control
3245	977178	259.442	WT	Control
3246	699964	138.095	WT	Control
3247	654198	7.79032	WT	Control
3248	640863	75.5752	WT	Control
3249	994723	461.619	WT	Control
3250	937822	374.292	WT	Control
3251	1293666	134.696	WT	Control
3252	680141	109.632	WT	Control
3253	642823	5.8438	WT	Control
3254	1137737	111.201	WT	Control
3255	882796	291.097	WT	Control
3256	1221442	7.75344	WT	Control
3257	1165203	14.4331	WT	Control
3258	636236	6.39553	WT	Control
3259	608470	4.88771	WT	Control
3260	1303757	7.18358	WT	Control
3261	690378	141.783	WT	Control
3262	916280	540.952	WT	Control
3263	1299932	8.53289	WT	Control
3264	1206039	6.74532	WT	Control
3265	640995	6.45126	WT	Control
3266	655499	4.62925	WT	Control
3267	882240	360.008	WT	Control
3268	585657	4.18285	WT	Control
3269	649533	5.18643	WT	Control
3270	618662	5.32235	WT	Control
3271	962314	398.609	WT	Control
3273	1126970	13.9878	WT	Control
3274	615188	5.4486	WT	Control
3275	1166042	5.76286	WT	Control
3276	646660	9.64005	WT	Control
3277	1322311	9.93006	WT	Control
3278	630640	33.0497	WT	Control
3279	633473	8.92913	WT	Control
3280	1234979	6.72825	WT	Control
3281	572197	56.9641	WT	Control
3282	630375	7.79711	WT	Control
3284	1291259	8.59423	WT	Control
3286	628081	16.7809	WT	Control
3287	1262311	14.73	WT	Control
3288	1247073	12.4104	WT	Control
3289	1114899	7.87619	WT	Control
3291	1223213	6.36518	WT	Control
3292	619451	34.5361	WT	Control
3293	1199111	28.1663	WT	Control
3294	619429	5.67362	WT	Control
3295	1118925	158.628	WT	Control
3296	1013783	163.153	WT	Control
3297	652173	34.266	WT	Control
3298	601248	7.65891	WT	Control
3299	625046	6.541	WT	Control
3300	636510	6.12376	WT	Control
3301	641622	7.46348	WT	Control
3302	563312	110.322	WT	Control
3303	1262972	105.642	WT	Control
3304	593347	6.52538	WT	Control
3305	716226	241.949	WT	Control
3306	642809	7.56154	WT	Control
3307	642980	6.54322	WT	Control
3308	1241009	302.919	WT	Control
3309	631542	7.55244	WT	Control
3310	643952	7.09228	WT	Control
3311	581468	8.69075	WT	Control
3312	614756	6.70109	WT	Control
3313	542475	8.91445	WT	Control
3314	746352	120.844	WT	Control
3315	703691	25.0423	WT	Control
3316	1390035	18.5092	WT	Control
3317	587307	8.41991	WT	Control
3318	781081	512.85	WT	Control
3319	1327012	16.8778	WT	Control
3320	699256	23.0452	WT	Control
3321	654293	7.5744	WT	Control
3322	748034	475.22	WT	Control
3323	646871	7.19498	WT	Control
3324	746305	384.44	WT	Control
3325	647597	7.99608	WT	Control
3326	759616	119.465	WT	Control
3327	651300	8.24811	WT	Control
3328	1251213	172.822	WT	Control
3329	660406	13.8535	WT	Control
3330	693535	311.11	WT	Control
3333	1303882	35.4256	WT	Control
3334	1202084	352.622	WT	Control
3335	647768	10.0903	WT	Control
3336	716701	166.78	WT	Control
3337	731090	6.59552	WT	Control
3338	616026	122.129	WT	Control
3341	639201	16.1442	WT	Control
3342	588672	5.77326	WT	Control
3343	721308	265.619	WT	Control
3344	655358	12.0467	WT	Control
3346	644940	6.63589	WT	Control
3347	653981	31.1243	WT	Control
3348	669545	16.2201	WT	Control
3349	631617	8.29856	WT	Control
3350	698576	212.059	WT	Control
3352	1344693	10.3143	WT	Control
3353	1138753	5.48853	WT	Control
3354	640938	7.93491	WT	Control
3355	679815	72.5848	WT	Control
3356	651363	8.10349	WT	Control
3357	1353502	7.41629	WT	Control
3358	601911	5.83822	WT	Control
3359	1263911	8.37871	WT	Control
3360	734067	239.05	WT	Control
3362	1368510	13.9733	WT	Control
3363	1376977	13.6748	WT	Control
3364	1228395	8.12373	WT	Control
3365	638967	102.049	WT	Control
3366	742677	85.6425	WT	Control
3367	1328600	7.94765	WT	Control
3368	681889	64.598	WT	Control
3369	1332840	10.2676	WT	Control
3370	1393580	10.8569	WT	Control
3371	654218	102.25	WT	Control
3372	652724	52.5704	WT	Control
3373	799495	305.488	WT	Control
3375	742000	218.877	WT	Control
3377	654110	32.7922	WT	Control
3378	845053	294.008	WT	Control
3380	584802	6.88144	WT	Control
3381	743172	189.507	WT	Control
3382	698346	18.6913	WT	Control
3383	649057	6.31167	WT	Control
3384	543949	8.94271	WT	Control
3385	622687	7.33754	WT	Control
3386	690099	238.048	WT	Control
3387	636398	6.57203	WT	Control
3388	680055	194.871	WT	Control
3390	864972	12.5922	WT	Control
3391	1477975	15.848	WT	Control
3392	1355199	6.80908	WT	Control
3393	1302683	8.06067	WT	Control
3394	824212	478.648	WT	Control
3395	623586	6.86111	WT	Control
3396	1271395	7.47475	WT	Control
3397	1.32339e+06	8.64552	WT	Control
3398	616676	63.885	WT	Control
3399	771341	170.345	WT	Control
3400	585979	7.38627	WT	Control
3401	599550	103.98	WT	Control
3404	1246892	18.6047	WT	Control
3405	609955	7.0524	WT	Control
3406	1339483	14.2065	WT	Control
3407	676210	150.812	WT	Control
3408	529202	9.52857	WT	Control
3409	633543	51.5936	WT	Control
3410	1257290	12.6869	WT	Control
3411	645678	201.015	WT	Control
3412	639791	177.365	WT	Control
3413	611531	9.82345	WT	Control
3414	626373	13.3013	WT	Control
3415	808941	172.718	WT	Control
3416	644138	74.2304	WT	Control
3417	634052	8.05966	WT	Control
3418	700585	85.8938	WT	Control
3419	660368	177.697	WT	Control
3420	660778	130.049	WT	Control
3421	628132	8.72586	WT	Control
3423	657689	12.2406	WT	Control
3425	639035	58.3375	WT	Control
3426	1.04083e+06	340.773	WT	Control
3427	650346	9.1798	WT	Control
3428	653959	11.277	WT	Control
3429	1334792	13.416	WT	Control
3430	642027	7.59135	WT	Control
3431	624407	6.861	WT	Control
3432	599057	7.59106	WT	Control
3433	1201057	9.32513	WT	Control
3434	715054	91.5475	WT	Control
3435	1213083	184.348	WT	Control
3437	1410315	10.7574	WT	Control
3439	672408	97.4847	WT	Control
3440	1033490	441.807	WT	Control
3441	1263530	10.1792	WT	Control
3442	1184384	264.969	WT	Control
3443	631687	6.54232	WT	Control
3444	644958	12.0544	WT	Control
3445	808201	265.226	WT	Control
3446	929057	396.579	WT	Control
3447	1109241	283.121	WT	Control
3448	642158	9.08939	WT	Control
3449	606322	8.95625	WT	Control
3450	1025161	596.68	WT	Control
3451	1235868	271.686	WT	Control
3452	756806	366.839	WT	Control
3453	605901	11.5271	WT	Control
3454	646927	14.4327	WT	Control
3455	686498	198.24	WT	Control
3456	634604	7.65679	WT	Control
3457	649611	14.644	WT	Control
3458	1343232	7.5709	WT	Control
3459	1129796	396.883	WT	Control
3460	662711	119.231	WT	Control
3461	1196152	723.08	WT	Control
3462	657167	8.20379	WT	Control
3463	1259564	13.0622	WT	Control
3464	661764	9.59486	WT	Control
3465	651721	8.55511	WT	Control
3466	667547	9.06657	WT	Control
3467	1369625	16.0835	WT	Control
3468	663472	11.0548	WT	Control
3469	661855	11.979	WT	Control
3470	1372658	8.30376	WT	Control
3471	1298766	11.4894	WT	Control
3472	705477	107.819	WT	Control
3473	857674	239.311	WT	Control
3475	636573	9.11103	WT	Control
3476	758619	279.112	WT	Control
3477	658606	52.408	WT	Control
3479	1348639	16.0312	WT	Control
3480	666982	20.32	WT	Control
3481	614757	60.722	WT	Control
3482	635412	9.72202	WT	Control
3483	969402	499.702	WT	Control
3484	1347302	13.009	WT	Control
3485	624039	11.1748	WT	Control
3486	1250142	110.86	WT	Control
3487	1302026	71.1896	WT	Control
3488	635559	8.26306	WT	Control
3489	598315	8.45961	WT	Control
3490	692824	10.0365	WT	Control
3491	637929	8.2878	WT	Control
3492	621120	6.58262	WT	Control
3495	677160	5.50439	WT	Control
3496	1262891	7.09268	WT	Control
3497	633626	7.75389	WT	Control
3498	674665	8.03048	WT	Control
3499	673088	7.78516	WT	Control
3500	632332	8.42153	WT	Control
3501	625926	6.4187	WT	Control
3502	694679	114.695	WT	Control
3503	584798	13.449	WT	Control
3504	615880	6.01349	WT	Control
3505	619552	81.6712	WT	Control
3506	611928	8.43153	WT	Control
3508	1266095	11.6302	WT	Control
3509	613394	11.4177	WT	Control
3510	1186544	96.543	WT	Control
3511	778736	295.557	WT	Control
3512	824929	8.32798	WT	Control
3513	529844	10.2528	WT	Control
3514	568734	87.2721	WT	Control
3515	612744	10.5802	WT	Control
3516	690542	329.337	WT	Control
3517	966751	300.332	WT	Control
3518	1158825	218.026	WT	Control
3519	544182	107.815	WT	Control
3520	593427	7.63328	WT	Control
3521	928442	540.027	WT	Control
3522	1204952	8.36157	WT	Control
3523	1452810	132.364	WT	Control
3524	617639	10.1487	WT	Control
3525	789490	202.15	WT	Control
3528	584733	10.7901	WT	Control
3529	1074754	7.89723	WT	Control
3531	1120960	7.96564	WT	Control
3533	1196494	8.81254	WT	Control
3534	709029	232.763	WT	Control
3535	1180486	13.9236	WT	Control
3536	939387	321.961	WT	Control
3537	876544	474.572	WT	Control
3538	1274076	10.2161	WT	Control
3539	988483	410.369	WT	Control
3540	831474	257.623	WT	Control
3541	628836	147.759	WT	Control
3542	1253186	9.06744	WT	Control
3543	1250831	114.433	WT	Control
3544	989575	227.481	WT	Control
3545	530631	8.40257	WT	Control
3546	1259092	13.5553	WT	Control
3547	1.4339e+06	37.6156	WT	Control
3548	652679	10.6372	WT	Control
3549	1200177	9.37782	WT	Control
3550	630143	10.4162	WT	Control
3551	1468406	34.1423	WT	Control
3552	663352	12.6321	WT	Control
3553	650594	8.59263	WT	Control
3554	802078	250.028	WT	Control
3555	648880	11.6952	WT	Control
3556	653847	10.2084	WT	Control
3557	1.04158e+06	300.587	WT	Control
3558	1332424	16.3584	WT	Control
3559	1189643	272.37	WT	Control
3560	1232284	19.035	WT	Control
3561	1255186	12.4954	WT	Control
3562	1322174	23.87	WT	Control
3563	1310136	198.425	WT	Control
3564	623156	12.1686	WT	Control
3565	670850	298.057	WT	Control
3566	642082	110.314	WT	Control
3567	682286	325.095	WT	Control
3568	638601	9.66041	WT	Control
3569	1330089	8.82875	WT	Control
3570	1346168	12.318	WT	Control
3571	842339	342.538	WT	Control
3572	1148858	540.605	WT	Control
3573	655054	53.6218	WT	Control
3574	1320104	14.9715	WT	Control
3575	844182	500.057	WT	Control
3576	1245799	11.657	WT	Control
3577	628689	11.2151	WT	Control
3578	1309946	12.6452	WT	Control
3579	650832	9.08325	WT	Control
3580	635181	126.815	WT	Control
3581	631674	275.888	WT	Control
3582	602587	4.92141	WT	Control
3583	555052	10.2668	WT	Control
3584	583384	9.39106	WT	Control
3585	630937	7.42988	WT	Control
3586	719313	278.976	WT	Control
3587	615678	59.177	WT	Control
3588	646990	9.29695	WT	Control
3589	556487	9.07998	WT	Control
3590	686495	218.435	WT	Control
3591	633457	8.6399	WT	Control
3592	631842	8.87092	WT	Control
3593	1472270	50.3381	WT	Control
3594	643762	26.5663	WT	Control
3595	1299617	43.6117	WT	Control
3596	983405	237.877	WT	Control
3597	630619	7.83078	WT	Control
3598	535181	8.07711	WT	Control
3599	702211	17.5221	WT	Control
3600	568740	7.67892	WT	Control
3601	809929	411.476	WT	Control
3602	632964	9.30453	WT	Control
3603	630838	9.19302	WT	Control
3604	1095910	158.014	WT	Control
3605	579751	8.40691	WT	Control
3607	467579	81.8666	WT	Control
3608	1130322	16.2361	WT	Control
3609	613798	31.978	WT	Control
3610	574178	12.1083	WT	Control
3611	624268	19.9352	WT	Control
3612	639825	17.9704	WT	Control
3613	1266663	12.5057	WT	Control
3614	802024	267.787	WT	Control
3615	1244613	12.3428	WT	Control
3616	604339	10.3334	WT	Control
3617	762005	143.856	WT	Control
3618	567727	9.97562	WT	Control
3619	881379	199.624	WT	Control
3620	1284459	12.4398	WT	Control
3621	622879	30.1334	WT	Control
3622	610976	9.48228	WT	Control
3623	608278	6.42946	WT	Control
3624	724347	219.73	WT	Control
3625	561345	13.2034	WT	Control
3626	730655	119.643	WT	Control
3627	641850	112.177	WT	Control
3628	1368450	13.5642	WT	Control
3629	648824	14.8538	WT	Control
3630	629753	7.17622	WT	Control
3631	730883	61.2118	WT	Control
3632	649398	13.8407	WT	Control
3633	1296703	10.03	WT	Control
3634	656407	10.6864	WT	Control
3635	1238947	209.863	WT	Control
3636	1316194	10.8952	WT	Control
3637	842904	548.886	WT	Control
3638	1327736	122.512	WT	Control
3639	956982	444.964	WT	Control
3640	810436	277.891	WT	Control
3641	615092	9.6471	WT	Control
3642	1085683	582.401	WT	Control
3643	1010330	551.463	WT	Control
3644	768526	322.924	WT	Control
3646	627342	9.56871	WT	Control
3647	666633	10.3915	WT	Control
3649	1319398	12.5049	WT	Control
3650	896609	534.37	WT	Control
3651	1076420	414.288	WT	Control
3652	1083341	575.166	WT	Control
3653	1252685	71.0828	WT	Control
3654	721407	123.518	WT	Control
3655	1.22097e+06	7.9	WT	Control
3656	840878	237.888	WT	Control
3657	1071399	503.638	WT	Control
3658	749917	282.302	WT	Control
3659	1378526	18.4108	WT	Control
3660	1371163	14.9326	WT	Control
3661	1345743	14.7237	WT	Control
3662	1388312	21.1282	WT	Control
3663	590968	9.58823	WT	Control
3664	1.23892e+06	9.52456	WT	Control
3665	1466351	38.706	WT	Control
3666	991338	294.626	WT	Control
3667	886682	409.164	WT	Control
3668	692581	231.636	WT	Control
3669	735569	130.629	WT	Control
3670	1315000	11.0149	WT	Control
3671	631408	8.41555	WT	Control
3672	667704	186.084	WT	Control
3673	570557	117.029	WT	Control
3674	1301619	8.59591	WT	Control
3675	668692	10.0153	WT	Control
3676	1415708	18.0015	WT	Control
3677	1371134	14.6984	WT	Control
3678	652895	8.09904	WT	Control
3679	771269	36.0227	WT	Control
3680	572693	79.8071	WT	Control
3681	778808	76.1619	WT	Control
3682	605903	101.388	WT	Control
3683	731897	29.3426	WT	Control
3684	1345450	9.95199	WT	Control
3685	916127	229.16	WT	Control
3687	1336448	9.82452	WT	Control
3688	719610	34.7536	WT	Control
3689	575880	7.86783	WT	Control
3691	654207	61.7736	WT	Control
3692	835277	291.039	WT	Control
3693	720987	251.027	WT	Control
3694	581201	6.74306	WT	Control
3695	608013	7.71387	WT	Control
3696	633227	8.14115	WT	Control
3697	506576	7.1162	WT	Control
3698	567436	6.61047	WT	Control
3700	772290	376.418	WT	Control
3701	526443	8.16527	WT	Control
3702	612691	12.6899	WT	Control
3703	577130	80.3461	WT	Control
3704	632170	17.5287	WT	Control
3705	1073855	149.666	WT	Control
3706	605407	46.0912	WT	Control
3707	1120518	4.73352	WT	Control
3708	598748	7.93372	WT	Control
3709	1235037	7.48881	WT	Control
3710	686080	89.7974	WT	Control
3711	606890	10.9934	WT	Control
3712	679859	57.7312	WT	Control
3713	579497	7.98575	WT	Control
3714	607714	7.12874	WT	Control
3715	597766	51.3861	WT	Control
3716	622143	9.28165	WT	Control
3717	578680	10.5509	WT	Control
3718	1296006	15.0479	WT	Control
3719	850801	426.087	WT	Control
3720	781382	105.965	WT	Control
3721	810253	182.66	WT	Control
3722	848607	254.161	WT	Control
3723	954990	443.339	WT	Control
3724	1403828	48.4036	WT	Control
3727	1255898	11.5216	WT	Control
3728	650410	14.4407	WT	Control
3729	1.29995e+06	11.38	WT	Control
3730	1.3066e+06	18.2671	WT	Control
3731	660473	77.1537	WT	Control
3732	569661	7.6422	WT	Control
3733	1306427	11.5296	WT	Control
3734	1.03131e+06	495.084	WT	Control
3735	857651	509.573	WT	Control
3736	597690	11.3071	WT	Control
3737	958707	464.408	WT	Control
3738	648866	11.8279	WT	Control
3739	635646	160.93	WT	Control
3740	640439	11.022	WT	Control
3741	604394	9.98284	WT	Control
3743	637248	51.7607	WT	Control
3744	940917	423.532	WT	Control
3745	1239671	17.1483	WT	Control
3746	662951	45.6653	WT	Control
3747	570921	7.53941	WT	Control
3748	1365856	19.7703	WT	Control
3749	581263	8.22358	WT	Control
3750	648364	12.6123	WT	Control
3751	772370	69.0591	WT	Control
3752	782236	172.827	WT	Control
3753	647449	9.95911	WT	Control
3754	696891	179.565	WT	Control
3755	1316911	9.67662	WT	Control
3756	772166	154.868	WT	Control
3757	582353	7.81102	WT	Control
3758	1.04338e+06	437.43	WT	Control
3759	1289511	50.0715	WT	Control
3760	610742	8.97655	WT	Control
3761	1279577	13.2978	WT	Control
3762	1298255	15.1077	WT	Control
3763	620019	7.56451	WT	Control
3764	578578	106.327	WT	Control
3765	777679	177.611	WT	Control
3766	1211164	197.505	WT	Control
3767	615955	7.43529	WT	Control
3768	644609	234.143	WT	Control
3769	1040508	320.759	WT	Control
3770	564579	7.987	WT	Control
3771	817606	522.807	WT	Control
3772	1.25198e+06	10.5918	WT	Control
3773	1323473	9.48433	WT	Control
3774	576964	8.96634	WT	Control
3775	666590	23.0283	WT	Control
3776	612976	9.09151	WT	Control
3777	681078	31.3517	WT	Control
3778	623664	8.73409	WT	Control
3779	656859	26.7941	WT	Control
3780	613346	7.70074	WT	Control
3781	628762	9.3175	WT	Control
3782	647180	11.8918	WT	Control
3783	626700	11.3174	WT	Control
3784	646685	10.3888	WT	Control
3785	669552	106.388	WT	Control
3786	631301	9.74982	WT	Control
3787	634262	11.5181	WT	Control
3788	629053	8.95341	WT	Control
3789	1.03861e+06	396.027	WT	Control
3790	646185	10.8245	WT	Control
3791	656000	12.2265	WT	Control
3792	1081242	408.989	WT	Control
3793	666793	12.6153	WT	Control
3794	1142876	458.09	WT	Control
3795	757776	195.742	WT	Control
3796	1038005	362.368	WT	Control
3797	660849	11.1579	WT	Control
3798	787251	145.973	WT	Control
3799	1214198	408.386	WT	Control
3800	860830	288.431	WT	Control
3801	623854	9.21239	WT	Control
3802	649214	11.4309	WT	Control
3803	1381931	49.8171	WT	Control
3804	667042	10.1371	WT	Control
3805	1205204	421.046	WT	Control
3806	684784	173.578	WT	Control
3807	630942	10.5385	WT	Control
3808	706290	160.408	WT	Control
3809	661220	35.8124	WT	Control
3810	650727	8.1926	WT	Control
3811	665954	38.2523	WT	Control
3812	1337236	16.9855	WT	Control
3813	693510	62.3567	WT	Control
3814	890608	305.383	WT	Control
3815	649295	9.70563	WT	Control
3816	635956	10.942	WT	Control
3817	662851	8.13813	WT	Control
3818	728879	162.53	WT	Control
3819	656495	11.5761	WT	Control
3820	642843	8.01072	WT	Control
3821	811686	275.364	WT	Control
3822	1252014	63.7061	WT	Control
3823	627618	7.75265	WT	Control
3824	656307	11.6017	WT	Control
3826	1266563	54.4084	WT	Control
3830	662513	10.6017	WT	Control
3831	613136	10.6585	WT	Control
3832	1348763	9.38113	WT	Control
3833	641403	10.252	WT	Control
3834	640766	10.5435	WT	Control
3836	768632	264.816	WT	Control
3837	1.48211e+06	25.6414	WT	Control
3838	769366	269.023	WT	Control
3839	1473416	33.259	WT	Control
3840	649090	9.33113	WT	Control
3841	594160	28.1187	WT	Control
3842	1.3151e+06	12.7824	WT	Control
3843	498026	7.28532	WT	Control
3844	630108	11.4571	WT	Control
3845	537662	7.52277	WT	Control
3846	1298786	14.1298	WT	Control
3848	592498	7.59514	WT	Control
3849	999496	21.6685	WT	Control
3850	576054	194.568	WT	Control
3852	567346	7.87818	WT	Control
3853	576579	8.46872	WT	Control
3858	612006	214.599	WT	Control
3859	818850	338.779	WT	Control
3860	1059993	13.105	WT	Control
3861	1174524	155.862	WT	Control
3863	586008	8.38396	WT	Control
3864	1118151	253.149	WT	Control
3866	568520	6.40432	WT	Control
3867	1191190	301.506	WT	Control
3868	992057	363.157	WT	Control
3869	1219517	386.899	WT	Control
3870	653643	10.5879	WT	Control
3871	1211008	294.882	WT	Control
3872	578689	10.706	WT	Control
3873	749853	228.477	WT	Control
3874	1254771	34.0261	WT	Control
3876	555819	9.15673	WT	Control
3879	1274962	11.2604	WT	Control
3880	1034324	384.721	WT	Control
3881	598950	8.11364	WT	Control
3882	1110339	494.62	WT	Control
3883	587566	10.1513	WT	Control
3884	645978	54.4247	WT	Control
3885	608561	10.0692	WT	Control
3886	1203377	503.61	WT	Control
3887	677086	85.7872	WT	Control
3888	1.31607e+06	12.1207	WT	Control
3889	654663	9.09553	WT	Control
3890	650217	11.2486	WT	Control
3891	627976	86.6595	WT	Control
3892	669961	61.8201	WT	Control
3893	663339	49.4376	WT	Control
3894	653035	48.6142	WT	Control
3895	674529	45.6057	WT	Control
3897	594320	11.0455	WT	Control
3898	583606	26.3072	WT	Control
3899	623555	7.95582	WT	Control
3900	870595	498.14	WT	Control
3901	619692	12.5583	WT	Control
3902	600712	8.30432	WT	Control
3903	647393	13.3223	WT	Control
3904	634473	7.89739	WT	Control
3905	637440	11.2002	WT	Control
3906	650880	7.41529	WT	Control
3907	640478	7.69904	WT	Control
3908	643726	10.8987	WT	Control
3909	596637	12.2336	WT	Control
3910	613615	32.3782	WT	Control
3911	636424	6.38721	WT	Control
3912	659281	14.2283	WT	Control
3913	1358686	15.5104	WT	Control
3914	700452	87.7106	WT	Control
3915	683954	164.787	WT	Control
3916	659131	12.5554	WT	Control
3917	1.35532e+06	11.5947	WT	Control
3918	709259	36.8638	WT	Control
3919	1334512	74.2255	WT	Control
3920	580826	10.6558	WT	Control
3921	724662	40.9885	WT	Control
3922	673786	100.871	WT	Control
3923	1315747	8.22757	WT	Control
3924	861415	183.335	WT	Control
3925	641660	26.4925	WT	Control
3926	1296614	8.8766	WT	Control
3927	1371040	12.3596	WT	Control
3928	1337839	11.6032	WT	Control
3929	637482	56.1663	WT	Control
3930	574931	9.44936	WT	Control
3931	610847	9.19683	WT	Control
3932	1287961	13.4599	WT	Control
3933	1335854	8.43737	WT	Control
3934	629114	9.62334	WT	Control
3935	1437605	36.1864	WT	Control
3936	662829	11.2805	WT	Control
3937	610799	6.07217	WT	Control
3938	582799	8.81455	WT	Control
3939	608300	9.20383	WT	Control
3941	648359	9.47594	WT	Control
3942	621294	8.23921	WT	Control
3943	659931	8.77511	WT	Control
3944	630941	8.13206	WT	Control
3945	691913	193.589	WT	Control
3946	574093	6.67829	WT	Control
3947	652987	8.31868	WT	Control
3948	652574	10.2315	WT	Control
3949	647361	7.87981	WT	Control
3950	1300404	8.8783	WT	Control
3951	1312375	18.2	WT	Control
3952	653011	9.37348	WT	Control
3953	653782	11.6667	WT	Control
3954	624925	7.50734	WT	Control
3955	622639	8.71505	WT	Control
3956	631986	14.5045	WT	Control
3957	1263075	8.86827	WT	Control
3958	1293770	11.1082	WT	Control
3959	573255	124.614	WT	Control
3960	1367115	19.7499	WT	Control
3961	1297652	12.5077	WT	Control
3965	1224840	8.91656	WT	Control
3966	584526	11.5579	WT	Control
3967	1121665	134.061	WT	Control
3968	603188	13.2718	WT	Control
3969	625583	21.1835	WT	Control
3970	637216	25.2404	WT	Control
3971	913747	222.911	WT	Control
3972	577447	9.59951	WT	Control
3973	700760	134.553	WT	Control
3974	568190	8.41131	WT	Control
3975	1415318	31.816	WT	Control
3976	1183290	138.28	WT	Control
3977	1295671	9.04349	WT	Control
3978	1284082	9.22174	WT	Control
3979	673222	72.5735	WT	Control
3980	793826	321.017	WT	Control
3981	622799	9.90468	WT	Control
3982	606330	9.52354	WT	Control
3983	613963	7.89909	WT	Control
3984	728124	287.791	WT	Control
3985	1235554	126.324	WT	Control
3986	1272548	10.5917	WT	Control
3987	710307	149.77	WT	Control
3988	665920	134.88	WT	Control
3989	889657	355.814	WT	Control
3990	1000735	319.578	WT	Control
3991	667253	55.3099	WT	Control
3992	637174	10.8769	WT	Control
3993	663268	167.904	WT	Control
3994	660322	45.0861	WT	Control
3995	645205	9.04552	WT	Control
3996	696665	169.652	WT	Control
3997	645813	9.10052	WT	Control
3998	654910	96.1784	WT	Control
3999	1275425	12.0263	WT	Control
4000	1341738	13.7271	WT	Control
4001	940713	399.237	WT	Control
4002	889075	295.415	WT	Control
4003	1367073	16.7013	WT	Control
4004	662278	56.0986	WT	Control
4005	645896	7.19407	WT	Control
4006	725559	218.008	WT	Control
4007	656372	12.3494	WT	Control
4008	1288593	10.5958	WT	Control
4009	645572	8.8112	WT	Control
4010	1309265	10.4243	WT	Control
4011	653649	11.7755	WT	Control
4012	1535692	46.8344	WT	Control
4013	661886	11.063	WT	Control
4014	1282572	302.388	WT	Control
4015	1334064	10.0266	WT	Control
4016	703018	87.861	WT	Control
4017	628864	8.27064	WT	Control
4018	782517	43.5099	WT	Control
4019	676106	35.661	WT	Control
4020	607818	7.31305	WT	Control
4021	1351355	12.0944	WT	Control
4022	1291809	187.69	WT	Control
4023	1137267	316.769	WT	Control
4024	1076094	315.405	WT	Control
4025	1321552	109.721	WT	Control
4026	624015	9.1242	WT	Control
4027	1381499	10.1103	WT	Control
4028	613953	10.2158	WT	Control
4029	640386	8.23465	WT	Control
4030	631711	11.4517	WT	Control
4031	644670	8.69805	WT	Control
4032	1258848	254.561	WT	Control
4033	1126074	331.726	WT	Control
4034	624102	9.55481	WT	Control
4035	1187914	32.1843	WT	Control
4036	821256	174.032	WT	Control
4037	1025870	500.159	WT	Control
4038	734691	67.4764	WT	Control
4039	1114646	308.648	WT	Control
4040	672314	59.2028	WT	Control
4041	617388	8.64392	WT	Control
4042	623488	9.49506	WT	Control
4043	782253	206.695	WT	Control
4044	614456	8.96429	WT	Control
4045	717188	83.8047	WT	Control
4046	666107	8.46433	WT	Control
4047	630975	9.95055	WT	Control
4048	733217	185.528	WT	Control
4049	682050	45.8344	WT	Control
4050	626217	7.46976	WT	Control
4051	789070	198.674	WT	Control
4052	1345343	9.69742	WT	Control
4053	677978	35.5414	WT	Control
4054	647551	8.9471	WT	Control
4055	587766	6.96231	WT	Control
4056	993713	275.417	WT	Control
4057	652000	9.02673	WT	Control
4058	661366	42.3217	WT	Control
4059	645414	5.71302	WT	Control
4060	765262	123.467	WT	Control
4061	1317494	12.5345	WT	Control
4062	1164105	9.45255	WT	Control
4063	650381	5.26809	WT	Control
4064	1280223	84.7722	WT	Control
4065	844875	324.815	WT	Control
4066	650462	14.9921	WT	Control
4067	639801	16.8126	WT	Control
4068	644026	7.12699	WT	Control
4069	1170562	279.356	WT	Control
4070	766660	177.307	WT	Control
4071	803491	9.64822	WT	Control
4072	754616	121.983	WT	Control
4073	708825	206.246	WT	Control
4074	597434	5.71943	WT	Control
4075	806275	145.979	WT	Control
4076	619877	8.94444	WT	Control
4077	620722	8.13913	WT	Control
4078	567087	37.0072	WT	Control
4079	928514	224.831	WT	Control
4080	567673	9.54568	WT	Control
4081	889620	281.132	WT	Control
4082	648688	66.435	WT	Control
4083	625686	6.87003	WT	Control
4084	627487	9.53708	WT	Control
4085	625624	7.35846	WT	Control
4086	632889	6.87554	WT	Control
4087	682173	165.721	WT	Control
4088	726484	128.424	WT	Control
4089	615571	6.84847	WT	Control
4090	631056	11.0386	WT	Control
4091	633885	7.33661	WT	Control
4092	631095	7.11321	WT	Control
4093	644475	10.895	WT	Control
4094	1093809	185.254	WT	Control
4095	622335	7.09894	WT	Control
4096	1296822	7.80652	WT	Control
4097	602042	6.02104	WT	Control
4098	1237132	9.05334	WT	Control
4099	648540	7.24	WT	Control
4100	642232	7.25309	WT	Control
4101	1328885	11.3166	WT	Control
4103	634822	9.96823	WT	Control
4104	641927	8.61253	WT	Control
4105	620695	8.70945	WT	Control
4106	633853	10.1686	WT	Control
4107	1137611	294.658	WT	Control
4109	707810	103.519	WT	Control
4110	648647	7.31925	WT	Control
4113	638098	7.75537	WT	Control
4114	648052	7.89327	WT	Control
4115	1323456	15.3159	WT	Control
4117	1058839	447.588	WT	Control
4118	659046	68.8908	WT	Control
4119	618688	24.298	WT	Control
4120	639315	10.9075	WT	Control
4121	640673	7.42481	WT	Control
4122	717548	110.324	WT	Control
4123	1.03757e+06	390.413	WT	Control
4124	643092	43.5281	WT	Control
4125	640561	9.58115	WT	Control
4126	969888	298.288	WT	Control
4127	1358260	11.1725	WT	Control
4128	639394	8.20137	WT	Control
4129	640341	7.04544	WT	Control
4130	635237	8.91582	WT	Control
4131	1416221	259.16	WT	Control
4132	642638	8.07669	WT	Control
4133	1285396	6.50889	WT	Control
4134	1292162	174.127	WT	Control
4135	1.36904e+06	7.71006	WT	Control
4136	1310132	255.5	WT	Control
4137	641746	7.82635	WT	Control
4138	1373191	9.81258	WT	Control
4139	979701	360.298	WT	Control
4140	1314920	81.2084	WT	Control
4141	1342229	57.0666	WT	Control
4142	583487	9.50116	WT	Control
4143	680927	32.5279	WT	Control
4144	659478	28.8442	WT	Control
4145	779966	137.939	WT	Control
4146	1343447	8.65991	WT	Control
4147	1076406	337.037	WT	Control
4150	655691	8.57637	WT	Control
4151	653462	8.92671	WT	Control
4152	1056145	816.931	WT	Control
4153	660611	23.952	WT	Control
4154	923781	271.204	WT	Control
4155	1279182	187.24	WT	Control
4156	708027	21.8935	WT	Control
4157	637799	7.44793	WT	Control
4158	693304	23.2181	WT	Control
4159	909528	169.517	WT	Control
4160	635715	10.1187	WT	Control
4161	622976	11.2569	WT	Control
4162	645896	8.6549	WT	Control
4163	756630	125.257	WT	Control
4164	634941	6.1291	WT	Control
4165	733173	129.871	WT	Control
4166	1367407	192.727	WT	Control
4167	1305204	10.4295	WT	Control
4168	623031	9.43735	WT	Control
4169	636509	7.61774	WT	Control
4170	682627	28.0711	WT	Control
4171	873895	260.329	WT	Control
4172	605583	8.62128	WT	Control
4173	893542	212.53	WT	Control
4174	705740	96.3344	WT	Control
4175	678579	7.68459	WT	Control
4176	644548	8.25329	WT	Control
4177	618203	6.58648	WT	Control
4178	673468	44.3613	WT	Control
4179	679375	7.58712	WT	Control
4180	782422	241.227	WT	Control
4181	708181	18.3606	WT	Control
4182	897606	228.804	WT	Control
4183	667094	6.62128	WT	Control
4184	1331043	69.068	WT	Control
4185	1326778	7.81456	WT	Control
4186	627243	7.2998	WT	Control
4187	708900	23.1223	WT	Control
4188	757734	170.254	WT	Control
4189	857308	189.826	WT	Control
4190	769229	144.927	WT	Control
4191	1161049	180.485	WT	Control
4192	1171034	13.5797	WT	Control
4193	678195	7.02563	WT	Control
4195	616089	7.5365	WT	Control
4197	548379	5.99534	WT	Control
4198	1398471	7.9095	WT	Control
4199	622422	7.62949	WT	Control
4200	680009	75.9007	WT	Control
4201	1291195	6.63918	WT	Control
4202	720445	151.435	WT	Control
4203	659430	8.12039	WT	Control
4204	635090	6.79234	WT	Control
4206	598281	6.32354	WT	Control
4207	811825	125.054	WT	Control
4209	561982	94.6075	WT	Control
4210	583564	7.74441	WT	Control
4211	590110	12.1273	WT	Control
4212	567981	16.9219	WT	Control
4213	865240	208.346	WT	Control
4214	597878	38.3894	WT	Control
4215	609580	8.28992	WT	Control
4216	836598	254.36	WT	Control
4217	678545	123.244	WT	Control
4218	610858	5.82261	WT	Control
4219	627372	7.15167	WT	Control
4220	712543	190.323	WT	Control
4221	600000	20.9914	WT	Control
4222	764691	318.653	WT	Control
4223	607347	6.48848	WT	Control
4224	635116	7.28282	WT	Control
4225	603400	6.94137	WT	Control
4227	700754	101.055	WT	Control
4228	890578	393.621	WT	Control
4229	1322448	8.0169	WT	Control
4230	663833	39.7927	WT	Control
4231	1173898	184.861	WT	Control
4232	608060	7.01859	WT	Control
4233	603476	62.227	WT	Control
4234	864998	163.698	WT	Control
4235	1156507	85.4089	WT	Control
4236	635054	6.5635	WT	Control
4237	797363	126.631	WT	Control
4238	742176	218.579	WT	Control
4239	1254064	8.74921	WT	Control
4240	648505	6.89935	WT	Control
4241	593087	6.47652	WT	Control
4242	1325719	8.92381	WT	Control
4244	1310769	7.68407	WT	Control
4245	768908	103.89	WT	Control
4246	815178	303.768	WT	Control
4247	640915	7.88798	WT	Control
4248	1381441	26.9456	WT	Control
4249	1221633	12.9786	WT	Control
4250	860002	175.41	WT	Control
4251	644448	10.1791	WT	Control
4252	772073	194.252	WT	Control
4253	1290993	18.2278	WT	Control
4254	635516	9.9412	WT	Control
4256	1284254	11.3375	WT	Control
4257	728791	47.3839	WT	Control
4258	644471	9.38552	WT	Control
4259	1342835	11.1853	WT	Control
4260	646553	8.11092	WT	Control
4261	632300	4.81389	WT	Control
4262	639554	5.85453	WT	Control
4263	812138	174.136	WT	Control
4264	1359118	34.7134	WT	Control
4265	1332675	8.48973	WT	Control
4267	1340917	51.4994	WT	Control
4268	655620	8.38886	WT	Control
4269	642470	7.19553	WT	Control
4270	1264855	266.607	WT	Control
4271	873161	287.488	WT	Control
4273	1328335	7.96301	WT	Control
4274	727756	36.1084	WT	Control
4275	693870	30.4615	WT	Control
4277	1.34026e+06	8.15078	WT	Control
4278	1337459	7.65755	WT	Control
4279	658548	7.29598	WT	Control
4280	1067887	344.044	WT	Control
4281	560458	6.64745	WT	Control
4282	668807	16.8319	WT	Control
4283	704147	96.3729	WT	Control
4284	507756	11.0431	WT	Control
4285	710802	33.5389	WT	Control
4286	666600	24.0625	WT	Control
4288	660612	52.406	WT	Control
4289	709549	28.2052	WT	Control
4291	662860	29.6281	WT	Control
4292	1085200	138.899	WT	Control
4293	735453	77.1401	WT	Control
4294	650277	10.5321	WT	Control
4295	662460	9.59188	WT	Control
4296	762263	27.1912	WT	Control
4297	644097	10.0258	WT	Control
4298	1348824	7.47334	WT	Control
4299	646898	10.8746	WT	Control
4300	713163	27.6323	WT	Control
4301	630885	8.93183	WT	Control
4302	624660	9.02209	WT	Control
4303	1362300	8.82417	WT	Control
4304	622028	10.2157	WT	Control
4305	679274	27.9785	WT	Control
4306	623083	6.91978	WT	Control
4307	693077	33.6063	WT	Control
4308	603493	8.57094	WT	Control
4310	655196	7.44676	WT	Control
4311	1356041	10.2653	WT	Control
4312	1348531	7.63031	WT	Control
4313	798932	177.303	WT	Control
4314	649750	6.3873	WT	Control
4315	694424	166.439	WT	Control
4316	1431733	10.9241	WT	Control
4317	1312630	10.6536	WT	Control
4318	1334153	6.57162	WT	Control
4319	645776	4.46236	WT	Control
4320	1318442	9.3872	WT	Control
4321	649323	53.4462	WT	Control
4322	1342581	8.93247	WT	Control
4323	1343062	8.8979	WT	Control
4324	1345523	8.10141	WT	Control
4325	643767	82.4855	WT	Control
4326	1305658	6.82372	WT	Control
4327	1290900	41.8077	WT	Control
4328	816372	151.182	WT	Control
4329	627112	9.82067	WT	Control
4330	702032	25.945	WT	Control
4331	720285	29.4052	WT	Control
4333	656724	7.11391	WT	Control
4334	578582	8.9342	WT	Control
4335	702868	40.2445	WT	Control
4336	1299282	12.66	WT	Control
4337	1184566	319.476	WT	Control
4338	610005	7.98785	WT	Control
4339	1313447	7.163	WT	Control
4340	592770	7.99023	WT	Control
4341	564561	6.58418	WT	Control
4342	650534	6.57935	WT	Control
4343	634037	7.19496	WT	Control
4344	681004	34.6882	WT	Control
4345	578822	6.34206	WT	Control
4346	1260947	14.3541	WT	Control
4347	703540	239.632	WT	Control
4348	926874	640.481	WT	Control
4349	919031	491.923	WT	Control
4350	618888	6.30868	WT	Control
4351	1300803	8.43579	WT	Control
4352	1157171	7.41617	WT	Control
4353	1244280	9.31999	WT	Control
4355	1273073	9.93858	WT	Control
4356	637395	6.78565	WT	Control
4357	1293679	8.22231	WT	Control
4358	641010	6.2665	WT	Control
4359	631960	8.28155	WT	Control
4361	632272	9.48045	WT	Control
4362	643998	5.60982	WT	Control
4363	630592	38.6226	WT	Control
4364	670497	109.148	WT	Control
4365	1259049	9.10752	WT	Control
4366	1335149	12.279	WT	Control
4367	626751	10.5851	WT	Control
4368	645280	12.2843	WT	Control
4369	1144457	307.462	WT	Control
4370	630603	8.06284	WT	Control
4371	1129450	272.24	WT	Control
4372	1244604	187.463	WT	Control
4373	602015	7.57016	WT	Control
4374	616084	8.23817	WT	Control
4375	1357802	13.5517	WT	Control
4376	641691	8.22186	WT	Control
4377	536993	12.0894	WT	Control
4378	767086	11.6496	WT	Control
4379	638095	8.10154	WT	Control
4380	716026	161.082	WT	Control
4381	1103976	227.054	WT	Control
4382	1286284	28.1566	WT	Control
4383	770187	145.87	WT	Control
4384	1271877	7.82425	WT	Control
4385	1321488	8.04004	WT	Control
4386	1310115	10.4272	WT	Control
4387	676051	116.447	WT	Control
4388	644515	9.05828	WT	Control
4389	632009	7.81655	WT	Control
4390	1249547	19.8918	WT	Control
4391	660329	55.3465	WT	Control
4392	1351142	9.8088	WT	Control
4393	1255472	10.154	WT	Control
4394	1179995	212.626	WT	Control
4395	639907	12.0905	WT	Control
4396	1345388	8.98769	WT	Control
4397	1170210	201.489	WT	Control
4398	559396	41.0059	WT	Control
4399	1153501	295.411	WT	Control
4400	685152	68.0625	WT	Control
4401	1170584	196.377	WT	Control
4402	1.34288e+06	10.565	WT	Control
4403	650539	8.66887	WT	Control
4404	1322321	9.08796	WT	Control
4405	1259171	9.50675	WT	Control
4406	1118580	273.368	WT	Control
4407	652627	7.29162	WT	Control
4408	658516	7.81155	WT	Control
4409	664057	8.84603	WT	Control
4410	649750	10.9402	WT	Control
4411	1071368	536.4	WT	Control
4412	1349899	64.228	WT	Control
4413	648381	5.85483	WT	Control
4414	960401	262.8	WT	Control
4415	685738	84.91	WT	Control
4416	637997	6.54464	WT	Control
4417	635708	8.20567	WT	Control
4418	653033	6.56816	WT	Control
4419	1204568	143.555	WT	Control
4420	682930	48.4648	WT	Control
4421	646491	6.9472	WT	Control
4422	630654	7.24895	WT	Control
4423	760614	95.8722	WT	Control
4424	687004	114.612	WT	Control
4425	1109539	377.418	WT	Control
4426	915856	285.79	WT	Control
4427	1247532	12.0362	WT	Control
4428	1327340	12.6155	WT	Control
4429	622530	7.85189	WT	Control
4430	629821	5.97048	WT	Control
4431	1081621	10.1165	WT	Control
4432	1033337	221.477	WT	Control
4433	632382	8.54313	WT	Control
4435	1063599	356.048	WT	Control
4436	663114	24.9782	WT	Control
4437	649936	21.1711	WT	Control
4438	1305060	10.8991	WT	Control
4439	942537	295.19	WT	Control
4440	1257661	10.0418	WT	Control
4441	768598	199.433	WT	Control
4442	1307547	9.01047	WT	Control
4443	766965	242.847	WT	Control
4444	1061258	129.297	WT	Control
4445	638779	7.74113	WT	Control
4446	664392	62.9527	WT	Control
4447	692755	79.9305	WT	Control
4448	1296248	53.3367	WT	Control
4449	812761	319.651	WT	Control
4450	611204	7.53725	WT	Control
4451	1492503	34.1406	WT	Control
4452	632588	85.2722	WT	Control
4454	632080	8.1081	WT	Control
4455	606919	6.75187	WT	Control
4456	778317	283.419	WT	Control
4457	672114	143.828	WT	Control
4458	624288	7.558	WT	Control
4459	727420	183.925	WT	Control
4460	609311	8.49748	WT	Control
4461	1258944	168.854	WT	Control
4462	684140	140.61	WT	Control
4463	717835	186.836	WT	Control
4465	615136	7.32762	WT	Control
4466	613975	34.5431	WT	Control
4468	673412	103.274	WT	Control
4469	627347	5.65327	WT	Control
4470	728826	181.253	WT	Control
4471	626407	7.81412	WT	Control
4472	1243013	81.0164	WT	Control
4473	1305036	8.99291	WT	Control
4474	616921	10.0026	WT	Control
4475	1104829	5.85466	WT	Control
4476	632916	42.9673	WT	Control
4477	627727	5.72837	WT	Control
4478	736935	143.417	WT	Control
4479	1211994	4.81536	WT	Control
4481	1058932	395.666	WT	Control
4482	1194197	7.45461	WT	Control
4483	787369	183.586	WT	Control
4484	607376	9.67754	WT	Control
4485	615866	8.79604	WT	Control
4486	593139	11.892	WT	Control
4487	651293	191.237	WT	Control
4488	629330	8.52325	WT	Control
4489	1171659	256.08	WT	Control
4490	1298987	16.9784	WT	Control
4491	1267556	8.86266	WT	Control
4492	617355	5.84374	WT	Control
4493	1080020	260.823	WT	Control
4494	619275	4.75172	WT	Control
4495	607031	49.3101	WT	Control
4496	631708	7.33467	WT	Control
4497	1311260	11.0817	WT	Control
4498	1445326	28.3202	WT	Control
4499	630453	5.60908	WT	Control
4500	620032	7.46913	WT	Control
4501	1051001	227.949	WT	Control
4502	610989	6.46922	WT	Control
4503	627980	7.07307	WT	Control
4504	634017	6.8857	WT	Control
4505	597806	9.89296	WT	Control
4506	654487	6.34462	WT	Control
4507	837688	258.91	WT	Control
4508	1063589	548.966	WT	Control
4509	634138	7.84434	WT	Control
4510	618351	7.75201	WT	Control
4511	650473	29.0214	WT	Control
4512	1310888	13.6794	WT	Control
4513	559672	10.2504	WT	Control
4514	639939	5.49522	WT	Control
4515	624872	9.19599	WT	Control
4516	655509	41.1182	WT	Control
4517	646058	7.24277	WT	Control
4518	592082	10.1077	WT	Control
4519	714426	103.587	WT	Control
4520	633726	21.2106	WT	Control
4521	633378	7.5867	WT	Control
4523	653657	8.5279	WT	Control
4524	830959	265.288	WT	Control
4525	1068092	255.175	WT	Control
4526	594240	10.1868	WT	Control
4527	962620	268.936	WT	Control
4528	653234	8.70768	WT	Control
4529	1093562	253.235	WT	Control
4530	699921	69.0951	WT	Control
4531	1031382	317.407	WT	Control
4532	840116	230.853	WT	Control
4533	1333498	8.44265	WT	Control
4534	1038748	228.682	WT	Control
4535	654161	13.0219	WT	Control
4536	1206029	258.812	WT	Control
4537	756525	73.8105	WT	Control
4538	810767	8.56518	WT	Control
4539	629964	8.0185	WT	Control
4540	627281	12.1531	WT	Control
4541	1366009	10.9882	WT	Control
4542	1099219	150.066	WT	Control
4543	641422	8.21645	WT	Control
4544	643468	9.26603	WT	Control
4545	684073	89.4074	WT	Control
4546	1339397	9.24574	WT	Control
4547	667774	7.53208	WT	Control
4548	1233948	175.771	WT	Control
4549	1067895	240.306	WT	Control
4550	868039	387.744	WT	Control
4551	1358592	13.4444	WT	Control
4552	1329682	8.26475	WT	Control
4553	1375670	31.7799	WT	Control
4554	852436	206.759	WT	Control
4555	1375029	10.2571	WT	Control
4556	647944	6.31556	WT	Control
4557	529056	6.97305	WT	Control
4558	724275	22.5366	WT	Control
4559	685884	10.1041	WT	Control
4561	1098717	144.727	WT	Control
4562	1335587	12.8752	WT	Control
4563	1009677	150.936	WT	Control
4564	656904	9.17711	WT	Control
4565	668573	6.21272	WT	Control
4566	919773	352.586	WT	Control
4567	935163	276.671	WT	Control
4568	1363117	9.2014	WT	Control
4569	682376	13.2523	WT	Control
4570	674450	5.60951	WT	Control
4571	1281043	69.526	WT	Control
4572	671796	6.28926	WT	Control
4573	673823	7.39297	WT	Control
4574	1157006	241.674	WT	Control
4575	621673	4.01472	WT	Control
4576	942333	268.492	WT	Control
4577	1334130	10.7572	WT	Control
4579	1123032	159.576	WT	Control
4580	640213	4.90774	WT	Control
4581	738082	9.70758	WT	Control
4582	956006	239.204	WT	Control
4583	1307555	8.69407	WT	Control
4584	1260935	153.061	WT	Control
4585	672040	9.07286	WT	Control
4586	791976	145.314	WT	Control
4587	654473	41.312	WT	Control
4588	667003	8.29184	WT	Control
4589	650402	31.7038	WT	Control
4590	636996	8.70701	WT	Control
4591	1359279	69.1606	WT	Control
4592	672095	11.0104	WT	Control
4593	629958	11.9509	WT	Control
4594	1290617	16.9883	WT	Control
4595	701366	8.26497	WT	Control
4596	1174644	96.4256	WT	Control
4597	644002	7.96953	WT	Control
4598	665351	10.7324	WT	Control
4599	670729	11.7556	WT	Control
4600	1286269	109.901	WT	Control
4601	668998	9.68568	WT	Control
4602	1366214	10.6865	WT	Control
4603	1348284	9.99511	WT	Control
4604	727369	71.836	WT	Control
4605	1310549	10.6618	WT	Control
4606	1080044	174.022	WT	Control
4607	991369	55.7027	WT	Control
4608	696520	146.231	WT	Control
4609	1181836	186.939	WT	Control
4610	643409	6.97547	WT	Control
4611	662294	52.7513	WT	Control
4612	1294090	10.0166	WT	Control
4613	1344441	44.9679	WT	Control
4614	1093450	254.678	WT	Control
4615	644829	8.74233	WT	Control
4616	630377	7.02735	WT	Control
4617	643725	8.54852	WT	Control
4618	829318	203.488	WT	Control
4619	630230	9.85093	WT	Control
4623	608139	8.71305	WT	Control
4625	1230270	91.253	WT	Control
4626	615306	9.57492	WT	Control
4627	1306482	10.7619	WT	Control
4628	637661	6.6306	WT	Control
4630	491706	7.03728	WT	Control
4632	616751	7.79804	WT	Control
4633	614699	7.35446	WT	Control
4634	615196	43.9253	WT	Control
4635	547641	6.92965	WT	Control
4637	1245626	8.16841	WT	Control
4638	1227969	8.21044	WT	Control
4639	629553	72.4205	WT	Control
4641	600958	5.24848	WT	Control
4643	821586	192.876	WT	Control
4644	638037	5.06921	WT	Control
4646	636223	91.0599	WT	Control
4647	1265366	8.53872	WT	Control
4648	553247	7.90483	WT	Control
4649	568932	7.49114	WT	Control
4650	675838	147.869	WT	Control
4651	694392	204.083	WT	Control
4652	699389	130.066	WT	Control
4653	1251798	9.11771	WT	Control
4654	625600	40.7716	WT	Control
4656	601343	7.03488	WT	Control
4657	1282325	8.45884	WT	Control
4658	1280476	9.0608	WT	Control
4659	1155379	80.1147	WT	Control
4660	1247694	264.979	WT	Control
4661	1261829	33.6047	WT	Control
4662	723139	157.854	WT	Control
4663	627095	82.7731	WT	Control
4664	1290699	7.36307	WT	Control
4665	1189032	203.871	WT	Control
4666	1295295	13.837	WT	Control
4667	640314	37.5616	WT	Control
4668	994714	281.767	WT	Control
4669	685468	16.8474	WT	Control
4672	1273211	10.1988	WT	Control
4674	1364820	29.0018	WT	Control
4675	936691	9.71043	WT	Control
4678	664149	53.532	WT	Control
4679	698546	119.058	WT	Control
4680	622839	7.89614	WT	Control
4681	705272	82.6376	WT	Control
4682	1355600	11.3453	WT	Control
4683	718105	11.7863	WT	Control
4684	639385	7.33299	WT	Control
4685	842303	7.90576	WT	Control
4687	1301335	11.1349	WT	Control
4688	703433	72.5438	WT	Control
4689	636845	48.7362	WT	Control
4690	601876	8.89495	WT	Control
4691	632214	9.38473	WT	Control
4692	866763	215.038	WT	Control
4693	1311650	9.02484	WT	Control
4694	754689	114.219	WT	Control
4695	602132	6.38852	WT	Control
4696	879663	115.451	WT	Control
4697	646658	48.9796	WT	Control
4698	822515	128.872	WT	Control
4699	1180467	247.572	WT	Control
4700	636889	7.85898	WT	Control
4703	1319730	7.57578	WT	Control
4704	634776	8.53346	WT	Control
4705	617021	65.3156	WT	Control
4706	1335924	8.40578	WT	Control
4707	703468	34.4429	WT	Control
4708	633094	63.2099	WT	Control
4709	618378	7.42626	WT	Control
4710	1333186	10.0448	WT	Control
4711	611506	5.68973	WT	Control
4712	618465	7.64771	WT	Control
4713	1331340	98.386	WT	Control
4714	612609	7.96039	WT	Control
4715	663868	11.3867	WT	Control
4716	598834	37.8565	WT	Control
4717	631538	6.07468	WT	Control
4718	633528	8.77747	WT	Control
4719	622391	8.38733	WT	Control
4720	652685	7.74323	WT	Control
4721	625338	79.2012	WT	Control
4722	681045	11.215	WT	Control
4723	965734	433.54	WT	Control
4724	657526	7.44849	WT	Control
4725	629098	9.06289	WT	Control
4726	714621	189.645	WT	Control
4727	1278545	183.617	WT	Control
4728	616558	8.32668	WT	Control
4729	1273021	174.316	WT	Control
4730	594263	7.68316	WT	Control
4731	880355	359.637	WT	Control
4732	660980	34.1047	WT	Control
4733	864770	443.049	WT	Control
4734	1301532	9.91592	WT	Control
4735	685909	68.8451	WT	Control
4736	1.00896e+06	444.395	WT	Control
4737	1181434	112.319	WT	Control
4738	591463	7.29638	WT	Control
4739	604959	7.27292	WT	Control
4740	945637	276.046	WT	Control
4741	586781	5.54743	WT	Control
4742	566138	4.84211	WT	Control
4743	743968	212.264	WT	Control
4744	1217715	6.27958	WT	Control
4745	962973	213.397	WT	Control
4747	812070	117.335	WT	Control
4748	551688	55.2834	WT	Control
4749	1205791	6.3224	WT	Control
4750	578466	6.10928	WT	Control
4751	1298258	5.41238	WT	Control
4752	608737	6.98358	WT	Control
4753	578104	26.8679	WT	Control
4754	1295172	6.97384	WT	Control
4756	570923	43.427	WT	Control
4758	1282890	9.29173	WT	Control
4759	587801	5.50363	WT	Control
4761	632324	73.3235	WT	Control
4762	905974	75.18	WT	Control
4763	603955	7.70612	WT	Control
4764	557875	5.17649	WT	Control
4765	614592	6.23769	WT	Control
4766	580458	23.2766	WT	Control
4768	626963	27.3907	WT	Control
4769	1245833	8.98951	WT	Control
4770	628993	7.72009	WT	Control
4771	692635	108.394	WT	Control
4772	560871	5.15905	WT	Control
4773	666944	145.005	WT	Control
4774	598921	8.497	WT	Control
4775	550055	5.39932	WT	Control
4776	638956	70.4133	WT	Control
4777	600687	53.1573	WT	Control
4779	615502	6.71067	WT	Control
4780	629272	6.83836	WT	Control
4781	684377	104.794	WT	Control
4782	736177	205.577	WT	Control
4784	608353	8.20161	WT	Control
4785	609352	6.83754	WT	Control
4786	1246602	6.6614	WT	Control
4787	511266	30.0965	WT	Control
4788	623304	8.65954	WT	Control
4789	682987	99.2857	WT	Control
4790	641788	53.6256	WT	Control
4791	623170	8.02716	WT	Control
4792	1242862	5.29934	WT	Control
4793	633823	36.0114	WT	Control
4794	672252	176.517	WT	Control
4795	1.02699e+06	219.063	WT	Control
4796	609258	14.8673	WT	Control
4797	1309269	11.207	WT	Control
4798	568670	5.37476	WT	Control
4799	668669	78.2778	WT	Control
4800	1243391	51.7124	WT	Control
4801	614995	53.6923	WT	Control
4802	603437	4.41208	WT	Control
4803	1155864	160.853	WT	Control
4804	1.29004e+06	7.42379	WT	Control
4805	647038	7.87619	WT	Control
4806	584604	4.68404	WT	Control
4807	726451	112.043	WT	Control
4808	646209	7.33848	WT	Control
4809	1298528	77.6081	WT	Control
4810	605915	6.25513	WT	Control
4811	625240	9.59548	WT	Control
4812	1297386	14.2711	WT	Control
4813	613235	24.6515	WT	Control
4815	1330757	9.17312	WT	Control
4819	1313325	10.1255	WT	Control
4820	751478	171.356	WT	Control
4821	765781	76.1382	WT	Control
4822	770433	171.943	WT	Control
4823	1076609	267.183	WT	Control
4824	684209	107.929	WT	Control
4825	648451	7.07456	WT	Control
4826	586761	6.12966	WT	Control
4827	649140	8.93052	WT	Control
4828	1.15417e+06	242.034	WT	Control
4829	1.0375e+06	427.722	WT	Control
4830	605979	7.24619	WT	Control
4831	1013381	370.375	WT	Control
4832	933348	354.553	WT	Control
4833	1222333	266.459	WT	Control
4834	1349619	9.81225	WT	Control
4835	802019	169.793	WT	Control
4836	684565	7.99687	WT	Control
4837	657231	7.11317	WT	Control
4838	657203	48.3494	WT	Control
4839	649430	7.04628	WT	Control
4840	1348155	11.4485	WT	Control
4841	887916	105.673	WT	Control
4842	646070	6.96892	WT	Control
4843	656875	7.51698	WT	Control
4844	1340253	10.2265	WT	Control
4845	857837	142.407	WT	Control
4846	1143749	433.386	WT	Control
4847	653902	9.17794	WT	Control
4848	1065872	260.829	WT	Control
4849	1320223	7.34266	WT	Control
4850	1020829	245.765	WT	Control
4851	672581	5.75988	WT	Control
4852	1328497	5.92719	WT	Control
4853	1382696	13.1928	WT	Control
4854	671118	9.75949	WT	Control
4855	656743	22.0094	WT	Control
4856	1014041	215.671	WT	Control
4857	1119279	158.786	WT	Control
4858	1367925	9.24994	WT	Control
4859	1347819	9.47326	WT	Control
4860	1202786	106.16	WT	Control
4861	972502	378.725	WT	Control
4862	1326515	4.88394	WT	Control
4863	1186807	183.644	WT	Control
4864	662624	6.13976	WT	Control
4865	645273	7.76719	WT	Control
4866	632620	7.91033	WT	Control
4867	665314	5.7874	WT	Control
4868	1378455	10.676	WT	Control
4869	658353	6.55434	WT	Control
4870	1353777	6.12218	WT	Control
4871	1218637	14.0298	WT	Control
4872	640812	5.65221	WT	Control
4873	1300381	5.41611	WT	Control
4874	1374510	8.13845	WT	Control
4875	713244	42.2102	WT	Control
4876	659034	59.1656	WT	Control
4877	651271	5.87594	WT	Control
4878	1337988	79.6159	WT	Control
4879	1249239	174.963	WT	Control
4880	628488	5.07741	WT	Control
4881	658512	4.61571	WT	Control
4882	1191409	298.331	WT	Control
4883	1395421	12.1159	WT	Control
4884	1177103	503.555	WT	Control
4885	1343088	39.234	WT	Control
4886	635328	5.72818	WT	Control
4887	863684	206.298	WT	Control
4888	675244	38.2335	WT	Control
4889	633745	5.10462	WT	Control
4890	1.40148e+06	6.59975	WT	Control
4891	1240760	189.298	WT	Control
4892	667228	4.61997	WT	Control
4893	658599	6.04257	WT	Control
4894	867820	442.771	WT	Control
4895	611338	4.45402	WT	Control
4896	1358926	43.9779	WT	Control
4898	622960	8.30984	WT	Control
4899	633459	5.80925	WT	Control
4900	1050490	308.809	WT	Control
4902	1216097	180.754	WT	Control
4903	656438	6.46343	WT	Control
4904	1024094	200.706	WT	Control
4905	1337434	109.555	WT	Control
4906	804816	159.858	WT	Control
4907	884388	203.571	WT	Control
4909	652616	6.56444	WT	Control
4910	821106	151.008	WT	Control
4911	912860	189.855	WT	Control
4912	656631	6.98529	WT	Control
4913	1301009	167.251	WT	Control
4914	659204	8.10504	WT	Control
4915	656048	6.80986	WT	Control
4916	698367	31.8235	WT	Control
4917	726038	160.918	WT	Control
4918	741504	172.126	WT	Control
4919	717144	25.0534	WT	Control
4920	930094	131.873	WT	Control
4921	653863	6.82751	WT	Control
4922	744856	119.169	WT	Control
4923	1292346	15.1451	WT	Control
4924	1211774	373.313	WT	Control
4925	1214667	382.043	WT	Control
4926	1332569	83.2624	WT	Control
4927	1239719	8.41315	WT	Control
4928	649824	15.8812	WT	Control
4929	636798	6.93986	WT	Control
4930	703262	19.7599	WT	Control
4931	661265	5.80861	WT	Control
4932	653396	5.91969	WT	Control
4933	1160773	231.401	WT	Control
4934	657102	6.65591	WT	Control
4935	1317308	27.5666	WT	Control
4936	755792	218.396	WT	Control
4937	628153	6.59552	WT	Control
4938	779223	104.279	WT	Control
4939	1310403	5.3953	WT	Control
4940	1314365	5.15165	WT	Control
4941	647162	5.89872	WT	Control
4942	1001001	308.375	WT	Control
4943	1076872	388.669	WT	Control
4944	656745	7.04397	WT	Control
4945	630817	5.18945	WT	Control
4946	666105	5.64676	WT	Control
4947	648580	6.23351	WT	Control
4948	1311767	9.17093	WT	Control
4949	661593	86.0877	WT	Control
4950	646605	8.66841	WT	Control
4951	1057521	176.223	WT	Control
4952	620282	6.36275	WT	Control
4953	659947	29.7921	WT	Control
4954	745044	301.908	WT	Control
4955	1270309	165.865	WT	Control
4956	1309281	127.425	WT	Control
4957	668217	129.823	WT	Control
4958	604684	5.59044	WT	Control
4959	700355	193.145	WT	Control
4960	591590	3.99375	WT	Control
4961	793767	121.434	WT	Control
4962	617545	6.47125	WT	Control
4963	615372	6.27973	WT	Control
4964	640356	6.78012	WT	Control
4965	1279310	4.26431	WT	Control
4966	1316552	6.24457	WT	Control
4967	647940	5.00577	WT	Control
4968	603021	5.23653	WT	Control
4969	612343	6.36784	WT	Control
4970	601981	5.01301	WT	Control
4971	584846	4.77388	WT	Control
4973	574977	3.80242	WT	Control
4974	1296757	6.29627	WT	Control
4977	894222	8.53652	WT	Control
4978	687990	46.4229	WT	Control
4979	803137	164.145	WT	Control
4983	1067328	140.842	WT	Control
4984	1053504	6.06253	WT	Control
4985	1039251	207.1	WT	Control
4986	591116	6.2	WT	Control
4988	623726	5.54247	WT	Control
4989	761756	132.983	WT	Control
4990	1.29195e+06	5.02192	WT	Control
4991	883604	177.378	WT	Control
4994	759566	62.7617	WT	Control
4995	678745	61.1019	WT	Control
4996	486873	5.41898	WT	Control
4998	1332863	5.44437	WT	Control
4999	614206	52.3468	WT	Control
5000	516956	4.20563	WT	Control
5001	577714	6.31574	WT	Control
5002	577809	6.37048	WT	Control
5003	634005	79.0552	WT	Control
5004	616599	6.59505	WT	Control
5005	596907	12.3427	WT	Control
5006	1091159	7.97676	WT	Control
5007	586529	5.6259	WT	Control
5008	505272	5.65338	WT	Control
5009	527397	4.69504	WT	Control
5010	1.25229e+06	8.12691	WT	Control
5011	1268893	8.53189	WT	Control
5012	585309	5.65194	WT	Control
5013	510005	6.31187	WT	Control
5015	573778	4.90778	WT	Control
5016	645637	12.8526	WT	Control
5017	625134	4.1849	WT	Control
5018	1259406	8.67287	WT	Control
5019	625009	36.3	WT	Control
5020	945264	7.70412	WT	Control
5021	596539	5.51165	WT	Control
5022	649287	16.1571	WT	Control
5023	1194573	16.2221	WT	Control
5024	1.33379e+06	8.39386	WT	Control
5025	1260904	29.755	WT	Control
5027	979291	306.26	WT	Control
5028	525246	4.95779	WT	Control
5029	638564	5.47969	WT	Control
5030	571819	5.43567	WT	Control
5031	795679	80.9682	WT	Control
5032	1263222	6.93519	WT	Control
5033	634522	5.83841	WT	Control
5034	597769	6.02573	WT	Control
5035	1309172	6.04604	WT	Control
5036	802357	229.353	WT	Control
5037	931546	158.856	WT	Control
5038	605465	5.0515	WT	Control
5039	1.02147e+06	210.093	WT	Control
5040	568382	7.72191	WT	Control
5041	711655	69.8615	WT	Control
5042	957249	145.663	WT	Control
5043	1323159	10.363	WT	Control
5044	1259635	6.7841	WT	Control
5046	843852	226.46	WT	Control
5047	1157681	229.3	WT	Control
5048	549808	6.47514	WT	Control
5049	700719	72.9391	WT	Control
5050	1329884	9.71358	WT	Control
5051	628224	8.32826	WT	Control
5052	641291	25.3214	WT	Control
5053	674935	179.516	WT	Control
5054	1.30236e+06	16.4269	WT	Control
5055	661898	13.0853	WT	Control
5056	1024812	356.783	WT	Control
5058	601004	15.3592	WT	Control
5059	604554	50.7769	WT	Control
5060	662905	11.1627	WT	Control
5061	738923	91.1105	WT	Control
5062	1294440	6.12112	WT	Control
5064	776386	91.6491	WT	Control
5065	961472	390.457	WT	Control
5066	1334882	7.40369	WT	Control
5067	656620	5.43025	WT	Control
5069	626810	9.04666	WT	Control
5070	1325668	7.50418	WT	Control
5071	1320519	8.18291	WT	Control
5072	1306251	8.74859	WT	Control
5073	1297340	105.444	WT	Control
5074	649768	6.70753	WT	Control
5075	657176	7.15864	WT	Control
5076	664852	7.78406	WT	Control
5077	1272033	6.83215	WT	Control
5078	643484	6.78484	WT	Control
5079	982994	367.901	WT	Control
5080	764622	85.2526	WT	Control
5081	1360957	7.3651	WT	Control
5082	624093	6.39399	WT	Control
5083	1125827	335.94	WT	Control
5084	630712	7.403	WT	Control
5085	651941	7.85553	WT	Control
5086	654277	8.07744	WT	Control
5087	626367	76.3518	WT	Control
5088	1351464	25.8033	WT	Control
5089	632945	6.81619	WT	Control
5090	636573	8.08291	WT	Control
5091	1370152	10.0595	WT	Control
5092	1252393	10.2166	WT	Control
5093	696477	68.7129	WT	Control
5094	642402	6.23063	WT	Control
5095	943728	160.497	WT	Control
5096	1228794	278.795	WT	Control
5097	659303	8.20045	WT	Control
5098	631771	8.30599	WT	Control
5099	902501	428.971	WT	Control
5100	613782	6.96137	WT	Control
5101	640107	5.64605	WT	Control
5102	1312606	114.913	WT	Control
5103	1207682	12.6208	WT	Control
5104	1347087	9.76147	WT	Control
5105	1082961	223.778	WT	Control
5106	738734	106.374	WT	Control
5107	1016525	325.761	WT	Control
5108	668069	6.53555	WT	Control
5110	1336895	6.93511	WT	Control
5111	1339501	131.158	WT	Control
5112	645864	7.01007	WT	Control
5113	663011	69.8116	WT	Control
5114	657094	4.8065	WT	Control
5115	641165	5.81782	WT	Control
5117	660332	7.97878	WT	Control
5118	910137	189.345	WT	Control
5119	891236	212.747	WT	Control
5120	1370680	8.31516	WT	Control
5121	752938	110.547	WT	Control
5122	1375510	8.8887	WT	Control
5123	795511	203.421	WT	Control
5124	1409434	7.77379	WT	Control
5125	644052	6.3093	WT	Control
5126	1279055	39.8445	WT	Control
5127	643659	8.08938	WT	Control
5128	1306341	173.385	WT	Control
5129	1084888	209.616	WT	Control
5130	655055	6.16226	WT	Control
5131	1199914	79.3091	WT	Control
5132	654522	6.9257	WT	Control
5133	645734	5.71327	WT	Control
5134	1364677	9.77814	WT	Control
5135	691538	8.84309	WT	Control
5136	637438	4.88758	WT	Control
5137	657407	6.80753	WT	Control
5138	1249932	6.09085	WT	Control
5139	665675	5.47706	WT	Control
5140	1359419	12.1339	WT	Control
5141	1423796	11.2083	WT	Control
5142	1374864	9.07636	WT	Control
5143	684093	14.4892	WT	Control
5144	732894	136.261	WT	Control
5145	701576	42.5671	WT	Control
5146	1383509	7.62365	WT	Control
5147	1058266	389.251	WT	Control
5148	648727	5.72663	WT	Control
5149	1354386	9.4944	WT	Control
5150	831485	205.365	WT	Control
5151	1342555	10.2937	WT	Control
5152	1434356	9.07103	WT	Control
5154	1341195	9.70585	WT	Control
5155	682499	91.4918	WT	Control
5156	666494	6.01879	WT	Control
5157	644597	6.54522	WT	Control
5158	1325875	11.1284	WT	Control
5159	1213088	21.7886	WT	Control
5160	1345253	7.28641	WT	Control
5161	1359044	8.29079	WT	Control
5162	683825	9.21222	WT	Control
5163	1371546	16.876	WT	Control
5164	884177	118.768	WT	Control
5165	629519	6.96911	WT	Control
5166	674828	8.15976	WT	Control
5167	1260001	7.00207	WT	Control
5168	1363721	6.55248	WT	Control
5169	654764	5.92287	WT	Control
5170	696712	12.7961	WT	Control
5171	1353303	62.2094	WT	Control
5172	669099	7.68816	WT	Control
5173	706012	17.6252	WT	Control
5175	1211374	13.9948	WT	Control
5176	1320646	11.199	WT	Control
5179	1427737	7.20208	WT	Control
5181	1278326	4.93078	WT	Control
5182	1264699	140.891	WT	Control
5183	652505	6.56334	WT	Control
5184	1.33304e+06	6.62822	WT	Control
5185	1350955	11.4101	WT	Control
5186	644430	8.06149	WT	Control
5187	642722	6.20677	WT	Control
5188	1162703	153.186	WT	Control
5189	1345045	5.89576	WT	Control
5190	629004	8.72676	WT	Control
5191	1333650	9.26904	WT	Control
5192	665474	9.38814	WT	Control
5193	759905	122.791	WT	Control
5194	1162082	170.175	WT	Control
5196	657871	8.83307	WT	Control
5197	709740	107.111	WT	Control
5198	632750	6.70655	WT	Control
5199	665904	4.85501	WT	Control
5200	1.28319e+06	60.5613	WT	Control
5201	1303328	7.03531	WT	Control
5202	1328330	6.27247	WT	Control
5203	1297716	7.04912	WT	Control
5204	1.26393e+06	22.3002	WT	Control
5205	767573	180.651	WT	Control
5206	649549	7.53288	WT	Control
5207	708272	111.333	WT	Control
5208	638823	7.16874	WT	Control
5209	1080075	228.642	WT	Control
5210	578892	6.83593	WT	Control
5211	1202333	12.2213	WT	Control
5212	634258	6.38697	WT	Control
5213	961659	242.072	WT	Control
5214	778977	101.325	WT	Control
5215	516953	130.245	WT	Control
5216	1066465	249.065	WT	Control
5217	602320	6.97037	WT	Control
5218	666105	57.594	WT	Control
5219	642941	5.90806	WT	Control
5222	652942	28.9618	WT	Control
5223	665976	81.3208	WT	Control
5225	586467	4.7835	WT	Control
5226	634433	8.31997	WT	Control
5227	1092244	202.861	WT	Control
5228	648837	5.17295	WT	Control
5229	1299132	3.67341	WT	Control
5230	608981	4.911	WT	Control
5231	630591	6.69022	WT	Control
5232	639678	31.6015	WT	Control
5233	619258	4.36681	WT	Control
5235	594836	5.25084	WT	Control
5236	656955	6.69815	WT	Control
5237	723253	205.96	WT	Control
5238	624183	4.20893	WT	Control
5239	1120250	6.40291	WT	Control
5240	717758	102.965	WT	Control
5241	622799	5.10793	WT	Control
5242	993543	34.9671	WT	Control
5243	655742	98.3261	WT	Control
5244	617927	5.32929	WT	Control
5245	1327945	45.3467	WT	Control
5246	645648	6.53633	WT	Control
5247	1368569	14.7466	WT	Control
5248	637249	6.77836	WT	Control
5249	1279036	33.6466	WT	Control
5250	546673	4.48341	WT	Control
5252	1245735	6.74518	WT	Control
5253	1123778	141.124	WT	Control
5254	623476	6.59782	WT	Control
5255	599335	16.2185	WT	Control
5256	897605	151.469	WT	Control
5257	597656	4.93154	WT	Control
5258	1279669	7.32626	WT	Control
5259	598677	5.38592	WT	Control
5260	1257489	6.5941	WT	Control
5261	1366676	6.43202	WT	Control
5262	1082441	295.373	WT	Control
5263	636497	4.78575	WT	Control
5264	1126033	116.992	WT	Control
5266	484182	109.306	WT	Control
5267	609939	8.15305	WT	Control
5268	1229211	100.89	WT	Control
5269	1139432	138.158	WT	Control
5270	544404	4.84967	WT	Control
5271	615015	5.77068	WT	Control
5273	770772	134.981	WT	Control
5274	1.04548e+06	6.94244	WT	Control
5275	633482	6.68033	WT	Control
5276	863623	242.172	WT	Control
5277	575178	6.30911	WT	Control
5279	643970	8.8942	WT	Control
5280	648384	73.0889	WT	Control
5281	1060957	156.104	WT	Control
5282	1288329	5.86204	WT	Control
5283	747248	175.77	WT	Control
5284	636801	5.93253	WT	Control
5285	623498	5.29726	WT	Control
5286	636508	6.53832	WT	Control
5287	510729	7.00665	WT	Control
5288	760898	126.135	WT	Control
5289	557732	5.79355	WT	Control
5290	1292634	7.61301	WT	Control
5291	691886	100.183	WT	Control
5292	670663	73.479	WT	Control
5293	1315923	6.32789	WT	Control
5294	630330	6.26682	WT	Control
5295	626668	6.44071	WT	Control
5296	882814	107.439	WT	Control
5297	503954	4.02307	WT	Control
5298	1258457	7.65543	WT	Control
5299	1325567	7.12509	WT	Control
5300	1304593	7.23174	WT	Control
5301	627957	6.03446	WT	Control
5302	631019	4.77762	WT	Control
5303	652732	8.71998	WT	Control
5305	1286099	13.457	WT	Control
5307	629632	4.53389	WT	Control
5308	585222	5.31338	WT	Control
5309	1270844	20.2863	WT	Control
5310	569894	3.58957	WT	Control
5311	1150104	197.662	WT	Control
5313	653386	5.54851	WT	Control
5314	628486	5.78789	WT	Control
5315	1281380	8.32158	WT	Control
5316	589536	5.4845	WT	Control
5317	645706	6.82781	WT	Control
5319	1018251	192.039	WT	Control
5320	1316460	6.31071	WT	Control
5321	626109	5.11712	WT	Control
5322	896654	124.384	WT	Control
5323	1299909	8.10491	WT	Control
5324	584880	34.1926	WT	Control
5325	812967	195.059	WT	Control
5326	1083061	380.581	WT	Control
5327	1318177	8.49523	WT	Control
5328	1116983	224.337	WT	Control
5329	636583	6.78678	WT	Control
5330	735706	140.309	WT	Control
5331	662385	34.4976	WT	Control
5332	1319720	6.30558	WT	Control
5333	632834	5.82445	WT	Control
5334	644689	8.42016	WT	Control
5335	1333995	108.477	WT	Control
5336	1253619	6.86181	WT	Control
5337	631770	7.19162	WT	Control
5338	769797	158.72	WT	Control
5339	1292059	5.857	WT	Control
5340	1300280	7.31334	WT	Control
5341	1211522	195.009	WT	Control
5342	1303751	7.54831	WT	Control
5343	672468	245.35	WT	Control
5344	628123	6.14602	WT	Control
5345	683288	39.2723	WT	Control
5346	1312693	7.69746	WT	Control
5347	1300948	104.202	WT	Control
5348	1293982	6.81609	WT	Control
5349	681143	16.0778	WT	Control
5350	652227	27.2216	WT	Control
5351	1239071	162.031	WT	Control
5352	642824	6.37597	WT	Control
5353	611363	6.27904	WT	Control
5354	621006	8.44235	WT	Control
5355	612054	7.43149	WT	Control
5356	700760	20.8375	WT	Control
5357	935294	298.793	WT	Control
5358	744038	187.343	WT	Control
5359	775157	192.682	WT	Control
5360	621786	5.68604	WT	Control
5361	759510	92.9827	WT	Control
5362	1174153	394.783	WT	Control
5363	1399740	13.3801	WT	Control
5364	1014855	443.214	WT	Control
5365	696973	21.5626	WT	Control
5366	1134142	361.507	WT	Control
5367	675489	5.8596	WT	Control
5368	676290	7.91477	WT	Control
5369	750716	118.106	WT	Control
5370	576703	6.13256	WT	Control
5371	697130	23.25	WT	Control
5372	654181	7.34047	WT	Control
5373	663004	21.2703	WT	Control
5374	1315290	6.62396	WT	Control
5375	1069767	288.389	WT	Control
5376	657237	33.7784	WT	Control
5377	662987	6.48681	WT	Control
5378	1363597	6.4522	WT	Control
5379	648094	6.21951	WT	Control
5380	660181	62.7169	WT	Control
5382	941915	235.223	WT	Control
5383	709854	65.4748	WT	Control
5386	1263817	252.038	WT	Control
5387	850712	167.821	WT	Control
5388	1295523	8.05985	WT	Control
5389	970004	277.174	WT	Control
5390	1277741	5.05074	WT	Control
5391	1273347	18.0113	WT	Control
5392	845955	234.825	WT	Control
5393	676946	33.4436	WT	Control
[truncated: 36,377 more rows]

## Sheet: E9g
	Replicate 1	Replicate 2	Replicate 3
WT	58.2583	67.681	66.2754
S/T>D	62.1523	71.9792	63.3375

## Sheet: E9h
Control		CPT
GFP-RPA2 WT	GFP-RPA2 S/T>D	GFP-RPA2 WT	GFP-RPA2 S/T>D
0	0	97378	11120
0	2459	53059	0
7338	0	7523	15738
0	0	0	0
1434	0	32122	13454
2947	0	22556	0
9379	1078	17247	2752
1219	1054	3392	7807
644	0	10021	0
695	0	2441	7530
5934	9970	29791	8848
4799	0	44716	28350
933	0	24621	0
20870	0	1566	11254
2564	765	1467	16454
1423	7417	9377	0
0	0	72801	2999
13953	0	36611	0
2741	2630	46051	16361
40794	22065	117427	0
0	0	6786	621
754	0	47877	37769
326	951	54388	26555
1531	0	85533	13317
45259	0	77209	31270
0	0	28565	2607
865	917	0	17892
34883	0	18767	23116
772	3924	26681	25254
0	3482	27482	1980
0	0	53629	3734
2730	0	22478	35756
0	0	52395	10516
1403	0	2757	40391
2034	0	157781	1572
4867	3207	20605	39724
0	3498	30213	0
0	0	8057	60828
0	0	58691	12199
15303	0	78997	12128
4941	0	28398	25718
9298	0	1817	0
0	1533	35263	0
0	0	12033	0
1217	23892	28338	0
5179	4172	17882	0
0	0	32252	2549
0	0	5551	0
0	6261	81044	1339
0	0	23829	88148
1040	2318	50221	1372
541	0	33783	13932
0	0	25706	6519
0	2770	26204	32282
17284	0	4163	0
0	0	9022	974
0	24707	12409	582
2162	1464	3557	4460
0	0	520	16141
0	581	25574	0
0	3930	5270	58197
0	848	15740	23105
2420	0	0	0
2304	0	56591	7123
0	1457	41537	3651
0	0	79222	9328
0	1561	31601	97802
0	2802	34915	3863
0	0	17637	33481
2074	0	84400	31355
0	4166	44654	8632
358	4173	19626	0
841	6985	23800	2984
0	532	29046	12234
1169	0	38596	39354
0	0	27974	0
43262	0	28010	769
2047	0	75938	36395
0	0	23278	0
2468	0	47818	0
0	0	1693	0
0	1331	2013	0
0	0	7980	40656
1657	0	4174	2473
0	1343	39858	1657
0	0	29363	10038
0	28509	22879	0
0	1299	13936	0
0	0	76127	1814
5821	4054	18215	35231
0	880	1169	0
0	0	18888	24509
0	521	1870	2596
0	0	22054	2796
0	1993	49954	16407
840	1171	38509	30033
839	0	2267	5444
3254	0	29129	34937
0	0	16555	2143
0	10870	91139	4085
0	0	86524	4459
0	1120	51097	15678
0	0	46385	0
2256	0	17377	36012
0	174	7339	0
0	2658	24944	3908
625	10257	2297	0
1336	1206	40473	552
2068	2226	31558	42577
0	1008	0	5010
0	3116	36824	24961
0	4338	35503	12747
2544	0	5047	8441
764	989	1357	0
6338	2224	21172	22562
0	1472	0	0
10465	4977	20471	42963
2237	3844	3446	2577
0	1751	15383	12360
3642	2752	33676	3452
2394	384	12326	12182
0	1915	0	4912
0	7664	42836	18087
5883	5672	48826	2015
0	2272	43602	31856
0	3466	15142	0
1798	0	15666	998
4147	0	21362	3929
0	1266	92148	20601
3810	0	23493	9018
0	6303	21724	19426
526	0	87737	12148
1639	2146	20227	15149
4443	0	15753	8533
0	1959	58230	17410
1218	2433	15521	22439
872	0	0	15794
0	0	58644	7657
1940	900	105580	14691
558	1150	12045	8621
0	0	29101	16411
2837	2977	30543	46824
2420	6276	57004	37684
0	0	19593	27211
11984	524	45456	28622
22091	3252	135081	8422
2401	0	1584	44481
0	2259	113597	33110
0	0	5117	0
0	1523	60680	44272
2121	3056	35314	0
0	2467	37675	29253
2104	1873	39550	3899
0	3109	7927	21563
0	0	34567	29952
2779	0	40646	12623
0	0	54323	0
3416	0	86230	11443
0	0	5915	2280
13601	0	25090	69242
0	0	37940	12523
0	0	7766	37943
11825	1149	48352	11189
740	0	0	2402
908	0	28580	12181
0	3393	3274	0
27848	0	66916	19188
0	5553	46116	14001
0	0	11097	56255
0	0	12947	27180
8902	0	1217	48756
7721	0	39093	27963
1874	0	20481	58033
5898	1248	15535	21809
25754	2268	15666	0
0	1997	14954	0
1607	0	18974	26171
9630	1259	24247	24309
1129	0	48428	13984
0	0	17830	0
4895	655	10082	0
0	0	29131	3220
786	1619	15367	3950
610	0	11338	637
2648	0	26088	0
0	0	5493	23266
2491	0	9971	24951
7430	0	9625	0
1608	448	35360	68247
740	0	12451	2983
0	828	30756	23764
991	0	16494	1363
6919	0	6641	35973
3320	0	1825	0
4460	0	15020	28733
2667	0	4159	7190
1134	0	45851	656
428	2058	6103	29600
10609	0	14477	7946
1494	0	30632	2476
0	0	2081	0
0	0	3791	910
6387	0	10768	1211
751	3458	13594	21439
461	0	24004	3922
0	0	5116	0
0	0	1157	0
5708	0	13241	623
3143	0	18832	37279
0	0	13503	0
11588	0	15765	0
0	0	10032	0
5380	0	14722	0
1157	0	1133	0
0	0	1166	3027
3346	0	0	234
1379	0	2659	825
0	0	3148	32131
6168	0	681	0
0	5469	1837	0
1275	0	0	29068
928	0	12151	2257
37417	1131	3573	0
0	0	24986	16909
914	0	26620	14187
0	0	2578	29608
0	0	34821	5151
1527	0	36815	5219
3924	9806	26451	28020
4670	3071	117037	0
0	0	25016	28607
348	0	39123	5550
0	749	2474	77663
3204	6724	136835	0
704	0	7909	7797
1401	0	42266	10930
3424	0	42391	0
0	0	25984	38099
0	0	29971	57830
3092	0	28789	5284
3275	0	24406	9965
0	0	28989	67799
457	2268	38747	21864
2346	0	13489	92870
0	0	22840	25033
783	0	17077	79988
2570	1549	26332	6572
0	0	26238	0
0	406	18922	23320
1978	0	53868	33990
0	0	27260	5256
0	0	15235	1782
1298	1144	25286	11655
0	0	12869	649
847	1101	30830	11366
2609	4446	33922	24657
3061	554	20001	84449
0	1913	137809	2849
2551	7978	3836	38850
0	907	32079	20215
1722	1626	30368	27184
0	11314	23357	29401
0	0	42094	30784
0	0	18432	15944
1355	931	43504	26084
697	967	10157	55276
0	0	21658	61968
0	0	27640	5279
0	684	42815	0
0	2053	62780	39772
2494	2559	32094	29837
1557	764	47690	3650
0	460	48108	20761
0	0	59986	31405
0	0	192520	35798
0	892	23615	9021
2156	0	5399	12234
0	0	8337	47256
684	814	8583	91530
4524	227	26471	0
0	855	40076	52482
0	2599	54669	34912
1222	0	53279	32536
0	1840	22806	30018
2018	3304	2771	78916
0	1312	132331	0
1292	0	0	46982
434	685	3892	0
645	1468	0	20993
1421	4279	7944	0
1739	0	0	0
2180	0	3345	0
1935	0	0	0
675	396	59193	19545
0	0	765	46111
1916	0	6133	0
1921	4446	0	18538
975	6716	0	1368
0	2750	4515	0
3714	0	2868	51666
853	646	7521	57428
1144	957	75951	40297
1363	8386	1708	36319
1914	619	13379	144507
817	18758	0	0
2401	1774	46039	67738
2241	858	0	0
11579	5036	5578	27003
10949	0	13993	930
5255	3144	3524	37157
0	0	28893	13205
0	0	37916	19841
0	1743	8251	1492
0	2031	2367	22604
1611	0	0	37874
5951	6023	1616	0
10510	0	0	47033
0	0	0	55590
0	0	0	13693
0	0	0	0
5566	599	0	2938
618	3513	9448	18887
1138	10471	11753	0
918	5384	49648	37021
680	0	0	82984
758	3714	43531	3994
0	3936	14769	40198
0	4004	9651	27202
1499	0	13064	29487
641	0	0	0
0	3237	4373	2636
9687	0	10233	0
0	0	15947	0
610	3986	30382	7109
0	3358	26508	0
2227	0	8639	1602
1962	1135	32078	4168
1542	0	31743	14712
0	0	0	1182
0	2681	7566	50064
0	0	5971	24513
0	453	10629	1984
1971	0	10964	29778
293	3221	0	34388
0	0	21365	12971
0	1071	0	264635
745	0	11591	12100
837	0	0	0
0	4339	7419	710
0	0	0	0
0	0	15935	27811
0	0	1699	0
0	2237	3206	0
2357	0	74375	17184
18470	0	1726	17180
684	0	12157	17253
1672	0	37366	27821
7284	372	38797	25456
0	0	14630	40755
2341	921	49155	47015
0	0	61800	27621
0	2981	90890	3403
0	1158	25485	0
0	0	27369	21875
0	0	73792	0
0	0	934	0
0	0	31968	0
0	346	1584	66625
2257	0	49641	0
1640	460	35901	9898
2096	1657	62112	55006
0	949	40881	0
4701	730	65151	31341
0	961	82867	0
0	0	34767	11506
0	833	48588	0
2093	437	2469	35881
0	0	51812	23264
4732	0	88386	914
1694	0	12164	0
6241	0	32895	0
722	2173	120140	19392
6280	0	49851	12422
1347	1722	34220	0
0	0	16368	24578
4073	0	38825	18710
4792	5722	45612	0
1230	0	139597	0
0	0	41371	8510
4285	2120	82788	0
475	0	30948	20404
0	0	35859	55028
0	1679	31898	2655
0	1264	3525	1198
5284	0	59317	1345
0	0	21950	0
14070	0	29097	85069
3424	5090	45495	35193
1014	1274	48843	12011
0	2170	26490	19342
0	0	0	72987
0	1258	1251	0
2780	9929	62150	35214
6636	12275	20509	0
2422	1338	22673	5551
1073	15688	52565	43276
2609	5638	16808	37800
0	2088	378	0
0	616	23710	12249
656	4937	26237	37969
2888	6627	47803	6497
2591	2833	17422	7425
1877	0	37199	2708
0	2092	1477	42389
820	0	43057	0
0	780	957	6273
0	3667	96073	43663
0	0	21031	23307
0	1805	75245	6463
0	3852	80598	0
0	1611	5900	701
0	4905	2393	21024
0	0	0	19789
0	3362	0	60314
1144	0	11771	2011
3370	1760	3720	2848
1484	3955	90612	0
18273	1229	622	61794
7707	0	3171	31047
0	0	23533	44619
0	0	43089	26818
848	0	72120	13973
0	1115	21132	7709
729	2054	0	1020
3381	0	24380	1260
10572	1157	38715	6177
0	832	39490	7188
1751	1444	31564	0
1375	0	28442	64031
0	1082	50665	28623
0	781	4864	12507
0	4989	22175	2461
8495	2116	52516	21218
6697	0	45143	3324
5152	519	13951	17771
0	962	33444	16828
2633	0	40333	0
0	0	53556	363
0	7764	9168	16140
616	0	44297	77435
0	0	14660	583
869	1610	975	109054
0	17293	11876	2417
0	15759	23771	0
393	0	8627	865
772	0	6798	0
16349	17144	7782	3622
7185	0	14441	0
327	2209	50968	2761
0	7053	11276	1458
1064	887	1678	12065
0	0	8588	7234
0	5506	63173	21807
1977	813	14980	24624
0	3853	11263	21512
2470	1728	9702	8331
4683	0	18620	782
3149	0	25135	0
1338	0	16896	2944
0	0	31214	0
0	5013	5363	23145
1635	0	9186	0
2972	815	42160	32976
0	2596	53982	37923
313	765	68801	17995
0	0	22553	0
1453	0	7055	28664
0	0	20873	0
0	3438	35192	17812
0	0	22932	11792
0	3648	1678	2640
21755	2692	7071	0
0	0	6315	5805
0	0	32079	1499
6724	307	38364	15856
4137	0	958	42469
0	0	58248	0
0	5087	4972	0
0	0	706	0
5235	0	21967	6473
762	1250	4823	3347
0	0	47674	17009
403	1801	28406	0
1711	0	90680	0
0	0	5785	21016
0	0	21517	24077
947	0	379	4883
2797	2225	117446	27369
1827	4416	20070	56654
813	0	3666	63423
458	0	57716	46867
1546	0	65021	0
1110	0	10702	0
1855	0	11978	48696
1552	5202	97897	50251
4824	0	57033	0
1436	0	4702	64766
0	1006	67417	0
491	809	106975	82392
753	654	24662	20670
4537	868	29611	2814
1768	0	28069	0
589	0	116145	17647
3077	0	11103	44113
832	0	3626	52868
891	611	35525	21829
717	0	7534	44518
0	0	17064	17537
2823	4183	18807	39501
0	1526	57000	0
0	1968	3427	22948
2030	1098	13583	21666
0	0	2662	25746
1478	854	94995	2257
2998	6693	52308	49183
2274	0	28445	61204
0	0	1326	11713
0	1834	16183	36297
0	711	0	3102
0	0	23708	53106
1455	1820	36052	43876
801	3698	784	18609
0	1081	40700	17087
4926	1103	8397	19384
0	2529	19171	0
1535	0	33121	0
0	0	37258	36286
10290	0	0	0
0	0	35645	13120
9985	0	13013	48257
0	1677	26438	59170
563	1208	4565	9758
3115	0	14593	127242
0	1912	51964	3831
0	0	1960	2859
1279	0	38887	16637
0	2950	29737	4808
0	1173	1218	4673
0	0	27736	40880
994	0	8316	4418
429	0	25452	54171
1787	3216	31791	45160
24378	873	19173	0
1986	1571	0	2437
0	0	862	69103
29675	864	17133	4080
4747	0	8041	36515
0	0	0	47796
0	5101	2613	44968
0	0	37508	6702
35832	552	459	30230
817	1302	6941	10123
2836	1481	39001	52452
0	2105	35168	34612
0	1523	24907	22545
4206	3684	19537	575
3612	0	0	0
3720	5180	1116	0
5115	1279	32686	1090
0	0	0	0
433	0	9350	29258
3676	1864	2175	61508
0	887	16049	16835
448	0	13994	19242
0	0	26828	2534
1642	0	6841	38479
0	1821	16265	0
521	0	33907	27178
7588	761	4466	30752
1896	2114	1149	0
918	0	9478	15578
1473	0	9409	50901
0	910	1449	137803
0	3098	33461	27074
1278	16093	16791	0
4829	610	26423	41139
0	0	9910	9751
1441	1992	1092	30428
850	6776	3596	13677
1001	0	2903	23398
1085	0	1450	0
0	5089	9048	21923
4944	0	0	38478
1055	0	38740	26654
0	0	16634	0
0	0	33156	18859
0	0	33515	31406
5871	0	12507	0
1511	0	85836	0
2341	1325	1913	21442
0	2240	10577	3103
1387	1947	10736	48630
1885	0	61572	40141
0	4183	10297	202132
2343	0	111522	2596
0	1129	84603	24870
2232	0	33707	9201
5711	1920	5501	0
808	1978	14110	16109
0	2443	17782	51291
2312	2278	0	0
0	0	59378	0
917	6260	6013	9552
1088	0	38165	0
0	0	20214	15624
0	0	43031	12925
0	552	36784	69578
0	942	69549	11382
0	3665	0	10578
0	1140	70432	37663
8420	2457	0	13668
2267	1357	15022	8933
858	0	0	20441
15128	0	2908	19942
877	385	3714	0
10819	0	53650	69762
1427	630	35245	9483
2891	1283	49817	24396
19078	1188	6278	28278
2778	0	11089	19287
7940	0	50990	22821
3683	2015	27992	32772
0	823	33888	50423
4547	1735	36580	0
2822	0	61069	14076
476	6665	26514	30796
4316	0	59666	0
0	0	34400	12063
2097	1715	31565	0
1827	0	70800	56415
1531	1982	64378	104275
2359	1775	690	18868
0	0	36246	9230
1476	1729	92025	11227
14575	2662	35500	38166
948	3887	62423	9276
2514	0	2681	44546
0	0	57216	0
3153	0	42827	0
1638	2288	91571	6807
934	454	33668	33255
580	0	2307	0
0	3719	31542	9436
0	2085	48845	10949
0	7291	17726	21573
2820	0	572	10135
0	0	111251	7430
0	0	30107	44492
0	2175	0	24469
10553	4883	40182	5120
0	0	14477	117511
1518	0	5690	51298
286	0	15699	5503
4335	2819	27977	4757
658	9852	2961	0
1578	0	1964	152433
793	5744	3942	42137
2056	0	24684	3597
6346	0	0	4407
3958	1086	31382	11352
6132	983	64833	0
0	2267	23735	0
0	1492	623	37885
5111	0	25975	48046
0	3277	1016	0
1769	0	45986	26339
2404	0	30805	0
8383	0	24429	9525
4136	6095	2666	25866
1247	2164	8557	45946
0	0	1745	54095
0	600	37867	24239
1832	1232	37704	19399
6160	21144	9849	0
0	1929	0	3532
5541	2531	15426	33155
5507	725	28785	753
2861	8623	23190	35236
0	3412	59498	1095
7363	0	53634	34396
5458	0	0	182353
23223	0	25116	19905
8768	2116	44875	567
6717	2589	28849	15060
4082	5796	15962	0
530	635	28897	38759
610	1478	63635	14422
10141	0	1906	13241
0	9875	7343	65407
6402	0	15683	82426
1782	0	54243	31323
2898	0	25879	0
0	0	3256	26777
0	734	0	0
3939	0	40677	228254
1573	893	24559	32648
0	1140	46701	60033
0	1647	2403	26164
406	0	4349	1370
1660	0	14817	2233
1969	1125	0	13539
0	0	11040	63755
2969	550	18721	19284
0	2839	1290	2039
1022	0	23502	1695
0	1647	4850	26639
613	2710	0	0
656	0	1528	0
1542	0	852	0
1994	0	46424	0
4611	11857	19066	93110
0	0	4282	11150
2200	3344	13314	25585
5162	0	0	15125
0	0	3591	4663
990	873	22926	11471
0	0	0	10565
8818	1553	5039	15472
0	0	27210	58377
3381	756	2449	50768
0	0	4048	0
8817	0	0	68996
0	0	0	88830
0	6249	0	46870
1043	0	16225	117336
731	0	3836	48616
0	4266	2954	118077
25194	1866	28172	31794
0	0	2720	34910
1393	0	33107	26509
0	0	13287	75400
7978	0	66713	31859
782	0	69420	22690
0	1727	4303	47660
397	6703	3907	92550
0	0	50117	20987
17834	0	20693	9291
2244	7284	6657	7207
1041	9585	13367	81317
756	9571	11605	473
3635	0	19763	92111
0	2373	14842	0
577	1709	7303	35695
2906	1577	53261	879
814	377	24437	3159
1816	0	5099	10251
899	7844	50859	0
0	471	32069	1930
2433	0	8295	20391
584	0	56751	28594
0	10067	5361	2307
0	0	14721	6048
4237	1317	19264	0
0	4165	21633	624
1666	256	46365	55723
2806	6370	18681	0
5559	2996	48797	61637
3619	1133	34001	27819
1700	3083	32570	51704
1538	1299	39035	0
3082	1401	1488	0
0	0	19306	20312
0	0	29972	27251
796	0	20327	63067
1480	838	81452	0
4106	0	587	90784
559	0	60084	1903
6677	5479	46641	107309
0	3217	26349	59481
8517	0	0	101454
2834	0	567	6059
4130	10551	4217	5263
2562	1217	16111	68574
426	0	4626	5231
1061	0	22292	12869
10794	3443	57553	19418
0	1935	17418	47120
1859	466	0	5929
1117	0	35131	32438
0	0	110975	44750
3001	3761	56051	64558
1573	1779	23251	12578
1194	0	71319	12432
4300	1547	0	53898
1322	2168	36494	597
578	6320	27961	23525
1200	1552	28688	1145
0	0	0	1966
1232	0	43571	29710
0	0	8248	0
1213	3109	43093	22033
646	0	5481	43618
4245	0	42072	55544
398	4304	58177	27814
6970	0	20249	0
2149	5785	0	16071
0	0	7965	5475
3819	1409	46708	0
7772	0	82390	2389
1911	0	3558	4154
3217	0	0	2528
2887	2518	39490	47384
3569	2463	9215	65568
0	3405	0	0
1715	0	0	0
2672	0	564	25252
1029	0	0	56529
0	0	17295	0
1277	8906	35353	0
0	0	66835	1648
7395	0	29926	0
2773	0	48482	0
14180	3598	44176	3250
6183	4688	0	0
623	0	2562	4013
2006	4761	19873	12186
597	0	12649	5282
1746	0	30183	7016
1521	1433	0	16847
5093	0	18322	21430
3813	4096	28041	0
1424	0	0	28867
1889	2187	34611	10513
3771	859	16907	33450
2977	6129	31226	0
537	0	46423	35095
0	4513	0	12641
2222	664	18512	3851
5255	516	48351	11210
838	0	28767	3827
4391	0	10316	0
4683	724	11417	16471
6562	978	12810	12513
0	13170	13820	16131
710	307	17389	20543
2749	1789	24811	60930
5213	0	72274	13871
7738	771	41772	111128
1727	0	10064	72599
0	0	16957	18154
2975	1846	19249	51279
7456	0	29768	0
1299	553	34965	0
0	3294	18448	46167
3484	0	6107	0
0	6610	44340	27525
2438	2256	4012	21442
0	1126	0	69199
3853	607	31096	38191
3991	548	28513	55161
4078	688	192431	57581
4826	6363	5879	20035
1309	526	29724	1655
8481	3076	45219	10814
6979	4628	45787	0
4373	23530	37926	0
25549	2795	0	19137
1390	3316	46235	14971
2874	4144	1336	10626
1062	2554	38942	19014
951	13264	2604	49664
0	4880	11067	71168
0	0	0	806
2886	3487	0	63184
0	1012	3741	8650
5468	3546	27494	16611
49656	5982	928	15744
430	1097	39808	8276
2718	535	13683	25113
439	1552	16724	129403
2182	1705	0	21599
1542	1157	18518	0
11059	3274	64260	24307
0	0	65578	15220
2561	0	18438	6947
760	0	22507	9111
2506	2620	0	6226
0	1357	21413	7116
6836	0	10190	2821
5846	0	34792	0
5901	3216	6963	0
1387	0	40421	0
1304	4132	22408	2802
729	2013	62177	0
5004	6935	39600	0
2139	2305	26991	11837
0	809	17455	4087
2700	9176	62418	2998
3175	2913	61583	652
0	0	28982	2766
0	1616	24542	10344
2712	4848	18550	8576
3258	0	26872	17430
0	2428	8540	18871
0	0	42798	35099
35050	691	76842	6476
5284	4311	14331	13986
10474	5195	0	2997
6450	2709	32576	45347
308	3695	38495	3085
2012	1908	0	0
3708	0	42676	8506
0	903	39769	152269
502	0	46947	0
3421	0	11165	91184
3276	547	18262	1252
0	940	29251	42941
565	5305	40823	0
2180	1558	14655	13376
1207	1549	78220	19106
0	1174	1408	66272
0	2560	33330	78956
0	0	0	21356
20720	0	45772	12999
0	2434	3792	60288
543	9441	70803	75836
6348	0	1340	14944
0	3143	42727	12448
0	548	41521	60499
0	1109	58506	13708
7874	0	63580	0
0	524	22907	59068
0	0	0	0
780	2989	16635	0
1261	1096	71528	0
2169	1044	595	50259
695	8641	0	1040
0	0	14223	0
5588	4351	36585	0
0	3633	0	538
0	4732	9848	0
910	956	3459	2732
10851	0	2907	513
628	1375	58318	10377
1466	1219	4123	21072
8564	3305	4998	13098
0	0	12103	25943
0	0	57542	7751
3554	0	28437	4644
3219	0	40701	1755
2555	2371	3518	0
0	3107	86225	14526
2693	0	7451	33779
8190	0	69875	24487
4600	0	15598	12007
0	19432	13588	9766
6740	7935	4891	22517
0	1132	29676	90960
1043	656	54146	26521
4660	3238	15586	72704
2965	2963	16406	4719
4642	367	72931	31464
0	3668	0	30620
646	8720	0	10836
0	286	6037	7648
2628	0	1780	34031
55465	5818	57642	0
7403	2044	5010	35845
5485	3265	6920	0
2198	0	3167	0
8566	414	22047	51225
586	1784	10471	20845
2567	0	8718	39564
650	4831	6896	61984
630	444	0	0
8207	2862	32343	0
1860	0	709	38183
8014	0	875	32474
0	1250	11908	41420
1712	0	26921	0
2422	0	9214	54132
1964	921	24388	0
2240	433	26801	47807
1662	1004	20320	7019
1344	0	1496	47839
1746	0	34685	9324
5707	870	3832	4442
533	2034	59384	5087
887	475	27531	0
0	0	4699	8022
11499	0	59008	44486
619	1971	84996	96534
885	0	29994	29608
1253	373	25412	0
327	0	7796	18504
960	2490	13091	26472
414	604	890	0
2184	2091	42997	56592
2709	0	40224	0
0	0	4473	41256
2562	1142	272	9379
1160	0	28993	28476
863	0	5210	16403
625	1455	5040	35755
1554	562	9408	46687
794	0	70238	25616
8100	0	26630	25905
2488	5755	11771	24469
760	0	34447	0
516	950	26645	0
1629	0	10214	11306
3906	2223	11230	12772
2701	0	6562	32331
4921	4188	9217	26633
8712	7810	66257	13692
2194	0	3866	54460
1429	0	9926	10543
0	252	38013	13766
0	1364	0	5963
932	692	29293	15520
0	1961	9790	29628
3105	9972	68683	8030
0	4835	9506	1746
1913	1210	121428	6801
1924	1994	2548	4275
0	10928	54152	11806
405	6744	31337	21027
0	1680	13088	0
0	0	26559	9746
10931	3386	2616	7415
1084	0	35409	37209
780	1023	0	35692
455	671	0	0
0	3094	90335	9000
553	1372	0	17567
800	6803	17116	40427
739	1630	26191	26461
0	0	0	60418
1653	1240	106222	14702
1190	0	0	20690
705	716	26241	30792
0	842	1557	7325
6718	992	0	15086
1751	14455	21152	17758
984	922	0	20929
8060	12659	2531	1782
0	0	57816	28726
1028	2276	37695	56494
13247	0	53124	6230
0	4022	0	3523
1302	7552	2132	0
1010	1897	21481	60319
0	9536	51390	6202
2056	13222	19653	12297
2561	0	20334	68123
713	0	543	0
837	0	20972	11911
0	0	25988	62308
0	6866	3828	664
627	0	851	6617
0	1935	37483	71187
0	1531	4566	2251
1298	707	13705	3372
1307	1242	65516	3786
978	3813	5298	74202
333	391	0	2163
0	926	468	33571
9701	0	16635	724
0	0	9411	56853
0	1484	36996	822
16064	0	2621	25928
3543	2217	2506	55361
0	1394	2293	21328
1448	0	62751	1254
1751	3137	6750	67755
500	10362	14207	64200
0	1231	41542	1356
0	1166	57457	0
0	0	5489	0
17225	949	14060	8832
1513	11948	22852	65844
0	4699	37143	7193
682	0	40923	0
0	0	19458	0
0	1637	24845	2856
402	0	15236	1933
534	0	21024	48483
0	0	17631	93245
1172	1340	23906	0
9895	1609	86061	61603
0	2216	1267	2172
2544	1598	5721	0
0	0	39042	7321
1921	0	8497	13075
834	0	37423	3584
0	9065	29941	3558
0	3332	21516	13000
0	8763	18918	12165
1402	0	26301	33751
0	0	14211	41345
0	2609	53117	12880
510	0	1904	0
1478	5187	6065	18973
457	354	0	38012
1288	1860	12959	40713
0	0	1582	49428
1406	1556	7308	79511
759	631	7198	405
0	3185	75160	10469
18811	0	6623	657
0	1790	1144	3075
322	1957	68067	24615
3075	1987	5013	5789
6203	2979	27105	1777
1641	2547	73695	0
2042	1165	42483	8185
0	0	19966	33027
2008	4237	0	8265
4158	0	3931	0
0	4883	10491	40504
1268	0	15848	0
6007	0	24694	64479
953	817	969	0
0	0	782	0
2231	1295	0	112947
0	5666	11325	19648
833	0	24736	0
0	682	30455	27525
4720	4650	27551	122273
548	1647	2587	0
0	0	19158	0
5614	0	7491	36512
9058	1119	15275	12766
3880	0	0	22779
1159	3496	32572	18623
2405	0	61072	1472
3407	0	42449	163897
5362	4907	27977	29899
0	6529	15552	13627
0	0	54252	10743
2775	10798	14099	0
0	0	25144	15406
3434	0	9641	22410
0	0	18184	12807
19551	0	27788	31966
1874	0	60857	31480
705	0	23280	0
1997	2700	6982	47579
933	5885	49085	14621
0	277	28772	70955
799	5527	19573	18551
0	1215	2230	44045
544	0	87286	12673
0	1868	35129	20321
1231	3097	6987	45282
3705	1656	37207	15790
2689	0	10526	48672
0	1153	41682	15150
4531	0	26885	50211
926	2818	41037	2302
755	4190	4630	21983
4696	2135	15623	18520
3578	2217	0	1216
2473	0	63393	75112
9229	4552	57056	39744
8354	5056	15904	18769
344	0	36001	0
831	0	85838	20996
0	376	38362	22361
3965	0	18831	76058
4031	0	11043	89085
1445	809	83845	0
2896	2764	29231	62593
0	0	7525	61407
1511	0	4957	20289
659	1328	14829	44472
3505	0	23682	17259
7025	630	27625	26587
2487	4505	33398	32988
7867	0	2554	17743
3879	0	40515	0
15206	0	35686	33682
851	682	71179	16653
1143	3500	46424	17411
1257	1258	768	0
3080	0	25446	1458
1671	0	24334	14978
0	0	13336	51275
1774	1582	24871	9565
5986	1533	1025	29971
5541	669	31500	21124
1854	0	10674	16361
617	5089	42071	2994
727	3647	12093	16565
2147	0	78816	20600
1063	0	22796	13678
0	0	1209	23645
984	4360	23711	0
2185	0	16799	52986
0	4061	44180	434
1829	0	21495	1721
0	2179	60757	1272
0	1909	24467	12626
41625	1484	47036	20028
0	3491	1254	512
0	0	10872	480
0	0	5775	0
0	411	1474	1180
1622	0	30698	0
3948	0	33547	17573
0	0	70150	1648
0	0	23497	47571
0	4355	26622	11422
430	3946	10192	2187
3805	0	24823	150714
0	0	6189	1235
0	1377	1330	5968
0	598	25523	13170
8515	0	10467	0
0	0	2498	8846
600	4926	0	0
0	1844	3438	6048
0	1639	0	51584
0	1328	46456	1130
0	0	20130	3483
0	654	1101	13558
0	4692	0	0
0	1354	0	6376
718	0	2446	2051
0	6247	7040	15313
1197	5060	5732	0
1145	2459	11336	979
0	1970	5502	15836
777	2954	8582	18084
0	0	33810	43880
6900	1749	0	21509
4623	0	38236	0
3123	0	46122	0
897	717	10944	17697
24985	829	61607	6098
0	3463	0	8025
10691	0	0	41086
0	2579	19221	97243
0	1393	26142	39869
729	4078	15745	0
0	0	32303	0
0	0	17346	20270
0	1528	34753	5941
0	317	1780	27297
0	611	85377	687
1302	2113	10649	10258
0	0	62761	29725
0	1796	27070	1481
867	775	15612	6745
0	0	38520	0
0	0	5823	24386
0	0	60334	11909
1451	0	4763	0
679	0	0	15902
0	0	0	19597
0	583	0	0
700	0	1159	0
298	0	64472	5733
0	2755	32913	34489
0	0	838	54748
2487	2404	19180	15960
707	1897	61358	30573
0	0	64984	3214
0	526	57635	24059
927	0	39189	6970
1391	0	49939	26718
396	0	1869	55294
0	0	34605	3346
2830	0	53360	32093
4633	0	15858	34569
3201	1272	21810	23760
7236	583	91113	0
0	409	43959	79478
4324	0	62285	0
0	1303	5418	35563
858	0	56196	34496
1589	0	4414	0
1022	1843	11106	33837
3611	1198	6615	412
0	0	16299	12367
0	1435	61758	0
0	0	0	0
689	1887	3782	10351
4923	694	37727	31118
1811	544	33086	0
4691	0	70201	54634
558	5185	3856	33336
645	2833	50943	0
2879	0	1169	0
1376	0	23657	40859
2592	0	4792	5093
4133	0	50201	69731
0	3678	144774	1227
507	1266	45871	64379
1740	751	54351	5792
6649	0	3150	9940
809	970	93934	26656
607	1535	1854	76148
2387	0	985	5943
0	0	9457	12633
2948	832	39901	29963
1343	1304	0	44377
1677	966	65456	30458
4617	962	10684	0
2105	1949	8623	0
4966	0	51648	67946
3725	2440	186933	7415
18005	3935	11631	0
1597	4215	25078	22118
6971	4869	69388	2877
2821	0	1747	6630
0	0	3001	21509
4744	1941	3671	0
2877	892	42238	8038
3789	0	4206	950
0	758	31323	43548
0	0	29178	15831
429	1512	4935	7085
0	0	11571	0
988	1745	14524	24248
5977	548	8502	6396
1577	2326	3449	13175
1891	2345	37364	7144
2891	21901	83750	22086
22123	0	6421	9042
0	0	57672	13360
1719	0	13397	7519
17568	1553	49206	1876
1160	0	3897	58931
3583	0	34241	49482
1932	1899	35980	56727
0	4793	82482	1240
551	853	62674	0
1217	1936	48727	0
51115	0	15608	3320
4735	0	44275	0
0	0	3242	0
1941	780	66254	0
832	1365	31290	0
1427	6032	62245	15728
526	3702	58806	21597
0	655	71462	59522
2635	354	0	48048
2628	989	25244	55147
3010	614	17271	17571
0	0	23477	0
946	3165	37391	48398
3066	0	813	0
3295	330	25077	8238
0	0	34579	29785
2056	0	28324	25288
3042	4013	38398	29038
0	911	29255	21620
1924	374	428	33846
3923	1117	21253	0
5243	1443	77706	32992
1803	0	3451	9984
0	1484	17329	13803
1183	592	20463	0
1985	2096	26667	0
515	0	39829	42786
552	0	0	33858
0	1573	0	31952
0	7727	11129	0
0	418	18737	27982
1772	0	0	0
777	0	49119	46403
4377	411	43813	24987
4324	1215	33391	47862
0	0	48432	71345
1669	1131	13319	11318
0	0	40068	9470
0	755	49051	67725
0	0	14902	29536
1850	4693	0	0
316	3585	4762	13131
0	0	18711	1007
0	6684	16335	0
0	2881	29763	22815
4135	7525	98214	58612
2850	3872	14452	33935
0	2633	56782	1210
17743	1534	62899	0
2249	0	53963	41146
0	3059	35576	0
0	0	55123	0
2342	0	3294	8383
0	2188	7281	2743
0	1832	132748	83418
0	1456	48197	40295
0	442	49362	50109
0	0	1474	1095
9415	0	11094	29789
0	3421	22589	25198
0	0	36497	34999
657	0	92121	2829
17779	0	50477	5478
0	15862	17222	15052
0	0	33609	4142
0	844	113922	1080
1103	0	32291	1240
0	4370	22825	21481
0	0	25625	33772
0	909	97655	43359
0	2016	6282	0
0	946	10735	21591
0	0	101750	7570
0	4727	55073	7110
0	0	59971	0
3665	0	118666	7370
7346	1227	15758	15107
0	1957	4490	38920
0	1961	60714	0
0	1234	30370	0
2450	0	113530	58550
0	1941	21377	55037
4002	13332	24615	0
3228	2599	29010	42788
0	0	42087	33401
18271	0	17481	40114
4747	0	41971	37750
14728	671	0	32554
3229	2134	57923	4523
4355	2210	78761	6468
0	889	28515	51604
1967	0	27717	11641
0	0	13493	0
4141	0	0	2435
17014	4336	932	703
0	7418	41950	21697
1521	1082	33362	71535
0	787	69141	35334
0	0	493	7718
1064	1108	19010	51119
2969	0	5860	4860
2264	0	1763	1463
0	3429	27696	85094
10419	442	21444	13719
1304	2714	0	0
0	0	61965	36636
2676	2042	39884	0
1948	0	31307	23464
1224	0	0	28031
0	435	18646	0
6728	2669	31291	71606
8248	0	32420	176157
3335	1532	34674	0
1686	872	0	0
4233	2061	5866	23295
438	0	79671	0
1625	6413	31192	44562
921	0	57769	31795
16885	0	23736	32467
885	1405	45032	3030
1976	0	19468	3535
8250	3308	29637	14297
2733	2401	0	5213
1138	0	16957	28316
922	9174	41560	3894
6423	4182	3281	58649
588	4515	26552	16674
0	5468	11848	36393
0	2899	9925	17127
9347	789	46625	23679
3548	3844	32481	4938
817	925	10516	0
6413	4491	57669	4007
1428	2558	32833	51918
5788	4399	45271	61458
3159	0	36910	0
913	362	28553	27405
3256	3411	28216	52780
27297	0	22096	2094
2014	12515	1001	14147
0	2532	3236	24307
856	4083	30736	8170
5183	1610	44316	0
0	0	38800	0
5526	0	70287	0
0	0	23618	43190
0	0	73383	6177
0	948	48282	49307
453	0	44730	1265
1646	0	1405	13763
7054	0	43803	0
22322	8589	1733	0
0	0	5972	0
969	0	4023	2081
2516	0	5819	25605
666	2766	12468	20468
0	2882	0	12736
0	742	70787	39320
2090	1623	45377	0
2976	0	55416	0
913	10630	59324	960
2124	730	22538	1864
5268	3212	35312	0
11105	1230	68548	38998
0	5672	18140	0
0	0	16489	0
2300	0	16812	1111
1601	0	19846	2134
776	0	14842	0
0	1253	15537	44520
0	591	7217	49236
3038	0	0	0
836	0	12673	1564
2789	0	0	0
6650	1533	0	0
0	0	52152	0
0	538	0	0
0	3085	679	14224
541	621	14016	2083
3606	0	16139	33558
0	0	39274	0
0	1315	63178	72301
0	0	25599	0
0	858	6294	17476
0	0	8723	20231
0	6373	2632	12590
4400	0	70760	30511
2417	2284	34011	3868
4692	582	46273	0
0	18649	20999	0
0	6361	57724	79445
0	0	1569	8148
0	0	0	0
0	8230	4982	0
0	0	4369	6754
0	3152	14318	2093
28166	6923	11179	5064
1230	479	31194	3184
5124	3983	106489	7902
832	0	40129	6960
847	1174	7405	0
0	0	44298	7319
0	4120	0	1713
12975	808	38596	49570
0	0	46475	0
0	2909	23291	13810
0	3195	55342	5012
0	992	32253	0
0	3236	17127	1479
0	0	5107	48697
0	0	35608	1256
0	0	13249	5124
0	2247	26804	0
0	2548	40104	0
0	7726	10049	0
0	0	37282	0
0	0	30353	17796
1176	3160	3776	102734
1310	0	19300	30139
0	1662	47267	0
0	2724	2214	0
736	0	40835	0
0	2032	38306	0
0	0	50624	2279
0	1796	219723	9629
725	2458	54612	17453
0	0	19694	3261
0	3048	43222	0
0	0	47205	20547
0	1599	21905	31191
0	800	27503	2504
0	0	39876	111891
0	1070	35105	20734
0	2364	86008	704
0	1123	47889	28604
0	0	67920	1170
0	0	21997	20473
12988	3201	101241	1317
0	3605	4199	0
0	0	71004	59823
0	3606	2222	2639
0	4238	10818	3469
0	0	5846	2008
0	6680	22891	38951
0	0	124799	32801
0	2314	63419	1177
0	2592	27199	667
0	0	30180	0
0	1111	33330	6351
0	5597	6737	0
8392	0	67435	0
0	7867	17433	6953
352	0	25815	7104
2269	2794	107594	62761
670	6471	18257	30232
994	954	29926	32352
1030	0	26719	0
9497	744	20622	47104
879	1190	20065	727
736	0	44610	0
1374	833	26612	5382
370	0	28452	37547
1583	802	61648	19749
542	0	42335	48026
0	0	14641	14258
1019	5274	41617	5349
4320	11658	35929	24730
0	1353	91335	13316
0	5285	25428	32075
2995	1697	47566	0
10389	0	52994	1909
2730	1478	69970	33090
331	0	98740	2329
0	1503	22403	28348
641	4327	69807	11883
1223	1275	53873	0
1052	0	26864	7607
1792	0	47572	1068
0	23086	67051	13362
0	1466	29925	38216
0	0	22351	30072
1859	461	74656	16598
1531	7876	33447	29574
1710	570	33501	12773
794	0	34328	11605
3313	2471	32640	0
0	0	39525	10943
546	0	37274	14509
801	0	38553	0
2969	0	25123	0
2346	2746	42832	1199
6207	541	29384	0
0	12063	49952	32516
516	8931	43291	5900
0	0	23520	12924
774	2677	3639	0
1113	0	43131	0
741	0	34420	1518
0	709	17665	5708
7306	1273	11541	0
0	5764	15021	15407
0	2481	19763	0
1134	340	17800	15197
1882	3770	29114	10617
0	621	10098	9586
3289	5251	8811	31759
0	622	13577	2306
2509	0	41429	557
1319	2249	17257	45386
598	963	37290	0
2506	0	21914	19371
1216	0	38248	25680
0	0	14940	1427
0	1668	40933	39957
4237	0	16062	19181
2889	3228	22416	4155
10228	0	4841	8847
2809	4188	2829	0
0	1191	67831	28978
3694	3533	66002	5694
1578	0	63118	49752
0	0	25705	0
1316	0	85252	853
0	0	85834	8102
927	9161	169927	0
3723	3701	65596	93307
1449	2780	119384	50384
1170	1495	14133	0
2408	537	5027	8177
0	0	7794	42608
43445	482	51146	31801
3106	542	5592	0
6194	276	10231	55414
1162	518	38933	0
0	2272	24635	2907
1248	5169	66172	955
763	1295	53401	0
0	0	27303	608
0	1579	96592	0
4395	456	9241	33384
0	6631	25516	0
2155	3021	31167	58518
3971	1697	12237	3049
2511	594	44524	23557
30962	0	36470	8007
0	3428	25586	0
0	19889	48740	51241
45548	12491	41732	57702
0	2908	81900	0
0	0	20268	19745
1218	4106	45813	38098
62635	0	37718	64765
0	0	3921	0
4611	0	1050	44676
0	0	21383	17166
3870	3623	3807	2189
6256	5699	919	34607
0	1079	63711	25200
1105	2038	5279	3996
0	0	53681	14371
389	3911	14098	32153
3950	6007	22467	3231
4593	8196	56863	4975
1175	0	20983	56198
7549	0	5678	21600
0	1990	43525	19856
0	0	50916	31040
4465	0	33122	34439
1153	0	28123	2754
585	0	49443	10736
821	0	14246	7055
9163	0	55117	714
0	0	51581	66365
0	0	26687	17060
3112	4622	30136	530
22867	502	67490	27563
542	6609	24942	29953
3160	241	17148	15577
0	0	16838	0
1399	0	79909	3475
0	0	115585	183464
0	1618	79149	2275
2078	0	0	30258
12789	573	6991	0
0	2109	13212	3362
736	0	32496	0
0	6465	14846	21029
756	0	9408	30236
2260	1043	1261	26073
0	4385	0	39307
0	353	20400	1340
0	0	579	0
0	0	16810	0
0	0	0	22422
3687	0	10646	10482
1644	1670	0	0
465	0	19685	0
0	445	24345	14700
1124	0	9134	9029
3922	3792	41116	27760
3889	1100	8502	5184
2610	0	51329	0
1489	857	17149	12253
0	0	19146	0
0	0	42043	0
0	4361	3562	11111
0	1121	9828	26391
0	0	3587	44148
1455	707	7235	0
2472	773	86432	7690
0	0	123352	2029
0	7381	22441	3828
0	1471	26105	28829
833	1639	24166	23471
0	4421	128384	19047
0	2509	26308	0
0	0	47466	24952
0	196	20710	34771
0	0	0	0
599	652	52984	172833
0	0	48410	29893
0	0	699	0
0	1893	878	0
783	576	43382	18818
0	533	17871	21659
0	1721	15201	60865
0	0	33844	5252
0	16022	786	35100
0	343	1236	0
0	0	14125	0
0	435	555	11731
0	0	12446	0
0	0	62741	5992
1204	485	62217	0
0	918	8700	0
0	0	40564	974
0	1966	23530	18433
18518	1093	55974	0
0	3375	24845	12356
20511	0	5367	0
0	2933	60325	3861
0	5751	2253	3157
0	3080	44090	0
0	0	73084	0
397	968	26667	37114
0	4467	60202	33353
0	2724	45694	0
0	0	86694	0
5476	0	57298	11385
0	5879	63376	2377
0	1966	49856	0
0	1293	86904	1726
0	3107	40994	64120
0	1354	35050	42335
35536	4495	1890	5205
0	1676	17439	28384
0	2812	1431	2141
0	8044	0	0
0	9959	70514	8074
0	3393	22745	0
0	1028	29126	39689
0	3969	3902	21860
0	1604	4871	0
0	2496	42114	0
0	658	23982	50107
1929	1361	39573	7165
0	3587	27931	11290
5455	2631	37131	0
0	4982	16479	25240
0	0	62496	13071
0	0	76973	2710
0	3303	39739	0
0	641	37013	0
0	826	23614	0
0	579	42927	27778
0	923	71986	0
46357	1699	63165	1724
0	0	52737	32270
0	2817	33708	25104
0	178	39494	0
0	1918	23948	52859
0	0	43206	17260
0	3533	42875	4740
0	8032	1589	117127
0	1167	61310	1708
2831	1838	11074	1357
646	399	30445	0
1804	2975	26617	0
1917	665	47058	0
2948	2622	37889	175989
5110	1336	13632	88780
577	0	20706	0
7937	0	16792	30606
3782	1255	52732	29143
652	3717	58704	841
0	0	41483	35492
0	4559	21071	0
6558	12941	51585	23047
1617	0	7347	0
4539	0	3053	0
0	896	28856	25832
0	0	42477	11095
1976	750	2691	0
3775	0	33709	12550
1555	941	53242	5956
985	0	43424	10270
1380	0	43119	12241
4665	17530	1848	43744
2717	0	41809	45992
2722	0	43511	2477
3985	0	3687	0
1383	890	0	0
933	0	62132	0
0	0	35720	30674
0	681	2346	0
5212	1186	44640	3641
2609	0	29966	633
2355	6929	4070	8510
494	968	75257	5406
6766	719	0	12719
1176	606	11122	0
2816	2699	98660	0
3739	1196	34269	0
2367	0	432	0
1006	0	26609	1007
1095	0	14357	0
2234	0	63374	27841
3080	2503	30101	0
7498	0	0	14796
0	636	53951	32762
4925	0	26639	15211
2836	0	2630	0
4220	0	0	8386
3133	0	22305	3888
7880	37759	13398	0
1334	0	41043	0
0	0	47714	4218
2113	0	21835	20752
0	808	8954	0
3536	0	13345	29837
295	0	37386	46929
892	0	40191	0
765	0	24432	57510
0	0	22196	16878
873	1146	63663	10158
3336	1666	39292	10355
0	2317	54894	5868
0	2370	66639	774
2109	0	37034	0
2398	1253	3028	0
2357	1257	33986	0
0	1495	17857	579
0	4041	51907	1660
1714	4430	47977	4400
697	7475	64930	25954
2578	4001	1034	3354
0	3226	39124	7713
0	0	39521	23014
914	2042	23246	0
838	1155	12795	0
4534	3013	10157	20575
819	0	2980	4912
0	675	37647	19627
0	7552	26437	19607
578	4644	79198	0
0	5014	37407	26615
3801	5127	28856	0
0	2847	1068	21966
1570	2732	22605	10444
892	4266	19666	0
1044	466	32732	27043
2505	1533	16827	8231
0	3055	18261	0
0	1352	60172	5552
373	2788	7180	0
3047	7342	2158	18423
320	1623	39643	7371
6140	0	0	39072
2022	0	66077	0
7768	3923	27579	2744
0	1161	26237	0
508	2816	48964	2959
0	3211	108469	27911
0	1680	2751	8116
0	585	55677	0
1914	0	53827	19443
419	7825	36342	6789
3443	0	12688	5516
3789	1095	36976	697
0	0	73768	16173
0	6872	29108	3592
0	3822	0	32650
813	0	24112	66203
807	0	26108	7946
3985	0	31355	159337
0	1343	40313	69015
0	2275	38346	1429
1091	11987	56152	780
50492	855	78544	866
4765	608	1311	14951
2753	5748	64519	1461
0	0	3695	458
4007	9096	38828	1592
0	1035	48405	23395
0	3738	40175	31337
884	2399	52240	61629
4673	0	2993	0
0	0	18970	21310
1006	5845	22499	35874
19959	2541	60188	51967
0	4514	22809	0
0	3836	15406	0
3948	6087	23160	1088
0	0	53491	0
817	1256	41740	21064
0	10746	26123	0
0	843	19645	5062
0	648	28642	4720
3104	8533	70311	29987
1465	0	6839	36488
9456	3334	59281	43662
6488	1676	45012	27478
0	5866	12540	13109
0	0	7191	2694
5118	3365	15903	3592
4114	2429	29586	4534
0	0	51194	30365
2551	369	30512	42320
34509	3026	72034	15861
5958	1201	41705	0
0	1692	1278	11445
7197	615	30765	27646
0	2796	86953	3249
0	2001	56677	39914
0	0	33608	1369
0	2517	25483	11908
0	1161	11197	1027
4318	4365	42737	0
0	625	0	7045
0	3364	19942	56513
0	0	34688	38380
19909	0	1614	34604
20952	916	24708	15900
892	466	36864	0
0	1571	48029	13168
0	0	10693	0
561	727	7940	589
5646	0	58264	35549
0	3243	56108	1234
0	1574	33534	74855
0	5225	8497	24003
0	463	12592	1695
0	0	5645	32434
2110	1680	17162	13992
3198	0	20643	31776
0	0	45031	969
1499	0	0	116806
1315	0	10718	2418
867	8019	59758	14893
[truncated: 1,289 more rows]

## Sheet: E9i
Control		IR
GFP-RPA2 WT	GFP-RPA2 S/T>D	GFP-RPA2 WT	GFP-RPA2 S/T>D
103753	99313	750410	279949
67202	362971	146450	159243
0	56735	187357	465424
66385	116513	470509	21252
0	0	121742	477713
0	23273	802861	144117
14626	83597	50886	125028
30319	122992	63919	26178
0	22148	207408	540479
0	0	427381	455281
93044	203034	659870	7959
92158	118348	327243	484534
6270	497735	725643	314590
0	20775	82864	257826
251740	54986	844945	664953
27950	198194	358364	8595
67502	0	563599	152585
40250	0	883845	119126
27078	0	263242	22970
72239	0	1067201	484920
29685	0	0	329790
29765	158820	70761	171732
59429	91906	622598	464211
0	0	867591	279873
100726	62418	30167	95896
62871	0	291739	216021
17265	30354	466232	72690
10046	47523	39784	450294
69699	25374	1135217	0
0	63961	367018	322934
30337	47378	905998	416310
69780	0	69726	3881
15297	48749	11208	0
81519	26290	472158	178891
137526	46208	407134	40678
37990	9303	899486	440483
115702	68654	295027	726009
0	47195	18561	441107
19109	23241	196162	536224
48435	18043	777989	797385
8732	177076	87756	37421
100085	17476	777493	530255
8752	30363	305206	48210
69355	12420	474545	234215
0	102941	608015	200835
53514	81773	763260	45902
11101	8822	435641	223633
0	32313	856509	0
11796	69917	559574	61796
6802	98028	236206	104006
69113	0	352731	565690
18930	8646	405476	61695
73829	15828	5853	136728
88453	15562	365204	563943
42173	104074	701359	711427
47546	0	608004	11313
69491	495893	396945	696550
10577	0	862975	11828
55438	0	50776	306768
55218	0	484923	453158
30786	42308	5891	160393
95395	29429	729883	434162
0	6885	598147	91393
0	25279	145672	163449
62953	0	646310	11281
176408	0	858542	529176
6852	0	186107	29147
51147	48078	458964	0
21743	0	410772	512464
0	22365	496835	547460
150127	43202	82301	0
84721	287569	553066	993742
16648	0	18213	316905
49517	74501	338621	133813
16867	13744	4408	115579
46170	0	696319	337264
22078	22287	488476	182543
15208	0	590608	118985
10675	0	118471	151208
74932	0	313754	289067
0	0	902414	61470
86390	0	57702	594526
109123	8587	451466	245086
145452	31125	36023	693549
18288	66043	412063	19034
0	57858	805137	241244
0	0	660624	154985
0	0	192926	208747
31689	156737	1086411	309070
18022	30828	650809	469459
102943	83479	568937	0
48738	62363	459074	274093
45854	0	165033	106927
12930	0	841869	388982
22717	0	874671	597700
0	68439	784918	324434
78258	172097	136133	325865
157529	7452	265841	0
4622	11000	746592	508499
49624	39601	480103	95142
12445	353824	155116	0
13160	27148	610006	163785
0	97936	1115089	497172
180858	0	1156975	156960
257460	7641	509404	169356
78299	23463	4319	41312
64046	27535	140346	317693
44578	13730	800036	368062
86851	111233	34861	117976
10610	288889	146622	13972
21043	0	268714	386816
6328	247057	0	679041
10843	91687	713077	286446
0	57529	761044	66906
5089	116797	66588	350487
47100	30416	141331	48319
11349	21161	48048	84406
46998	49392	500614	0
50462	0	187350	477839
0	38211	24622	60524
66545	0	623656	528029
38148	64042	28315	294310
0	27907	76997	165465
42768	12070	61731	120246
32511	0	187998	353154
30104	64799	1258031	5945
0	24597	137208	338367
11342	19935	636661	414234
37489	85476	1054776	10424
17092	0	621560	487929
9665	27343	240477	23532
111103	19854	445643	352550
36764	107197	445708	19919
0	27404	114849	4976
66174	0	204443	20494
49126	0	289866	220620
24506	43262	206061	341349
85612	0	192574	166661
24182	36160	105117	0
153444	24023	722639	56819
32461	0	230931	380584
0	13608	318087	286902
146531	9348	736637	31962
9930	8053	576434	66824
0	129033	791827	418254
0	158768	93621	161227
32297	81935	363639	122511
50165	0	630115	0
0	0	274205	100828
121776	190686	424840	142652
30736	50592	34363	566614
8049	37785	292229	87318
17469	28450	50077	17173
13433	58143	0	295900
26459	98090	199572	131888
58242	33946	103327	16373
0	0	0	239106
0	59382	733691	167056
0	0	780366	70160
0	31774	872571	8801
0	98101	48214	269598
23071	0	561538	22316
44344	114793	0	333341
46957	0	880129	240212
0	16199	524773	264369
7363	20606	792097	431247
0	0	220636	118135
20284	17654	721789	361996
0	27134	876033	34332
39805	38751	457206	471417
69098	16169	841152	106471
90591	37120	1161586	123161
52231	13284	27111	470016
66691	13367	386779	34037
6152	159031	1013453	61869
29088	8403	29951	0
10630	0	83959	788420
69949	44338	98839	43894
0	36488	55363	38706
4367	0	442966	186282
30227	33503	227476	19734
100360	112255	261982	297924
25708	99891	549421	39248
23391	0	65395	450684
38459	55089	100081	24198
92528	102179	188538	50335
48304	0	850914	272951
0	0	15263	214507
129788	5681	729370	46387
0	94120	672624	195861
26646	0	872606	59739
21109	0	121731	8653
176458	34282	79526	8627
178559	0	442761	328425
55039	60648	1275599	175388
50503	687070	161712	781970
27231	8648	729077	420469
196208	16048	698459	629393
58977	0	863612	513878
34950	73187	411856	0
85088	0	16679	0
0	71924	168898	98747
28938	0	306278	43340
0	0	528466	8392
0	36391	0	159903
15380	19301	449190	28250
88794	0	72733	650814
28214	69346	779380	86763
103436	37726	41410	219680
9261	0	18072	0
0	0	227389	630716
0	45769	728823	627574
0	0	280761	597889
156542	46439	35093	48565
81285	48120	51701	361033
109812	0	892372	225789
17788	5994	36314	15436
21303	35006	638104	146553
161056	0	46945	0
100140	0	0	451790
50124	45226	240930	702519
26965	12220	204285	424741
42727	11378	650028	387033
75591	165042	26311	537256
69973	58770	380490	44043
40621	27031	751632	462291
0	6902	85703	105931
62346	232321	86932	69211
35009	0	214507	0
21358	29109	307335	249865
37266	0	822829	1014777
0	18089	642368	30809
9683	0	1446446	299162
15869	0	357181	547516
99471	0	503227	163416
0	28825	785376	15925
404530	33801	418347	3662
26672	0	41535	10000
26350	66642	430526	318037
0	54048	234050	161683
12006	90235	256082	217358
29652	112440	223228	294489
33055	4966	668064	340037
12037	0	348478	32021
166325	8465	13994	142449
81334	63400	915765	196788
119831	119034	812369	350396
21301	7872	187605	180689
103302	0	513119	47809
0	1727572	55362	315258
6778	45621	690949	86681
30536	8597	668717	63779
27617	88057	43904	790406
31355	32656	46928	212807
0	30479	344827	350576
0	13927	163182	111294
22312	137057	44928	237821
59971	18756	44656	133221
139529	27597	595610	266930
0	67705	875219	9361
99864	145537	0	0
17947	44363	647900	352814
43418	12853	639536	312209
69372	141058	455743	441116
87165	0	1118908	1507830
40652	21380	39122	28954
60059	39901	782154	311688
168890	52453	705663	312418
36966	51286	565685	368518
46779	33792	213600	1470213
10627	45212	260696	299619
55939	44022	436912	27847
0	0	25042	85014
50366	26296	177437	34756
17676	12259	899559	53380
0	0	548590	15888
75852	0	301694	20013
12466	0	255325	224413
46666	0	802748	169117
0	24649	504704	124158
110756	9012	681734	445696
105503	38920	479548	162873
88559	67660	404660	9798
43376	133998	369924	119391
64409	25471	42589	0
66842	0	560682	58263
11389	117838	927721	10911
17781	0	494268	237289
60687	34338	569800	229659
27187	10391	542650	372965
9060	72855	36493	316356
93571	62286	252044	343674
18256	0	515958	190411
24503	44772	136125	31188
14206	69423	88043	0
49380	90718	761382	73670
125979	0	1099097	373151
13310	0	511016	133208
105283	57861	76040	114941
0	0	55193	367519
192135	16005	34409	84720
0	9901	128413	323302
50966	32447	179016	106917
93010	0	30639	209973
0	23380	612892	269913
140438	15212	130189	232591
0	14668	104856	340512
0	28017	389228	62880
0	76652	90932	0
0	39472	342051	208988
10543	0	46554	540302
0	47277	137489	185507
106069	26847	370050	130349
32696	4966	46661	329331
43053	69886	752000	0
35133	16604	959468	1695471
49277	10453	69414	407178
63278	15233	10495	0
12480	24031	126599	74100
98821	31844	377162	25659
0	23613	25340	12726
17732	61119	305428	192694
35586	127121	1018377	353452
0	30790	26539	606660
10879	34022	938488	159168
37302	6884	1015948	293489
48323	9017	219006	43894
62585	89089	88517	806885
0	68410	361734	769566
8416	27874	603488	46038
28131	32497	709209	0
10046	15868	67454	416590
18038	37402	613177	161598
52352	131960	369314	655390
9421	77818	832938	16882
62483	44344	717539	87629
38286	0	172490	951876
9806	0	46614	0
0	0	18593	250491
5421	75776	1405533	913910
0	0	1064776	318487
18338	15400	501878	115898
90688	0	1110276	628406
35805	0	668258	8893
28413	0	11060	151399
0	78219	1322810	44892
0	44006	798818	431223
22888	0	721576	476009
32027	0	634046	524172
0	58487	407132	471740
165537	4034	243636	406271
30767	21116	482517	66946
0	69893	38273	106141
65029	110186	49128	485080
72565	78395	580832	576051
0	70663	32991	273267
22030	84757	874200	147568
21250	3626	565989	28412
18071	17132	1523070	273153
35823	36363	859335	65534
0	98602	307168	0
73928	141371	908434	292707
0	54665	15268	430711
106523	31764	796969	145783
10887	93196	846199	451920
18353	47858	14056	304582
38019	14811	208120	52600
127633	102242	103310	137577
71214	24919	0	56464
19656	4481	345879	0
45939	25923	14435	0
18278	43380	34575	136620
45515	30821	59491	0
37387	21103	1429685	489150
29132	124728	302803	516220
37571	458574	840558	808822
35724	17837	331860	62893
48035	0	748707	0
26622	119567	349518	315260
74319	64898	286719	122001
16625	4054	309631	8130
179813	14911	908377	0
60448	484609	350620	229000
37223	152608	305380	145488
9264	0	313169	323876
30660	0	216929	11841
9983	19267	252888	69344
23720	11788	17136	274127
48688	190546	433374	483917
0	57024	28925	457447
11790	24448	236533	26035
25565	1718083	16828	380295
20075	0	865197	260363
136161	212310	18364	353224
90945	34741	50676	464914
63909	23023	383134	0
50642	22189	321216	175902
0	53784	110131	330112
29239	53658	999194	102853
139338	73090	195797	208953
136462	20958	18970	427582
23789	23149	33554	908487
65571	112423	849885	273399
83174	88708	166826	0
26747	72980	780465	39608
147747	0	1092134	303086
6632	0	30103	168435
56761	0	355427	230736
36814	0	902125	124334
52906	23861	234534	222563
56590	250771	393226	479443
9276	44840	17359	240999
22700	34100	48110	26462
92731	51757	399231	330458
0	0	25300	474795
13233	0	452343	302629
0	46205	923615	58802
53930	18473	421388	88286
81907	7962	34534	38642
31532	0	665309	55749
30438	73047	236046	509572
0	0	237847	70222
43611	64654	62863	522376
132583	0	475893	205258
0	65475	601989	220176
25311	141761	402446	571279
72658	161212	333973	557496
124147	79408	256418	131282
31368	8401	8309	265761
6323	127690	231815	70313
0	192006	10021	454089
0	159272	0	163806
85900	69767	1268201	188659
14699	102347	301704	323139
35054	88696	964164	483581
0	70201	309242	295964
22402	49736	235841	101768
78052	60998	106778	695900
60788	26459	83516	264044
0	38769	34334	84773
15132	7671	346222	88247
32418	27380	16880	524825
8018	18009	666317	622171
37985	67057	290672	613855
97879	0	458879	31393
93278	44313	53267	186867
183859	125884	1048210	762522
0	0	614056	164404
3437	312634	969808	5355
12148	157896	29161	319636
94377	167894	6609	784390
46005	0	591055	814301
19599	52319	397312	9165
64104	9274	601752	219256
18946	113997	871310	83179
213874	32233	1232801	0
26761	0	213021	36233
37466	44168	99127	42417
155782	47125	698357	252490
129832	29666	748557	260744
51412	29442	307169	427106
37004	150729	841796	26333
9340	12051	172806	25208
12885	17886	424549	47699
0	8897	0	694474
35096	177715	551951	573450
0	0	292673	550408
64418	61003	877452	581089
0	0	328762	272270
11577	75062	546291	506787
0	64431	81381	204295
149639	0	301262	55621
0	0	822541	476693
30688	23584	305501	552431
0	48907	186837	407154
0	374267	847671	0
0	27805	183621	132672
6270	31098	959063	349593
85527	42753	442049	758115
104776	23746	782982	31041
52988	131923	433633	213143
32536	8220	530864	130292
110852	0	542991	36573
0	18330	889697	8665
0	10163	294033	94090
111491	51765	65285	211583
25812	19133	450418	791735
23140	40527	24873	190502
105857	27729	1068027	625274
114601	190115	656121	410146
9286	23645	23408	124432
42276	47176	83092	0
0	14845	69622	65722
54706	6835	822603	78564
43080	0	614322	814565
0	0	737574	505572
25031	7263	0	234757
78886	19110	12776	260864
56056	0	387503	533895
4463	74343	973044	24483
111651	300371	0	210230
51359	6241	741419	36665
29593	54115	1173123	548545
55794	17131	569176	50360
0	64816	325409	42374
39146	0	80919	588148
27817	0	70777	433150
0	6582	930398	225338
7203	79498	1277017	7815
8210	6497	179192	648603
0	0	58889	170293
48661	0	372178	553847
13946	18146	621209	0
27951	16881	149931	56012
101858	63145	0	0
10231	13687	9723	23190
47080	0	628503	137812
57712	0	679998	127418
0	0	870882	99313
109505	22191	44076	251951
25386	54543	298915	184544
143063	9598	1013234	32440
9915	45478	440775	221386
62911	0	176983	73694
249536	0	250407	35402
64670	110103	86896	180561
31966	8640	755112	206955
7076	27799	543823	850777
0	44956	288810	28305
25100	0	421472	104122
71962	28067	281371	121019
0	29107	75561	325906
124828	49712	533089	150963
166441	83478	389084	126764
49736	8526	595200	193748
0	6888	34245	176513
52242	25521	18985	178580
85006	16222	1387847
0	32169	921912
34359	21177	209835
15922	47842	155986
11290	0	143234
83631	18283	258967
23079	45518	540118
126227	26251	248657
0	113857	454641
0	0	617303
337882	52325	995967
0	32503	369990
42574	8982	482057
65783	78694	146923
14263	13146	354371
103436	89537	476963
0	11668	533917
40578	27228	105385
193344	138664	444697
0	18324	908654
31639	23668	29332
56593	7958	317856
56975	18788	842642
19538	0	15092
0	54856	30789
0	0	556259
32792	0	393445
100212	6350	75141
58143	215967	0
159982	0	133907
153819	9594	400760
40915	289467	535550
9724	17493	317828
44113	40272	225805
30415	100477	45277
210376	10660	107836
43259	0	714102
0	6642	338852
29247	111054	481070
61002	30764	308786
30192	0	736066
7119	47443	593064
18568	0	415118
4808	73577	1193629
0	18933	40342
61616	36714	728543
16223	0	148723
40300	5472	137543
17178	178727	102180
130845	0	560400
19429	21779	626874
7242	34837	62393
16623	11529	712008
152866	8039	11074
0	0	645776
28478	43549	931347
70494	9775	616226
15365	0	138005
54622	32224	74986
0	135501	117438
71243	39960	460233
84302	8148	118590
0	856472	662388
0	45376	643166
67308	7881	657964
0	8325	98029
0	0	136100
159480	7888	126367
7677	8301	412983
13908	39133	668386
11703	48953	375834
229874	11755	434695
0	0	119100
0	41005	219963
26015	27564	444172
14846	4616	346688
0	40748	610880
32521	9889	706165
16791	218029	138584
65274	76673	868592
107825	158014	96167
17001	27195	206440
37309	12335	28373
58827	0	1043340
0	114274	124586
27907	86101	1056855
21193	0	164926
44888	41823	93422
53795	124542	640179
90568	106759	747029
32924	11474	477303
55021	0	808527
0	0	600488
0	0	147676
4609	5150	25142
0	73450	41583
0	0	104343
96331	210810	39511
20334	0	132676
7369	66790	826777
8722	0	715213
9368	27802	160181
0	57193	137242
13072	12867	632396
10688	41106	57803
14247	41866	22392
6817	0	290109
32479	10465	113528
9051	94327	722984
9713	308207	624363
9765	0	14040
302904	0	247049
13889	0	12719
6966	0	20399
59505	34147	375533
27012	0	221260
195650	0	100703
19216	27765	94605
33929	32556	425540
125737	261934	203679
143115	0	759013
105432	171593	521490
22875	87304	17501
26683	29458	397219
54023	21542	568140
12752	52528	22259
64255	118480	342520
71137	5443	279861
205274	14327	29508
19841	0	127396
102871	0	972462
45343	58703	358546
86052	0	1265243
40059	95302	751599
0	0	644763
22041	34998	460265
31872	44743	802500
54274	0	328825
8422	23129	187871
13217	118855	21379
97138	23322	212935
11983	84421	781002
14189	181744	962756
39254	189232	9724
69030	0	385233
179667	0	824576
42413	52197	241968
0	81182	1059967
139331	43648	161481
31827	10245	424505
8066	41283	584826
137427	0	862105
64249	46160	959775
127689	0	1009217
7669	0	916845
35646	0	401526
47444	18578	467258
96640	51291	530155
113038	17345	326613
15028	0	477648
167933	74950	42696
0	24872	241932
24147	39548	78208
47875	172979	888090
7617	7443	195178
60483	79236	724104
24059	48898	420978
127951	40977	851033
163288	67251	123008
227682	0	813728
68911	27604	611830
115764	38840	667820
115531	101293	56314
71711	29387	565262
0	0	701991
44538	26468	1124762
75773	20421	371009
77056	0	804254
62020	0	738343
15055	19802	13222
46152	19757	597014
131382	0	415850
6592	121015	758973
9823	9778	706941
71656	0	0
81334	51368	722915
16432	0	12869
35956	10675	0
55757	0	17931
0	27488	1398010
40642	131497	62011
0	39540	111877
23130	0	1060610
23692	24681	717739
31028	23085	766769
107613	0	145581
200457	18105	17392
14077	7764	765565
62756	63958	174938
0	7729	140798
0	26699	615301
43333	139619	730582
68396	5440	135108
0	19518	642032
16229	86916	535124
5531	0	176378
17257	0	674724
0	95000	832405
6845	143074	146203
21860	0	516247
75540	98560	837635
89884	0	704274
57856	0	1130308
6734	10215	448844
69850	7005	30332
6344	0	832513
22151	130214	1211022
28311	22785	114535
0	9650	661888
229399	14659	728785
285275	0	484393
36101	190021	719692
0	0	459118
55191	0	49895
438801	0	749177
40456	0	96933
18008	0	983201
57466	20421	296911
289406	114848	476064
55463	10011	474286
22431	70698	768698
21357	56019	68763
50822	97964	822054
8087	21918	20625
171516	83634	5086
112631	0	80049
66217	8498	884424
51812	18063	939276
55309	36359	635577
9698	98971	61745
22428	0	39724
13080		251571
134317		528650
12430		766764
1897		404552
46849		761863
45083		351563
29553		36084
24628		596055
40466		675414
56780		437058
0		544059
0		295197
9636		588720
44759		729565
0		34223
1710909		647732
11215		1133641
0		193784
34801		231509
47755		1080057
7174		211438
36495		815029
0		600466
35703		520792
44714		699453
21649		530033
50564		240679
149726		893567
31073		831681
14554		69491
13387		793771
35008		242835
75195		73906
18039		617100
23298		712306
8776		0
68176		154303
8908		68655
138125		147298
26665		596832
88359		80853
0		661103
22995		10928
0		749974
274728		429582
38368		167885
114661		481524
124326		104596
89685		49097
43963
38000
27242
29582
89160
8611
64307
0
29992
130489
