# Supplementary material for: Phase separation properties of RPA combine high-affinity ssDNA binding with dynamic condensate functions at telomeres
Source: Nat Struct Mol Biol. 2023 Mar 9;30(4):451–62. doi: 10.1038/s41594-023-00932-w (PMC10113159; doi:10.1038/s41594-023-00932-w)
Supplement: Source Data Extended Data Fig. 10 — Numeric Source Data [file 41594_2023_932_MOESM26_ESM.xlsx]

## Sheet: E10b
WT	S/T>D
1710	1790
1320	1690
1180	1830
1240	2090
1460	1600
1500	1370
1600	1520
1580	1280
1440	1650
1520	1680
2040	1790
2260	1750
1810	1660
1880	1690
1520	1550
1710	1050
1680	1500
1680	2610
2060	2380
1150	1680
1720	1700
1830	1530
1810	1260
1880	1610
1990	1650
1910	2060
1950	2000
1820	1970
1860	2150
2230	1330
1610	1670
1670	1820
1600	1300
1810	2080
2110	1750
1760	1130
1890	1450
1840	1610
2090	1360
1350	1060
1270	1670
1380	1490
2030	1680
1870	1690
1740	1710
1870	1240
1530	1800
1800	1870
1460	1470
1360	2170
1390	2300
1520	2170
1470	2370
1860	1680
1360	1540
1510	1830
1990	1850
1570	1260
1230	1630
1180	1440
1760	1360
1150	1990
1850	1900
2030	1310
1930	1340
1330	1970
1780	1880
1930	1910
1540	1670
1470	1370
1230	1550
1270	1460
1290	1420
1960	1310
2040	1580
2000	2290
1780	2160
1550	1360
1730	1350
1590	1450
1750	1600
1400	1710
1980	1650
1800	1420
1860	1710
2140	1350
1700	1540
1260	1220
1460	1270
1640	1040
1630	1070
2070	976
2170	2050
1970	1920
2090	1690
1750	2020
1570	1310
1310	1570
1800	1430
1690	1480
1560	1480

## Sheet: E10c
	Control			Kinase inhibitors
	Replicate 1	Replicate 2	Replicate 3	Replicate 1	Replicate 2	Replicate 3
Control	1	1	2	5	5	4
APH	4	5	4	7	8	9

## Sheet: E10e
	% RPA2-TRF2 fusions
Replicate 1	100
Replicate 2	100
Replicate 3	75
